# Supplementary material for: Comprehensive identification of mRNA isoforms reveals the diversity of neural cell-surface molecules with roles in retinal development and disease
Source: Nat Commun. 2020 Jul 3;11:3328. doi: 10.1038/s41467-020-17009-7 (PMC7335077; doi:10.1038/s41467-020-17009-7)
Supplement: Supplementary file 5 — Supplementary Data 1 [file 41467_2020_17009_MOESM5_ESM.xlsx]

## Sheet: Legend
Supplementary Data 1: mRNA and ORF isoforms identified in this study
Legend
PBID	IsoSeq isoform identifier
Transcript	Full sequence of isoform as determined by PacBio sequencing
TranscriptLength	Length of sequence in base pairs
Prefix	Iso-Seq gene identifier
FL_reads	Number of reads across all of our mouse experiments
Protein	ORF predicted within transcript
ORFLength	Length of predicted protein in amino acids.
ExonCount	Number of exons comprising transcript
Chromosome	Mouse chromosome location of gene
Gene	Gene ID
PercAbundance	Fraction of total gene reads for this isoform
CumPercAbundance	Isoforms were rank ordered by abundance from highest to lowest to obtain a cumulative fraction of gene reads for each isoform.
Note that a GFF file is provided (Supplementary Data 2) for mapping the genomic locations of each isoform in genome browser software

## Sheet: Supplementary Data 1
PBID	Transcript	TranscriptLength	Prefix	FL_reads	Protein	ORFLength	ExonCount	Chromosome	Gene	PercAbundance	CumPercAbundance
PB.338.150	TTACAGAAGGGAGGCACCGTGTCTCCTGCGGGGTAGGAGCTAAGAATATAGCAAAGCTGCTTGGGAAGTGGCACAGCTGACTCTTACATTAAGCCCCACTGATCCAGCTTGAAGAGGAGTGAGGCAAAGCTGAACCCTCCCACTCTCCTTGACAAGTGCAAGCCCACACTTTTGGAAAAAAGCACAAAGACGTCAGAAACGGTTCCTGTCGACCTACTAGGCTTTGGATGGCTAAGTGTTTTTGCTTTGTATGGAAATATGTTTGGACACAAGACACAAGGTTTTCACATTTTAATGGCAGTGCTCATAGGAATTCACTGTGAAGAAGACGTTGATGAATGTTTACTGCACCCTTGCCTAAATGGTGGTACTTGTGAGAACCTGCCTGGGAATTATGCC…	5764	PB.338	36872	MFGHKTQGFHILMAVLIGIHCEEDVDECLLHPCLNGGTCENLPGNYACHCPFDDTSRTFYGGENCSEILLGCTHHQCLNNGKCIPHFQNGQHGFTCQCLSGYAGPLCETVTTLSFGSNGFLWVTSGSHTGIGPECNISLRFHTVQPNALLLIRGNKDVSMKLELLNGCVHLSIEVWNQLKVLLSISHNTSDGEWHFVEVTIAETLTLALVGGSCKEKCTTKSSVPVENHQSICALQDSFLGGLPMGTANNSVSVLNIYNVPSTPSFVGCLQDIRFDLNHITLENVSSGLSSNVKAGCLGKDWCESQPCQNRGRCINLWQGYQCECDRPYTGSNCLKEYVAGRFGQDDSTGYAAFSVNDNYGQNFSLSMFVRTRQPLGLLLALENSTYQYVSVWLEHGSL…	1003	7	chr1	Crb1	0.721792	0.721792
PB.338.8	ATTGTTCACGGAAGCCTGAGGGGGACACGAATCCAATCCAGGCTGGAAAAATCTGCTCCAGGATTGACTGGTTACCGTCTTCCTGTGCCTGTAAGGTGCTGTGAAAGAGAAGTGCTTTCTGATTCTCTGTCTGTGGAGGAGCCCTGGGAGGGGTGGGACAGAGATGGCATCCTGGCTCTCTGAGGCACCTGCTCTTCTCTGAACCACACAGGAGTCAAGAGCCAAACAGGGATAGCTTCAGCAGCACTTCAGAGGGTGTTCTCTAAGTAAGAACATGAAGCTCAAGAGAACTGCCTACCTTCTCTTCCTGTACCTCAGCTCCTCACTGCTCATCTGCATAAAGAATTCATTTTGCAATAAAAACAATACCAGGTGCCTTTCAGGTCCTTGCCAAAACAA…	6170	PB.338	4869	MKLKRTAYLLFLYLSSSLLICIKNSFCNKNNTRCLSGPCQNNSTCKHFPQDNNCCLDTANNLDKDCEDLKDPCFSSPCQGIATCVKIPGEGNFLCQCPPGYSGLNCETATNSCGGNLCQHGGTCRKDPEHPVCICPPGYAGRFCETDHNECASSPCHNGAMCQDGINGYSCFCVPGYQGRHCDLEVDECVSDPCKNEAVCLNEIGRYTCVCPQEFSGVNCELEIDECRSQPCLHGATCQDAPGGYSCDCAPGFLGEHCELSVNECESQPCLHGGLCVDGRNSYHCDCTGSGFTGMHCESLIPLCWSKPCHNDATCEDTVDSYICHCRPGYTGALCETDINECSSNPCQFWGECVELSSEGLYGNTAGLPSSFSYVGASGYVCICQPGFTGIHCEEDVDE…	1405	12	chr1	Crb1	0.0953136	0.817105
PB.338.10	GCCTTTCCAGGAGGCATTGTTCACGGAAGCCTGAGGGGGACACGAATCCAATCCAGGCTGGAAAAATCTGCTCCAGGATTGACTGGTTACCGTCTTCCTGTGCCTGTAAGGTGCTGTGAAAGAGAAGTGCTTTCTGATTCTCTGTCTGTGGAGGAGCCCTGGGAGGGGTGGGACAGAGATGGCATCCTGGCTCTCTGAGGCACCTGCTCTTCTCTGAACCACACAGGAGTCAAGAGCCAAACAGGGATAGCTTCAGCAGCACTTCAGAGGGTGTTCTCTAAGTAAGAACATGAAGCTCAAGAGAACTGCCTACCTTCTCTTCCTGTACCTCAGCTCCTCACTGCTCATCTGCATAAAGAATTCATTTTGCAATAAAAACAATACCAGGTGCCTTTCAGG…	5894	PB.338	3303	MKLKRTAYLLFLYLSSSLLICIKNSFCNKNNTRCLSGPCQNNSTCKHFPQDNNCCLDTANNLDKDCEDLKDPCFSSPCQGIATCVKIPGEGNFLCQCPPGYSGLNCETATNSCGGNLCQHGGTCRKDPEHPVCICPPGYAGRFCETDHNECASSPCHNGAMCQDGINGYSCFCVPGYQGRHCDLEVDECVSDPCKNEAVCLNEIGRYTCVCPQEFSGVNCELEIDECRSQPCLHGATCQDAPGGYSCDCAPGFLGEHCELSVNECESQPCLHGGLCVDGRNSYHCDCTGSGFTGMHCESLIPLCWSKPCHNDATCEDTVDSYICHCRPGIHCEEDVDECLLHPCLNGGTCENLPGNYACHCPFDDTSRTFYGGENCSEILLGCTHHQCLNNGKCIPHFQ…	1344	11	chr1	Crb1	0.0646582	0.881763
PB.338.154	CCCACTGATCCAGCTTGAAGAGGAGTGAGGCAAAGCTGAACCCTCCCACTCTCCTTGACAAGTGCAAGCCCACACTTTTGGAAAAAAGCACAAAGACGTCAGAAACGGTTCCTGTCGACCTACTAGGCTTTGGATGGCTAAGTGTTTTTGCTTTGTATGGAAATATGTTTGGACACAAGACACAAGGTTTTCACATTTTAATGGCAGTGCTCATAGGAATTCACTGTGAAGAAGACGTTGATGAATGTTTACTGCACCCTTGCCTAAATGGTGGTACTTGTGAGAACCTGCCTGGGAATTATGCCTGTCACTGTCCCTTTGATGACACTTCTAGGACATTTTATGGAGGAGAAAACTGCTCAGAAATTCTCCTGGGCTGCACTCATCACCAGTGTCTGA…	5554	PB.338	1093	MFGHKTQGFHILMAVLIGIHCEEDVDECLLHPCLNGGTCENLPGNYACHCPFDDTSRTFYGGENCSEILLGCTHHQCLNNGKCIPHFQNGQHGFTCQCLSGYAGPLCETVTTLSFGSNGFLWVTSGSHTGIGPECNISLRFHTVQPNALLLIRGNKDVSMKLELLNGCVHLSIEVWNQLKVLLSISHNTSDGEWHFVEVTIAETLTLALVGGSCKEKCTTKSSVPVENHQSICALQDSFLGGLPMGTANNSVSVLNIYNVPSTPSFVGCLQDIRFDLNHITLENVSSGLSSNVKAGCLGKDWCESQPCQNRGRCINLWQGYQCECDRPYTGSNCLKEYVAGRFGQDDSTGYAAFSVNDNYGQNFSLSMFVRTRQPLGLLLALENSTYQYVSVWLEHGSL…	574	7	chr1	Crb1	0.0213961	0.90316
PB.338.17	GATCCAGCTTGAAGAGGAGTGAGGCAAAGCTGAACCCTCCCACTCTCCTTGACAAGTGCAAGCCCACACTTTTGGAAAAAAGCACAAAGACGTCAGAAACGGTTCCTGTCGACCTACTAGGCTTTGGATGGCTAAGTGTTTTTGCTTTGTATGGAAATATGTTTGGACACAAGACACAAGGTTTTCACATTTTAATGGCAGTGCTCATAGGAATTCACTGTGAAGAAGACGTTGATGAATGTTTACTGCACCCTTGCCTAAATGGTGGTACTTGTGAGAACCTGCCTGGGAATTATGCCTGTCACTGTCCCTTTGATGACACTTCTAGGACATTTTATGGAGGAGAAAACTGCTCAGAAATTCTCCTGGGCTGCACTCATCACCAGTGTCTGAACAATG…	4783	PB.338	506	MFGHKTQGFHILMAVLIGIHCEEDVDECLLHPCLNGGTCENLPGNYACHCPFDDTSRTFYGGENCSEILLGCTHHQCLNNGKCIPHFQNGQHGFTCQCLSGYAGPLCETVTTLSFGSNGFLWVTSGSHTGIGPECNISLRFHTVQPNALLLIRGNKDVSMKLELLNGCVHLSIEVWNQLKVLLSISHNTSDGEWHFVEVTIAETLTLALVGGSCKEKCTTKSSVPVENHQSICALQDSFLGGLPMGTANNSVSVLNIYNVPSTPSFVGCLQDIRFDLNHITLENVSSGLSSNVKAGCLGKDWCESQPCQNRGRCINLWQGYQCECDRPYTGSNCLKEYVAGRFGQDDSTGYAAFSVNDNYGQNFSLSMFVRTRQPLGLLLALENSTYQYVSVWLEHGSL…	1033	8	chr1	Crb1	0.00990525	0.913065
PB.338.165	GCAATCAAGGACCCTATCCTAAAACAAAGCCTTTCCAGGAGGCATTGTTCACGGAAGCCTGAGGGGGACACGAATCCAATCCAGGCTGGAAAAATCTGCTCCAGGATTGACTGGTTACCGTCTTCCTGTGCCTGTAAGGTGCTGTGAAAGAGAAGTGCTTTCTGATTCTCTGTCTGTGGAGGAGCCCTGGGAGGGGTGGGACAGAGATGGCATCCTGGCTCTCTGAGGCACCTGCTCTTCTCTGAACCACACAGGAGTCAAGAGCCAAACAGGGATAGCTTCAGCAGCACTTCAGAGGGTGTTCTCTAAGTAAGAACATGAAGCTCAAGAGAACTGCCTACCTTCTCTTCCTGTACCTCAGCTCCTCACTGCTCATCTGCATAAAGAATTCATTTTGCA…	6739	PB.338	329	MKLKRTAYLLFLYLSSSLLICIKNSFCNKNNTRCLSGPCQNNSTCKHFPQDNNCCLDTANNLDKDCEDLKDPCFSSPCQGIATCVKIPGEGNFLCQCPPGYSGLNCETATNSCGGNLCQHGGTCRKDPEHPVCICPPGYAGRFCETDHNECASSPCHNGAMCQDGINGYSCFCVPGYQGRHCDLEVDECVSDPCKNEAVCLNEIGRYTCVCPQEFSGVNCELEIDECRSQPCLHGATCQDAPGGYSCDCAPGFLGEHCELSVNECESQPCLHGGLCVDGRNSYHCDCTGSGFTGMHCESLIPLCWSKPCHNDATCEDTVDSYICHCRPGIHCEEDVDECLLHPCLNGGTCENLPGNYACHCPFDDTSRTFYGGENCSEILLGCTHHQCLNNGKCIPHFQ…	1314	10	chr1	Crb1	0.00644037	0.919505
PB.338.162	GATCCAGCTTGAAGAGGAGTGAGGCAAAGCTGAACCCTCCCACTCTCCTTGACAAGTGCAAGCCCACACTTTTGGAAAAAAGCACAAAGACGTCAGAAACGGTTCCTGTCGACCTACTAGGCTTTGGATGGCTAAGTGTTTTTGCTTTGTATGGAAATATGTTTGGACACAAGACACAAGGTTTTCACATTTTAATGGCAGTGCTCATAGGAATTCACTGTGAAGAAGACGTTGATGAATGTTTACTGCACCCTTGCCTAAATGGTGGTACTTGTGAGAACCTGCCTGGGAATTATGCCTGTCACTGTCCCTTTGATGACACTTCTAGGACATTTTATGGAGGAGAAAACTGCTCAGAAATTCTCCTGGGCTGCACTCATCACCAGTGTCTGAACAATG…	5481	PB.338	286	MFGHKTQGFHILMAVLIGIHCEEDVDECLLHPCLNGGTCENLPGNYACHCPFDDTSRTFYGGENCSEILLGCTHHQCLNNGKCIPHFQNGQHGFTCQCLSGYAGPLCETVTTLSFGSNGFLWVTSGSHTGIGPECNISLRFHTVQPNALLLIRGNKDVSMKLELLNGCVHLSIEVWNQLKVLLSISHNTSDGEWHFVEVTIAETLTLALVGGSCKEKCTTKSSVPVENHQSICALQDSFLGGLPMGTANNSVSVLNIYNVPSTPSFVGCLQDIRFDLNHITLENVSSGLSSNVKAGCLGKDWCESQPCQNRGRCINLWQGYQCECDRPYTGSNCLKEYVAGRFGQDDSTGYAAFSVNDNYGQNFSLSMFVRTRQPLGLLLALENSTYQYVSVWLEHGSL…	528	6	chr1	Crb1	0.00559862	0.925104
PB.338.174	GTCAGAAGAAATTAATTTCTCTATTAGGAGCAATCAAGGACCCTATCCTAAAACAAAGCCTTTCCAGGAGGCATTGTTCACGGAAGCCTGAGGGGGACACGAATCCAATCCAGGCTGGAAAAATCTGCTCCAGGATTGACTGGTTACCGTCTTCCTGTGCCTGTAAGGTGCTGTGAAAGAGAAGTGCTTTCTGATTCTCTGTCTGTGGAGGAGCCCTGGGAGGGGTGGGACAGAGATGGCATCCTGGCTCTCTGAGGCACCTGCTCTTCTCTGAACCACACAGGAGTCAAGAGCCAAACAGGGATAGCTTCAGCAGCACTTCAGAGGGTGTTCTCTAAGTAAGAACATGAAGCTCAAGAGAACTGCCTACCTTCTCTTCCTGTACCTCAGCTCCTCACT…	6950	PB.338	255	MKLKRTAYLLFLYLSSSLLICIKNSFCNKNNTRCLSGPCQNNSTCKHFPQDNNCCLDTANNLDKDCEDLKDPCFSSPCQGIATCVKIPGEGNFLCQCPPGYSGLNCETATNSCGGNLCQHGGTCRKDPEHPVCICPPGYAGRFCETDHNECASSPCHNGAMCQDGINGYSCFCVPGYQGRHCDLEVDECVSDPCKNEAVCLNEIGRYTCVCPQEFSGVNCELEIDECRSQPCLHGATCQDAPGGYSCDCAPGFLGEHCELSVNECESQPCLHGGLCVDGRNSYHCDCTGSGFTGMHCESLIPLCWSKPCHNDATCEDTVDSYICHCRPGYTGALCETDINECSSNPCQFWGECVELSSEGLYGNTAGLPSSFSYVGASGYVCICQPGFTGIHCEEDVDE…	1375	11	chr1	Crb1	0.00499178	0.930096
PB.338.156	TCACTGTGAAGAAGACGTTGATGAATGTTTACTGCACCCTTGCCTAAATGGTGGTACTTGTGAGAACCTGCCTGGGAATTATGCCTGTCACTGTCCCTTTGATGACACTTCTAGGACATTTTATGGAGGAGAAAACTGCTCAGAAATTCTCCTGGGCTGCACTCATCACCAGTGTCTGAACAATGGAAAATGTATCCCTCATTTCCAAAATGGCCAGCATGGATTCACTTGCCAGTGTCTTTCTGGCTATGCGGGGCCCCTGTGTGAAACTGTCACCACACTTTCATTTGGGAGCAATGGCTTCCTATGGGTCACAAGTGGCTCCCATACAGGCATAGGGCCAGAATGTAACATATCCTTGAGGTTTCACACTGTTCAACCAAACGCACTTCTCCTCAT…	5434	PB.338	234	MKLELLNGCVHLSIEVWNQLKVLLSISHNTSDGEWHFVEVTIAETLTLALVGGSCKEKCTTKSSVPVENHQSICALQDSFLGGLPMGTANNSVSVLNIYNVPSTPSFVGCLQDIRFDLNHITLENVSSGLSSNVKAGCLGKDWCESQPCQNRGRCINLWQGYQCECDRPYTGSNCLKEYVAGRFGQDDSTGYAAFSVNDNYGQNFSLSMFVRTRQPLGLLLALENSTYQYVSVWLEHGSLALQTPGSPKFMVNFFLSDGNVHLISLRIKPNEIELYQSSQNLGFISVPTWTIRRGDVIFIGGLPDREKTEVYGGFFKGCVQDVRLNSQTLEFFPNSTNNAYDDPILVNVTQGCPGDNTCKSNPCHNGGVCHSLWDDFSCSCPTNTAGRACEQVQWCQLS…	844	6	chr1	Crb1	0.00458069	0.934676
PB.338.12	ACGAATCCAATCCAGGCTGGAAAAATCTGCTCCAGGATTGACTGGTTACCGTCTTCCTGTGCCTGTAAGGTGCTGTGAAAGAGAAGTGCTTTCTGATTCTCTGTCTGTGGAGGAGCCCTGGGAGGGGTGGGACAGAGATGGCATCCTGGCTCTCTGAGGCACCTGCTCTTCTCTGAACCACACAGGAGTCAAGAGCCAAACAGGGATAGCTTCAGCAGCACTTCAGAGGGTGTTCTCTAAGTAAGAACATGAAGCTCAAGAGAACTGCCTACCTTCTCTTCCTGTACCTCAGCTCCTCACTGCTCATCTGCATAAAGAATTCATTTTGCAATAAAAACAATACCAGGTGCCTTTCAGGTCCTTGCCAAAACAATTCTACGTGCAAGCATTTTCCACAAG…	5678	PB.338	162	MKLELLNGCVHLSIEVWNQLKVLLSISHNTSDGEWHFVEVTIAETLTLALVGGSCKEKCTTKSSVPVENHQSICALQDSFLGGLPMGTANNSVSVLNIYNVPSTPSFVGCLQDIRFDLNHITLENVSSGLSSNVKAGCLGKDWCESQPCQNRGRCINLWQGYQCECDRPYTGSNCLKEYVAGRFGQDDSTGYAAFSVNDNYGQNFSLSMFVRTRQPLGLLLALENSTYQYVSVWLEHGSLALQTPGSPKFMVNFFLSDGNVHLISLRIKPNEIELYQSSQNLGFISVPTWTIRRGDVIFIGGLPDREKTEVYGGFFKGCVQDVRLNSQTLEFFPNSTNNAYDDPILVNVTQGCPGDNTCKSNPCHNGGVCHSLWDDFSCSCPTNTAGRACEQVQWCQLS…	874	10	chr1	Crb1	0.00317125	0.937847
PB.338.194	GCCCCACTGATCCAGCTTGAAGAGGAGTGAGGCAAAGCTGAACCCTCCCACTCTCCTTGACAAGTGCAAGCCCACACTTTTGGAAAAAAGCACAAAGACGTCAGAAACGGTTCCTGTCGACCTACTAGGCTTTGGATGGCTAAGTGTTTTTGCTTTGTATGGAAATATGTTTGGACACAAGACACAAGGTTTTCACATTTTAATGGCAGTGCTCATAGGAATTCACTGTGAAGAAGACGTTGATGAATGTTTACTGCACCCTTGCCTAAATGGTGGTACTTGTGAGAACCTGCCTGGGAATTATGCCTGTCACTGTCCCTTTGATGACACTTCTAGGACATTTTATGGAGGAGAAAACTGCTCAGAAATTCTCCTGGGCTGCACTCATCACCAGTGTCT…	5277	PB.338	158	MFGHKTQGFHILMAVLIGIHCEEDVDECLLHPCLNGGTCENLPGNYACHCPFDDTSRTFYGGENCSEILLGCTHHQCLNNGKCIPHFQNGQHGFTCQCLSGYAGPLCETVTTLSFGSNGFLWVTSGSHTGIGPECNISLRFHTVQPNALLLIRGNKDVSMKLELLNGCVHLSIEVWNQLKVLLSISHNTSDGEWHFVEVTIAETLTLALVGGSCKEKCTTKSSVPVENHQSICALQDSFLGGLPMGTANNSVSVLNIYNVPSTPSFVGCLQDIRFDLNHITLENVSSGLSSNVKAGCLGKDWCESQPCQNRGRCINLWQGYQCECDRPYTGSNCLKEYVAGRFGQDDSTGYAAFSVNDNYGQNFSLSMFVRTRQPLGLLLALENSTYQYVSVWLEHGSL…	520	8	chr1	Crb1	0.00309295	0.94094
PB.338.151	AGCCCCACTGATCCAGCTTGAAGAGGAGTGAGGCAAAGCTGAACCCTCCCACTCTCCTTGACAAGTGCAAGCCCACACTTTTGGAAAAAAGCACAAAGACGTCAGAAACGGTTCCTGTCGACCTACTAGGCTTTGGATGGCTAAGTGTTTTTGCTTTGTATGGAAATATGTTTGGACACAAGACACAAGGTTTTCACATTTTAATGGCAGTGCTCATAGGAATTCACTGTGAAGAAGACGTTGATGAATGTTTACTGCACCCTTGCCTAAATGGTGGTACTTGTGAGAACCTGCCTGGGAATTATGCCTGTCACTGTCCCTTTGATGACACTTCTAGGACATTTTATGGAGGAGAAAACTGCTCAGAAATTCTCCTGGGCTGCACTCATCACCAGTGTC…	5530	PB.338	121	MFGHKTQGFHILMAVLIGIHCEEDVDECLLHPCLNGGTCENLPGNYACHCPFDDTSRTFYGGENCSEILLGCTHHQCLNNGKCIPHFQNGQHGFTCQCLSGYAGPLCETVTTLSFGSNGFLWVTSGSHTGIGPECNISLRFHTVQPNALLLIRGNKDVSMKLELLNGCVHLSIEVWNQLKVLLSISHNTSDGEWHFVEVTIAETLTLALVGGSCKEKCTTKSSVPVENHQSICALQDSFLGGLPMGTANNSVSVLNIYNVPSTPSFVGCLQDIRFDLNHITLENVSSGLSSNVKAGCLGKDWCESQPCQNRGRCINLWQGYQCECDRPYTGSNCLKEYVAGRFGQDDSTGYAAFSVNDNYGQNFSLSMFVRTRQPLGLLLALENSTYQYVSVWLEHGSL…	960	6	chr1	Crb1	0.00236865	0.943309
PB.338.160	ATTAAGCCCCACTGATCCAGCTTGAAGAGGAGTGAGGCAAAGCTGAACCCTCCCACTCTCCTTGACAAGTGCAAGCCCACACTTTTGGAAAAAAGCACAAAGACGTCAGAAACGGTTCCTGTCGACCTACTAGGCTTTGGATGGCTAAGTGTTTTTGCTTTGTATGGAAATATGTTTGGACACAAGACACAAGGTTTTCACATTTTAATGGCAGTGCTCATAGGAATTCACTGTGAAGAAGACGTTGATGAATGTTTACTGCACCCTTGCCTAAATGGTGGTACTTGTGAGAACCTGCCTGGGAATTATGCCTGTCACTGTCCCTTTGATGACACTTCTAGGACATTTTATGGAGGAGAAAACTGCTCAGAAATTCTCCTGGGCTGCACTCATCACCAG…	5692	PB.338	101	MFGHKTQGFHILMAVLIGIHCEEDVDECLLHPCLNGGTCENLPGNYACHCPFDDTSRTFYGGENCSEILLGCTHHQCLNNGKCIPHFQNGQHGFTCQCLSGYAGPLCETVTTLSFGSNGFLWVTSGSHTGIGPECNISLRFHTVQPNALLLIRGNKDVSMKLELLNGCVHLSIEVWNQLKVLLSISHNTSDGEWHFVEVTIAETLTLALVGGSCKEKCTTKSSVPVENHQSICALQDSFLGGLPMGTANNSVSVLNIYNVPSTPSFVGCLQDIRFDLNHITLENVSSGLSSNVKAGCLGKDWCESQPCQNRGRCINLWQGYQCECDRPYTGSNCLKEYVAGRFGQDDSTGYAAFSVNDNYGQNFSLSMFVRTRQPLGLLLALENSTYQYVSVWLEHGSL…	576	7	chr1	Crb1	0.00197714	0.945286
PB.338.339	TGTTCACGGAAGCCTGAGGGGGACACGAATCCAATCCAGGCTGGAAAAATCTGCTCCAGGATTGACTGGTTACCGTCTTCCTGTGCCTGTAAGGTGCTGTGAAAGAGAAGTGCTTTCTGATTCTCTGTCTGTGGAGGAGCCCTGGGAGGGGTGGGACAGAGATGGCATCCTGGCTCTCTGAGGCACCTGCTCTTCTCTGAACCACACAGGAGTCAAGAGCCAAACAGGGATAGCTTCAGCAGCACTTCAGAGGGTGTTCTCTAAGTAAGAACATGAAGCTCAAGAGAACTGCCTACCTTCTCTTCCTGTACCTCAGCTCCTCACTGCTCATCTGCATAAAGAATTCATTTTGCAATAAAAACAATACCAGGTGCCTTTCAGGTCCTTGCCAAAACAATT…	5801	PB.338	95	MKLKRTAYLLFLYLSSSLLICIKNSFCNKNNTRCLSGPCQNNSTCKHFPQDNNCCLDTANNLDKDCEDLKDPCFSSPCQGIATCVKIPGEGNFLCQCPPGYSGLNCETATNSCGGNLCQHGGTCRKDPEHPVCICPPGYAGRFCETDHNECASSPCHNGAMCQDGINGYSCFCVPGYQGRHCDLEVDECVSDPCKNEAVCLNEIGRYTCVCPQEFSGVNCELEIDECRSQPCLHGATCQDAPGGYSCDCAPGFLGEHCELSVNECESQPCLHGGLCVDGRNSYHCDCTGSGFTGMHCESLIPLCWSKPCHNDATCEDTVDSYICHCRPGYTGALCETDINECSSNPCQFWGECVELSSEGLYGNTAGLPSSFSYVGASGYVCICQPGFTGIHCEEDVDE…	761	6	chr1	Crb1	0.00185968	0.947146
PB.338.163	ACAGCTGACTCTTACATTAAGCCCCACTGATCCAGCTTGAAGAGGAGTGAGGCAAAGCTGAACCCTCCCACTCTCCTTGACAAGTGCAAGCCCACACTTTTGGAAAAAAGCACAAAGACGTCAGAAACGGTTCCTGTCGACCTACTAGGCTTTGGATGGCTAAGTGTTTTTGCTTTGTATGGAAATATGTTTGGACACAAGACACAAGGTTTTCACATTTTAATGGCAGTGCTCATAGGAATTCACTGTGAAGAAGACGTTGATGAATGTTTACTGCACCCTTGCCTAAATGGTGGTACTTGTGAGAACCTGCCTGGGAATTATGCCTGTCACTGTCCCTTTGATGACACTTCTAGGACATTTTATGGAGGAGAAAACTGCTCAGAAATTCTCCTGGGC…	5547	PB.338	95	MFGHKTQGFHILMAVLIGIHCEEDVDECLLHPCLNGGTCENLPGNYACHCPFDDTSRTFYGGENCSEILLGCTHHQCLNNGKCIPHFQNGQHGFTCQCLSGYAGPLCETVTTLSFGSNGFLWVTSGSHTGIGPECNISLRFHTVQPNALLLIRGNKDVSMKLELLNGCVHLSIEVWNQLKVLLSISHNTSDGEWHFVEVTIAETLTLALVGGSCKEKCTTKSSVPVENHQSICALQDSFLGGLPMGTANNSVSVLNIYNVPSTPSFVGCLQDIRFDLNHITLENVSSGLSSNVKAGCLGKDWCESQPCQNRGRCINLWQGYQCECDRPYTGSNCLKEYVAGRFGQDDSTGYAAFSVNDNYGQNFSLSMFVRTRQPLGLLLALENSTYQYVSVWLEHGSL…	420	8	chr1	Crb1	0.00185968	0.949006
PB.442.10	GACCGCGTCTTTCTCTCTCGAAACTACAACTCCCAGGCGGCTCGGGGGTCCCGCCCGCCTTGCTCGGCCTCTGTTGGCTCCAATTGGTCGCCGCGGGAGGGGGGATTGGCGGTCTCCAGGGCGACGGGAGGCGCTCGGGGCATCTAAGGCGGGGAGGCGGGTCCGCCCCCTATTGTGTGGCTGCGAGAGCAGAGCTGTGCTGTGCAGAGCAGATCTGGTGGCCCTCCAGACAGGAACAGCTCCCTCGGGTGTTGAGTGAGCTAGGCACCAACTGGAAGAGTGAGAGCTGAAACGGGTTGCCTGAGGCGGATCAGAACTCAACTGATGCTCTCTGGGATTGCCGGGCAGCGGACATTCCTCCGGCCCCTCCATCTGGGCTCCTGTGAATAGGAGGGGCCG…	4300	PB.442	1579	MIWCLRLTVLSLIISQGADGRRKPEVVSVVGRAGESAVLGCDLLPPAGHPPLHVIEWLRFGFLLPIFIQFGLYSPRIDPDYVGRVRLQTGASLQIEGLRVEDQGWYECRVLFLDQHSPEQDFANGSWVHLTVNSPPQFQETPPLVLEVKELEAVTLRCVARGSPQPYVTWKFRGQDLGKGQGQVQVQNGTLWIRRVERGSAGDYTCQASSSEGSITHATQLLVLGPPVIVVPPSNSTVNSSQDVSLACRAEAYPANLTYSWFQDGVNVFHISRLQSRVRILVDGSLWLQATQPDDAGHYTCVPSNGFLHPPSASAYLTVLYPAQVTVMPPETPLPTGMRGVIRCPVRANPPLLFVTWTKDGQALQLDKFPGWSLGPEGSLIIALGNENALGEYSCTPYN…	1179	21	chr1	Igsf9	0.251513	0.251513
PB.442.505	ACTACTGTAACGTCTCAGAGTGCCTGTGGGAGGCCCTAAGGATGGATTTGGGCTGCGGGGCAAGAAAGAGATGGTGCTTCGTTTTCAGAACTGAAACCCAGAAAAGGTCACCCGGGAAGATGTTGTTGGGGTACCTTTTCTGCCTCTGGTTTGAATCCTAAGGGAAATCTTGGGATTGGCTGAGCTGAGAGAGGAGGAGGTGCTGGCAGGTGCCCGCCCGCAGGAGAGAGTTTATTTTCAAACTGGGGGCAGTTATTGGCAAACAGCCTACTCGGGAGTGTGTGTGTCTACACAAGCCCTGGGGACTTGATGAAAGGGGGCCCCAATTAGCAGGAGGAGAGAGAATTGGTACAGGCACAGCCGGCCTTCCTGTCTGTGCCTGCCTGTGCCCAGGGGGCT…	4297	PB.442	381	MPPETPLPTGMRGVIRCPVRANPPLLFVTWTKDGQALQLDKFPGWSLGPEGSLIIALGNENALGEYSCTPYNSLGTAGPSPVTQVLLKAPPAFIDQPKEEYFQEVGRELLIPCSARGDPPPIVSWAKVGRGLQGQAQVDSNNSLVLRPLTKEAQGRWECSASNAVARVTTSTNVYVLGTSPHVVTNVSVVPLPKGANVSWEPGFDGGYLQRFSVWYTPLAKRPDRAHHDWVSLAVPIGATHLLVPGLQAHAQYQFSVLAQNKLGSGPFSEIVLSIPEGLPTTPAAPGLPPTEIPPPLSPPRGLVAVRTPRGVLLHWDPPELIPGRLDGYILEGRQGSQGWEILDQGVAGTEIQLLVPGLIKDVLYEFRLVAFADSYVSDPSNVANISTSGLEVYPSRTQ…	852	19	chr1	Igsf9	0.0606881	0.312201
PB.442.11	CTCTCTCGAAACTACAACTCCCAGGCGGCTCGGGGGTCCCGCCCGCCTTGCTCGGCCTCTGTTGGCTCCAATTGGTCGCCGCGGGAGGGGGGATTGGCGGTCTCCAGGGCGACGGGAGGCGCTCGGGGCATCTAAGGCGGGGAGGCGGGTCCGCCCCCTATTGTGTGGCTGCGAGAGCAGAGCTGTGCTGTGCAGAGCAGATCTGGTGGCCCTCCAGACAGGAACAGCTCCCTCGGGTGTTGAGTGAGCTAGGCACCAACTGGAAGAGTGAGAGCTGAAACGGGTTGCCTGAGGCGGATCAGAACTCAACTGATGCTCTCTGGGATTGCCGGGCAGCGGACATTCCTCCGGCCCCTCCATCTGGGCTCCTGTGAATAGGAGGGGCCGGGCAAGCAGGCC…	4910	PB.442	356	MPLSLTAPPQFQETPPLVLEVKELEAVTLRCVARGSPQPYVTWKFRGQDLGKGQGQVQVQNGTLWIRRVERGSAGDYTCQASSSEGSITHATQLLVLGPPVIVVPPSNSTVNSSQDVSLACRAEAYPANLTYSWFQDGVNVFHISRLQSRVRILVDGSLWLQATQPDDAGHYTCVPSNGFLHPPSASAYLTVLYPAQVTVMPPETPLPTGMRGVIRCPVRANPPLLFVTWTKDGQALQLDKFPGWSLGPEGSLIIALGNENALGEYSCTPYNSLGTAGPSPVTQVLLKAPPAFIDQPKEEYFQEVGRELLIPCSARGDPPPIVSWAKVGRGLQGQAQVDSNNSLVLRPLTKEAQGRWECSASNAVARVTTSTNVYVLGTSPHVVTNVSVVPLPKGANVS…	1052	20	chr1	Igsf9	0.056706	0.368907
PB.442.273	ATTGTGTGGCTGCGAGAGCAGAGCTGTGCTGTGCAGAGCAGATCTGGTGGCCCTCCAGACAGGAACAGCTCCCTCGGGTGTTGAGTGAGCTAGGCACCAACTGGAAGAGTGAGAGCTGAAACGGGTTGCCTGAGGCGGATCAGAACTCAACTGATGCTCTCTGGGATTGCCGGGCAGCGGACATTCCTCCGGCCCCTCCATCTGGGCTCCTGTGAATAGGAGGGGCCGGGCAAGCAGGCCAGCTGGGCTATGATTTGGTGTCTCCGTCTGACCGTCCTCAGCCTGATCATCAGCCAGGGGGCTGACGGTCGAAGAAAGCCTGAGGTGGTCTCTGTGGTGGGCCGGGCTGGGGAGAGTGCAGTGCTGGGCTGTGACTTGCTGCCTCCAGCTGGCCACCCC…	4197	PB.442	268	MIWCLRLTVLSLIISQGADGRRKPEVVSVVGRAGESAVLGCDLLPPAGHPPLHVIEWLRFGFLLPIFIQFGLYSPRIDPDYVGRVRLQTGASLQIEGLRVEDQGWYECRVLFLDQHSPEQDFANGSWVHLTVNSPPQFQETPPLVLEVKELEAVTLRCVARGSPQPYVTWKFRGQDLGKGQGQVQVQNGTLWIRRVERGSAGDYTCQASSSEGSITHATQLLVLGPPVIVVPPSNSTVNSSQDVSLACRAEAYPANLTYSWFQDGVNVFHISRLQSRVRILVDGSLWLQATQPDDAGHYTCVPSNGFLHPPSASAYLTVLYPAQVTVMPPETPLPTGMRGVIRCPVRANPPLLFVTWTKDGQALQLDKFPGWSLGPEGSLIIALGNENALGEYSCTPYN…	549	21	chr1	Igsf9	0.0426888	0.411596
PB.442.30	GGGGGGATTGGCGGTCTCCAGGGCGACGGGAGGCGCTCGGGGCATCTAAGGCGGGGAGGCGGGTCCGCCCCCTATTGTGTGGCTGCGAGAGCAGAGCTGTGCTGTGCAGAGCAGATCTGGTGGCCCTCCAGACAGGAACAGCTCCCTCGGGTGTTGAGTGAGCTAGGCACCAACTGGAAGAGTGAGAGCTGAAACGGGTTGCCTGAGGCGGATCAGAACTCAACTGATGCTCTCTGGGATTGCCGGGCAGCGGACATTCCTCCGGCCCCTCCATCTGGGCTCCTGTGAATAGGAGGGGCCGGGCAAGCAGGCCAGCTGGGCTATGATTTGGTGTCTCCGTCTGACCGTCCTCAGCCTGATCATCAGCCAGGGGGCTGACGGTCGAAGAAAGCCTGAGGT…	4077	PB.442	131	MIWCLRLTVLSLIISQGADGRRKPEVVSVVGRAGESAVLGCDLLPPAGHPPLHVIEWLRFGFLLPIFIQFGLYSPRIDPDYVGRVRLQTGASLQIEGLRVEDQGWYECRVLFLDQHSPEQDFANGSWVHLTVNSPPQFQETPPLVLEVKELEAVTLRCVARGSPQPYVTWKFRGQDLGKGQGQVQVQNGTLWIRRVERGSAGDYTCQASSSEGSITHATQLLVLGPPVIVVPPSNSTVNSSQDVSLACRAEAYPANLTYSWFQDGVNVFHISRLQSRVRILVDGSLWLQATQPDDAGHYTCVPSNGFLHPPSASAYLTVLYPAQVTVMPPETPLPTGMRGVIRCPVRANPPLLFVTWTKDGQALQLDKFPGWSLGPEGSLIIALGNENALGEYSCTPYN…	528	20	chr1	Igsf9	0.0208665	0.432463
PB.442.396	GTGCAGAGCAGGTGAGGGTGGGGGTGTCCTGGAGGGTAGAAATGGGGTGCCAGCGGGGACAAGGGGAGCAGCGTGGAGTTGTGGGGGGAAAGGGGGAAGCGGGAGAGCTCTAGAGAGAAGTGAAATTACCTGGGGGAGAAGAACTAGGGTAGTTCTGGAAGCGAAGTGGAATTACCGATGGATCTGGTGGCCCTCCAGACAGGAACAGCTCCCTCGGGTGTTGAGTGAGCTAGGCACCAACTGGAAGAGTGAGAGCTGAAACGGGTTGCCTGAGGCGGATCAGAACTCAACTGATGCTCTCTGGGATTGCCGGGCAGCGGACATTCCTCCGGCCCCTCCATCTGGGCTCCTGTGAATAGGAGGGGCCGGGCAAGCAGGCCAGCTGGGCTATGATTTGGT…	4268	PB.442	128	MIWCLRLTVLSLIISQGADGRRKPEVVSVVGRAGESAVLGCDLLPPAGHPPLHVIEWLRFGFLLPIFIQFGLYSPRIDPDYVGRVRLQTGASLQIEGLRVEDQGWYECRVLFLDQHSPEQDFANGSWVHLTVNSPPQFQETPPLVLEVKELEAVTLRCVARGSPQPYVTWKFRGQDLGKGQGQVQVQNGTLWIRRVERGSAGDYTCQASSSEGSITHATQLLVLGPPVIVVPPSNSTVNSSQDVSLACRAEAYPANLTYSWFQDGVNVFHISRLQSRVRILVDGSLWLQATQPDDAGHYTCVPSNGFLHPPSASAYLTVLYPAQVTVMPPETPLPTGMRGVIRCPVRANPPLLFVTWTKDGQALQLDKFPGWSLGPEGSLIIALGNENALGEYSCTPYN…	1179	21	chr1	Igsf9	0.0203887	0.452851
PB.442.91	AAGGCGGGGAGGCGGGTCCGCCCCCTATTGTGTGGCTGCGAGAGCAGAGCTGTGCTGTGCAGAGCAGATCTGGTGGCCCTCCAGACAGGAACAGCTCCCTCGGGTGTTGAGTGAGCTAGGCACCAACTGGAAGAGTGAGAGCTGAAACGGGTTGCCTGAGGCGGATCAGAACTCAACTGATGCTCTCTGGGATTGCCGGGCAGCGGACATTCCTCCGGCCCCTCCATCTGGGCTCCTGTGAATAGGAGGGGCCGGGCAAGCAGGCCAGCTGGGCTATGATTTGGTGTCTCCGTCTGACCGTCCTCAGCCTGATCATCAGCCAGGGGGCTGACGGTCGAAGAAAGCCTGAGGTGGTCTCTGTGGTGGGCCGGGCTGGGGAGAGTGCAGTGCTGGGCTGTG…	5619	PB.442	86	MPPETPLPTGMRGVIRCPVRANPPLLFVTWTKDGQALQLDKFPGWSLGPEGSLIIALGNENALGEYSCTPYNSLGTAGPSPVTQVLLKAPPAFIDQPKEEYFQEVGRELLIPCSARGDPPPIVSWAKVGRGLQGQAQVDSNNSLVLRPLTKEAQGRWECSASNAVARVTTSTNVYVLGTSPHVVTNVSVVPLPKGANVSWEPGFDGGYLQRFSVWYTPLAKRPDRAHHDWVSLAVPIGATHLLVPGLQAHAQYQFSVLAQNKLGSGPFSEIVLSIPEGLPTTPAAPGLPPTEIPPPLSPPRGLVAVRTPRGVLLHWDPPELIPGRLDGYILEGRQGSQGWEILDQGVAGTEIQLLVPGLIKDVLYEFRLVAFADSYVSDPSNVANISTSGLEVYPSRTQ…	852	19	chr1	Igsf9	0.0136986	0.46655
PB.442.266	ATTGTGTGGCTGCGAGAGCAGAGCTGTGCTGTGCAGAGCAGATCTGGTGGCCCTCCAGACAGGAACAGCTCCCTCGGGTGTTGAGTGAGCTAGGCACCAACTGGAAGAGTGAGAGCTGAAACGGGTTGCCTGAGGCGGATCAGAACTCAACTGATGCTCTCTGGGATTGCCGGGCAGCGGACATTCCTCCGGCCCCTCCATCTGGGCTCCTGTGAATAGGAGGGGCCGGGCAAGCAGGCCAGCTGGGCTATGATTTGGTGTCTCCGTCTGACCGTCCTCAGCCTGATCATCAGCCAGGGGGCTGACGGTCGAAGAAAGCCTGAGGTGGTCTCTGTGGTGGGCCGGGCTGGGGAGAGTGCAGTGCTGGGCTGTGACTTGCTGCCTCCAGCTGGCCACCCC…	4141	PB.442	85	MNRRRAARRHRKRLRQDPPLIFSPRGKSGSHSAPGSGSPDSVTKFKLQGSPVPSLRQSLLWGEPARPPSPHPDSPLGRGPLPLEPICRGPDGRFVMGPTVAPSQEKLCLERSEPRTSAKRLAQSFDCSSSSPSGVPQPLCITDISPVGQPLAAVPSPLPGPGPLLQYLSLPFFREMNVDGDWPPLEEPTPAPPPDFMDSQPCPTSSFLPPPDSPPANLRAVLPGTLMGVGVSSEPPYTALADWTLRERVLPGLLSAAPRGSLTSQSSGRGSASFLRPPSTAPSAGGSYLSPAPGDTSSWASGPERWPRREHVVTVSKRRNTSVDENYEWDSEFPGDMELLETWHPGLASSRTHPELEPELGVKTPEESCLLNPTHAAGPEARCAALREEFLAFRRRRDA…	420	21	chr1	Igsf9	0.0135393	0.480089
PB.442.24	AGGGGGGATTGGCGGTCTCCAGGGCGACGGGAGGCGCTCGGGGCATCTAAGGCGGGGAGGCGGGTCCGCCCCCTATTGTGTGGCTGCGAGAGCAGAGCTGTGCTGTGCAGAGCAGATCTGGTGGCCCTCCAGACAGGAACAGCTCCCTCGGGTGTTGAGTGAGCTAGGCACCAACTGGAAGAGTGAGAGCTGAAACGGGTTGCCTGAGGCGGATCAGAACTCAACTGATGCTCTCTGGGATTGCCGGGCAGCGGACATTCCTCCGGCCCCTCCATCTGGGCTCCTGTGAATAGGAGGGGCCGGGCAAGCAGGCCAGCTGGGCTATGATTTGGTGTCTCCGTCTGACCGTCCTCAGCCTGATCATCAGCCAGGGGGCTGACGGTCGAAGAAAGCCTGAGG…	4701	PB.442	83	MNRRRAARRHRKRLRQDPPLIFSPRGKSGSHSAPGSGSPDSVTKFKLQGSPVPSLRQSLLWGEPARPPSPHPDSPLGRGPLPLEPICRGPDGRFVMGPTVAPSQEKLCLERSEPRTSAKRLAQSFDCSSSSPSGVPQPLCITDISPVGQPLAAVPSPLPGPGPLLQYLSLPFFREMNVDGDWPPLEEPTPAPPPDFMDSQPCPTSSFLPPPDSPPANLRAVLPGTLMGVGVSSEPPYTALADWTLRERVLPGLLSAAPRGSLTSQSSGRGSASFLRPPSTAPSAGGSYLSPAPGDTSSWASGPERWPRREHVVTVSKRRNTSVDENYEWDSEFPGDMELLETWHPGLASSRTHPELEPELGVKTPEESCLLNPTHAAGPEARCAALREEFLAFRRRRDA…	420	19	chr1	Igsf9	0.0132208	0.49331
PB.442.251	ATTGTGTGGCTGCGAGAGCAGAGCTGTGCTGTGCAGAGCAGATCTGGTGGCCCTCCAGACAGGAACAGCTCCCTCGGGTGTTGAGTGAGCTAGGCACCAACTGGAAGAGTGAGAGCTGAAACGGGTTGCCTGAGGCGGATCAGAACTCAACTGATGCTCTCTGGGATTGCCGGGCAGCGGACATTCCTCCGGCCCCTCCATCTGGGCTCCTGTGAATAGGAGGGGCCGGGCAAGCAGGCCAGCTGGGCTATGATTTGGTGTCTCCGTCTGACCGTCCTCAGCCTGATCATCAGCCAGGGGGCTGACGGTCGAAGAAAGCCTGAGGTGGTCTCTGTGGTGGGCCGGGCTGGGGAGAGTGCAGTGCTGGGCTGTGACTTGCTGCCTCCAGCTGGCCACCCC…	6347	PB.442	82	MPLSLTAPPQFQETPPLVLEVKELEAVTLRCVARGSPQPYVTWKFRGQDLGKGQGQVQVQNGTLWIRRVERGSAGDYTCQASSSEGSITHATQLLVLGALWWKGRGTGPPIVEDMISTGVRVG	123	4	chr1	Igsf9	0.0130615	0.506371
PB.442.517	AGAGTGCCTGTGGGAGGCCCTAAGGATGGATTTGGGCTGCGGGGCAAGAAAGAGATGGTGCTTCGTTTTCAGAACTGAAACCCAGAAAAGGTCACCCGGGAAGATGTTGTTGGGGTACCTTTTCTGCCTCTGGTTTGAATCCTAAGGGAAATCTTGGGATTGGCTGAGCTGAGAGAGGAGGAGGTGCTGGCAGGTGCCCGCCCGCAGGAGAGAGTTTATTTTCAAACTGGGGGCAGTTATTGGCAAACAGCCTACTCGGGAGTGTGTGTGTCTACACAAGCCCTGGGGACTTGATGAAAGGGGGCCCCAATTAGCAGGAGGAGAGAGAATTGGTACAGGCACAGCCGGCCTTCCTGTCTGTGCCTGCCTGTGCCCAGGGGGCTTTGGCTGCGGGGCTAA…	4353	PB.442	77	MNRRRAARRHRKRLRQDPPLIFSPRGKSGSHSAPGSGSPDSVTKFKLQGSPVPSLRQSLLWGEPARPPSPHPDSPLGRGPLPLEPICRGPDGRFVMGPTVAPSQEKLCLERSEPRTSAKRLAQSFDCSSSSPSGVPQPLCITDISPVGQPLAAVPSPLPGPGPLLQYLSLPFFREMNVDGDWPPLEEPTPAPPPDFMDSQPCPTSSFLPPPDSPPANLRAVLPGTLMGVGVSSEPPYTALADWTLRERVLPGLLSAAPRGSLTSQSSGRGSASFLRPPSTAPSAGGSYLSPAPGDTSSWASGPERWPRREHVVTVSKRRNTSVDENYEWDSEFPGDMELLETWHPGLASSRTHPELEPELGVKTPEESCLLNPTHAAGPEARCAALREEFLAFRRRRDA…	420	19	chr1	Igsf9	0.0122651	0.518637
PB.442.15	GCCGCGGGAGGGGGGATTGGCGGTCTCCAGGGCGACGGGAGGCGCTCGGGGCATCTAAGGCGGGGAGGCGGGTCCGCCCCCTATTGTGTGGCTGCGAGAGCAGAGCTGTGCTGTGCAGAGCAGATCTGGTGGCCCTCCAGACAGGAACAGCTCCCTCGGGTGTTGAGTGAGCTAGGCACCAACTGGAAGAGTGAGAGCTGAAACGGGTTGCCTGAGGCGGATCAGAACTCAACTGATGCTCTCTGGGATTGCCGGGCAGCGGACATTCCTCCGGCCCCTCCATCTGGGCTCCTGTGAATAGGAGGGGCCGGGCAAGCAGGCCAGCTGGGCTATGATTTGGTGTCTCCGTCTGACCGTCCTCAGCCTGATCATCAGCCAGGGGGCTGACGGTCGAAGAAA…	4460	PB.442	69	MIWCLRLTVLSLIISQGADGRRKPEVVSVVGRAGESAVLGCDLLPPAGHPPLHVIEWLRFGFLLPIFIQFGLYSPRIDPDYVGRVRLQTGASLQIEGLRVEDQGWYECRVLFLDQHSPEQDFANGSWVHLTVNSPPQFQETPPLVLEVKELEAVTLRCVARGSPQPYVTWKFRGQDLGKGQGQVQVQNGTLWIRRVERGSAGDYTCQASSSEGSITHATQLLVLGPPVIVVPPSNSTVNSSQDVSLACRAEAYPANLTYSWFQDGVNVFHISRLQSRVRILVDGSLWLQATQPDDAGHYTCVPSNGFLHPPSASAYLTVLYPAQVTVMPPETPLPTGMRGVIRCPVRANPPLLFVTWTKDGQALQLDKFPGWSLGPEGSLIIALGNENALGEYSCTPYN…	1077	20	chr1	Igsf9	0.0109908	0.529627
PB.442.70	TCGGGGCATCTAAGGCGGGGAGGCGGGTCCGCCCCCTATTGTGTGGCTGCGAGAGCAGAGCTGTGCTGTGCAGAGCAGATCTGGTGGCCCTCCAGACAGGAACAGCTCCCTCGGGTGTTGAGTGAGCTAGGCACCAACTGGAAGAGTGAGAGCTGAAACGGGTTGCCTGAGGCGGATCAGAACTCAACTGATGCTCTCTGGGATTGCCGGGCAGCGGACATTCCTCCGGCCCCTCCATCTGGGCTCCTGTGAATAGGAGGGGCCGGGCAAGCAGGCCAGCTGGGCTATGATTTGGTGTCTCCGTCTGACCGTCCTCAGCCTGATCATCAGCCAGGGGGCTGACGGTCGAAGAAAGCCTGAGGTGGTCTCTGTGGTGGGCCGGGCTGGGGAGAGTGCAGT…	4869	PB.442	63	MPLSLTAPPQFQETPPLVLEVKELEAVTLRCVARGSPQPYVTWKFRGQDLGKGQGQVQVQNGTLWIRRVERGSAGDYTCQASSSEGSITHATQLLVLGPPVIVVPPSNSTVNSSQDVSLACRAEAYPANLTYSWFQDGVNVFHISRLQSRVRILVDGSLWLQATQPDDAGHYTCVPSNGFLHPPSASAYLTVLYPAQVTVMPPETPLPTGMRGVIRCPVRANPPLLFVTWTKDGQALQLDKFPGWSLGPEGSLIIALGNENALGEYSCTPYNSLGTAGPSPVTQVLLKAPPAFIDQPKEEYFQEVGRELLIPCSARGDPPPIVSWAKVGRGLQGQAQVDSNNSLVLRPLTKEAQGRWECSASNAVARVTTSTNVYVLGTSPHVVTNVSVVPLPKGANVS…	582	20	chr1	Igsf9	0.010035	0.539662
PB.442.25	GGGGGGATTGGCGGTCTCCAGGGCGACGGGAGGCGCTCGGGGCATCTAAGGCGGGGAGGCGGGTCCGCCCCCTATTGTGTGGCTGCGAGAGCAGAGCTGTGCTGTGCAGAGCAGATCTGGTGGCCCTCCAGACAGGAACAGCTCCCTCGGGTGTTGAGTGAGCTAGGCACCAACTGGAAGAGTGAGAGCTGAAACGGGTTGCCTGAGGCGGATCAGAACTCAACTGATGCTCTCTGGGATTGCCGGGCAGCGGACATTCCTCCGGCCCCTCCATCTGGGCTCCTGTGAATAGGAGGGGCCGGGCAAGCAGGCCAGCTGGGCTATGATTTGGTGTCTCCGTCTGACCGTCCTCAGCCTGATCATCAGCCAGGGGGCTGACGGTCGAAGAAAGCCTGAGGT…	5074	PB.442	59	MPLSLTAPPQFQETPPLVLEVKELEAVTLRCVARGSPQPYVTWKFRGQDLGKGQGQVQVQNGTLWIRRVERGSAGDYTCQASSSEGSITHATQLLVLGPPVIVVPPSNSTVNSSQDVSLACRAEAYPANLTYSWFQDGVNVFHISRLQSRVRILVDGSLWLQATQPDDAGHYTCVPSNGFLHPPSASAYLTVLYPAQVTVMPPETPLPTGMRGVIRCPVRANPPLLFVTWTKDGQALQLDKFPGWSLGPEGSLIIALGNENALGEYSCTPYNSLGTAGPSPVTQVLLKAPPAFIDQPKEEYFQEVGRELLIPCSARGDPPPIVSWAKVGRGLQGQAQVDSNNSLVLRPLTKEAQGRWECSASNAVARVTTSTNVYVLGTSPHVVTNVSVVPLPKGANVS…	950	19	chr1	Igsf9	0.0093979	0.54906
PB.442.63	GAGGCGCTCGGGGCATCTAAGGCGGGGAGGCGGGTCCGCCCCCTATTGTGTGGCTGCGAGAGCAGAGCTGTGCTGTGCAGAGCAGATCTGGTGGCCCTCCAGACAGGAACAGCTCCCTCGGGTGTTGAGTGAGCTAGGCACCAACTGGAAGAGTGAGAGCTGAAACGGGTTGCCTGAGGCGGATCAGAACTCAACTGATGCTCTCTGGGATTGCCGGGCAGCGGACATTCCTCCGGCCCCTCCATCTGGGCTCCTGTGAATAGGAGGGGCCGGGCAAGCAGGCCAGCTGGGCTATGATTTGGTGTCTCCGTCTGACCGTCCTCAGCCTGATCATCAGCCAGGGGGCTGACGGTCGAAGAAAGCCTGAGGTGGTCTCTGTGGTGGGCCGGGCTGGGGAGA…	5014	PB.442	57	MPPETPLPTGMRGVIRCPVRANPPLLFVTWTKDGQALQLDKFPGWSLGPEGSLIIALGNENALGEYSCTPYNSLGTAGPSPVTQVLLKAPPAFIDQPKEEYFQEVGRELLIPCSARGDPPPIVSWAKVGRGLQGQAQVDSNNSLVLRPLTKEAQGRWECSASNAVARVTTSTNVYVLGTSPHVVTNVSVVPLPKGANVSWEPGFDGGYLQRFSVWYTPLAKRPDRAHHDWVSLAVPIGATHLLVPGLQAHAQYQFSVLAQNKLGSGPFSEIVLSIPEGLPTTPAAPGLPPTEIPPPLSPPRGLVAVRTPRGVLLHWDPPELIPGRLDGYILEGRQGSQGWEILDQGVAGTEIQLLVPGLIKDVLYEFRLVAFADSYVSDPSNVANISTSGLEVYPSRTQ…	852	20	chr1	Igsf9	0.00907932	0.55814
PB.442.49	TCTCCAGGGCGACGGGAGGCGCTCGGGGCATCTAAGGCGGGGAGGCGGGTCCGCCCCCTATTGTGTGGCTGCGAGAGCAGAGCTGTGCTGTGCAGAGCAGATCTGGTGGCCCTCCAGACAGGAACAGCTCCCTCGGGTGTTGAGTGAGCTAGGCACCAACTGGAAGAGTGAGAGCTGAAACGGGTTGCCTGAGGCGGATCAGAACTCAACTGATGCTCTCTGGGATTGCCGGGCAGCGGACATTCCTCCGGCCCCTCCATCTGGGCTCCTGTGAATAGGAGGGGCCGGGCAAGCAGGCCAGCTGGGCTATGATTTGGTGTCTCCGTCTGACCGTCCTCAGCCTGATCATCAGCCAGGGGGCTGACGGTCGAAGAAAGCCTGAGGTGGTCTCTGTGGTGG…	4273	PB.442	52	MNRRRAARRHRKRLRQDPPLIFSPRGKSGSHSAPGSGSPDSVTKFKLQGSPVPSLRQSLLWGEPARPPSPHPDSPLGRGPLPLEPICRGPDGRFVMGPTVAPSQEKLCLERSEPRTSAKRLAQSFDCSSSSPSGVPQPLCITDISPVGQPLAAVPSPLPGPGPLLQYLSLPFFREMNVDGDWPPLEEPTPAPPPDFMDSQPCPTSSFLPPPDSPPANLRAVLPGTLMGVGVSSEPPYTALADWTLRERVLPGLLSAAPRGSLTSQSSGRGSASFLRPPSTAPSAGGSYLSPAPGDTSSWASGPERWPRREHVVTVSKRRNTSVDENYEWDSEFPGDMELLETWHPGLASSRTHPELEPELGVKTPEESCLLNPTHAAGPEARCAALREEFLAFRRRRDA…	420	21	chr1	Igsf9	0.00828289	0.566422
PB.442.270	ATTGTGTGGCTGCGAGAGCAGAGCTGTGCTGTGCAGAGCAGATCTGGTGGCCCTCCAGACAGGAACAGCTCCCTCGGGTGTTGAGTGAGCTAGGCACCAACTGGAAGAGTGAGAGCTGAAACGGGTTGCCTGAGGCGGATCAGAACTCAACTGATGCTCTCTGGGATTGAGGGGCCGGGCAAGCAGGCCAGCTGGGCTATGATTTGGTGTCTCCGTCTGACCGTCCTCAGCCTGATCATCAGCCAGGGGGCTGACGGTCGAAGAAAGCCTGAGGTGGTCTCTGTGGTGGGCCGGGCTGGGGAGAGTGCAGTGCTGGGCTGTGACTTGCTGCCTCCAGCTGGCCACCCCCCTCTGCATGTCATCGAGTGGCTGCGCTTTGGATTCCTGCTTCCCATCTTC…	4077	PB.442	51	MLSGIEGPGKQASWAMIWCLRLTVLSLIISQGADGRRKPEVVSVVGRAGESAVLGCDLLPPAGHPPLHVIEWLRFGFLLPIFIQFGLYSPRIDPDYVGRVRLQTGASLQIEGLRVEDQGWYECRVLFLDQHSPEQDFANGSWVHLTVNSPPQFQETPPLVLEVKELEAVTLRCVARGSPQPYVTWKFRGQDLGKGQGQVQVQNGTLWIRRVERGSAGDYTCQASSSEGSITHATQLLVLGPPVIVVPPSNSTVNSSQDVSLACRAEAYPANLTYSWFQDGVNVFHISRLQSRVRILVDGSLWLQATQPDDAGHYTCVPSNGFLHPPSASAYLTVLYPAQVTVMPPETPLPTGMRGVIRCPVRANPPLLFVTWTKDGQALQLDKFPGWSLGPEGSLIIAL…	1194	22	chr1	Igsf9	0.00812361	0.574546
PB.442.507	GTAACGTCTCAGAGTGCCTGTGGGAGGCCCTAAGGATGGATTTGGGCTGCGGGGCAAGAAAGAGATGGTGCTTCGTTTTCAGAACTGAAACCCAGAAAAGGTCACCCGGGAAGATGTTGTTGGGGTACCTTTTCTGCCTCTGGTTTGAATCCTAAGGGAAATCTTGGGATTGGCTGAGCTGAGAGAGGAGGAGGTGCTGGCAGGTGCCCGCCCGCAGGAGAGAGTTTATTTTCAAACTGGGGGCAGTTATTGGCAAACAGCCTACTCGGGAGTGTGTGTGTCTACACAAGCCCTGGGGACTTGATGAAAGGGGGCCCCAATTAGCAGGAGGAGAGAGAATTGGTACAGGCACAGCCGGCCTTCCTGTCTGTGCCTGCCTGTGCCCAGGGGGCTTTGGCT…	4914	PB.442	46	MPLSLTAPPQFQETPPLVLEVKELEAVTLRCVARGSPQPYVTWKFRGQDLGKGQGQVQVQNGTLWIRRVERGSAGDYTCQASSSEGSITHATQLLVLGPPVIVVPPSNSTVNSSQDVSLACRAEAYPANLTYSWFQDGVNVFHISRLQSRVRILVDGSLWLQATQPDDAGHYTCVPSNGFLHPPSASAYLTVLYPAQVTVMPPETPLPTGMRGVIRCPVRANPPLLFVTWTKDGQALQLDKFPGWSLGPEGSLIIALGNENALGEYSCTPYNSLGTAGPSPVTQVLLKAPPAFIDQPKEEYFQEVGRELLIPCSARGDPPPIVSWAKVGRGLQGQAQVDSNNSLVLRPLTKEAQGRWECSASNAVARVTTSTNVYVLGTSPHVVTNVSVVPLPKGANVS…	1052	18	chr1	Igsf9	0.00732717	0.581873
PB.442.17	GGGAGGGGGGATTGGCGGTCTCCAGGGCGACGGGAGGCGCTCGGGGCATCTAAGGCGGGGAGGCGGGTCCGCCCCCTATTGTGTGGCTGCGAGAGCAGAGCTGTGCTGTGCAGAGCAGATCTGGTGGCCCTCCAGACAGGAACAGCTCCCTCGGGTGTTGAGTGAGCTAGGCACCAACTGGAAGAGTGAGAGCTGAAACGGGTTGCCTGAGGCGGATCAGAACTCAACTGATGCTCTCTGGGATTGCCGGGCAGCGGACATTCCTCCGGCCCCTCCATCTGGGCTCCTGTGAATAGGAGGGGCCGGGCAAGCAGGCCAGCTGGGCTATGATTTGGTGTCTCCGTCTGACCGTCCTCAGCCTGATCATCAGCCAGGGGGCTGACGGTCGAAGAAAGCCTG…	5546	PB.442	39	MNRRRAARRHRKRLRQDPPLIFSPRGKSGSHSAPGSGSPDSVTKFKLQGSPVPSLRQSLLWGEPARPPSPHPDSPLGRGPLPLEPICRGPDGRFVMGPTVAPSQEKLCLERSEPRTSAKRLAQSFDCSSSSPSGVPQPLCITDISPVGQPLAAVPSPLPGPGPLLQYLSLPFFREMNVDGDWPPLEEPTPAPPPDFMDSQPCPTSSFLPPPDSPPANLRAVLPGTLMGVGVSSEPPYTALADWTLRERVLPGLLSAAPRGSLTSQSSGRGSASFLRPPSTAPSAGGSYLSPAPGDTSSWASGPERWPRREHVVTVSKRRNTSVDENYEWDSEFPGDMELLETWHPGLASSRTHPELEPELGVKTPEESCLLNPTHAAGPEARCAALREEFLAFRRRRDA…	420	18	chr1	Igsf9	0.00621217	0.588085
PB.442.584	GGTAGATGAGGTATGGGTCCCTGGGAGGGCCCCAAACACAGCTAGCGATTTCAGGGACAGAGTCCTCTAAAAGCAGTAGTATCCCCAGAGAACTTATATCTTGGTCTTAAAAAGTACCCCAGGGATGGTGAATCTTGTAGGAGACCAAATGCTGGTTCTTCGCTCCTTCCTCGAACGGTCCGGGAAATACAGAGTATTTCAGCACAACATTTAGTCCGCTCAAGAAGCCTTGAGTGTTTCTGGTCTTGTCTGGGTCTCAGCTAAACATAGCATTCTGCCCTCAATGGCCTCATTTCCTTCTGCTGCTCTGGAGACCCTCACACTTGGATGACAGACCTAGGCTATTCTCAACCTCTGGGAATGACCAGTGTGACCAGGACTGGAAAGCTTTTACAGAGC…	4701	PB.442	37	MPLSLTAPPQFQETPPLVLEVKELEAVTLRCVARGSPQPYVTWKFRGQDLGKGQGQVQVQNGTLWIRRVERGSAGDYTCQASSSEGSITHATQLLVLGPPVIVVPPSNSTVNSSQDVSLACRAEAYPANLTYSWFQDGVNVFHISRLQSRVRILVDGSLWLQATQPDDAGHYTCVPSNGFLHPPSASAYLTVLYPAQVTVMPPETPLPTGMRGVIRCPVRANPPLLFVTWTKDGQALQLDKFPGWSLGPEGSLIIALGNENALGEYSCTPYNSLGTAGPSPVTQVLLKAPPAFIDQPKEEYFQEVGRELLIPCSARGDPPPIVSWAKVGRGLQGQAQVDSNNSLVLRPLTKEAQGRWECSASNAVARVTTSTNVYVLGTSPHVVTNVSVVPLPKGANVS…	1052	17	chr1	Igsf9	0.0058936	0.593979
PB.442.521	AGAGTGCCTGTGGGAGGCCCTAAGGATGGATTTGGGCTGCGGGGCAAGAAAGAGATGGTGCTTCGTTTTCAGAACTGAAACCCAGAAAAGGTCACCCGGGAAGATGTTGTTGGGGTACCTTTTCTGCCTCTGGTTTGAATCCTAAGGGAAATCTTGGGATTGGCTGAGCTGAGAGAGGAGGAGGTGCTGGCAGGTGCCCGCCCGCAGGAGAGAGTTTATTTTCAAACTGGGGGCAGTTATTGGCAAACAGCCTACTCGGGAGTGTGTGTGTCTACACAAGCCCTGGGGACTTGATGAAAGGGGGCCCCAATTAGCAGGAGGAGAGAGAATTGGTACAGGCACAGCCGGCCTTCCTGTCTGTGCCTGCCTGTGCCCAGGGGGCTTTGGCTGCGGGGCTAA…	4294	PB.442	37	MNRRRAARRHRKRLRQDPPLIFSPRGKSGSHSAPGSGSPDSVTKFKLQGSPVPSLRQSLLWGEPARPPSPHPDSPLGRGPLPLEPICRGPDGRFVMGPTVAPSQEKLCLERSEPRTSAKRLAQSFDCSSSSPSGVPQPLCITDISPVGQPLAAVPSPLPGPGPLLQYLSLPFFREMNVDGDWPPLEEPTPAPPPDFMDSQPCPTSSFLPPPDSPPANLRAVLPGTLMGVGVSSEPPYTALADWTLRERVLPGLLSAAPRGSLTSQSSGRGSASFLRPPSTAPSAGGSYLSPAPGDTSSWASGPERWPRREHVVTVSKRRNTSVDENYEWDSEFPGDMELLETWHPGLASSRTHPELEPELGVKTPEESCLLNPTHAAGPEARCAALREEFLAFRRRRDA…	420	19	chr1	Igsf9	0.0058936	0.599873
PB.442.50	AGGGCGACGGGAGGCGCTCGGGGCATCTAAGGCGGGGAGGCGGGTCCGCCCCCTATTGTGTGGCTGCGAGAGCAGAGCTGTGCTGTGCAGAGCAGATCTGGTGGCCCTCCAGACAGGAACAGCTCCCTCGGGTGTTGAGTGAGCTAGGCACCAACTGGAAGAGTGAGAGCTGAAACGGGTTGCCTGAGGCGGATCAGAACTCAACTGATGCTCTCTGGGATTGCCGGGCAGCGGACATTCCTCCGGCCCCTCCATCTGGGCTCCTGTGAATAGGAGGGGCCGGGCAAGCAGGCCAGCTGGGCTATGATTTGGTGTCTCCGTCTGACCGTCCTCAGCCTGATCATCAGCCAGGGGGCTGACGGTCGAAGAAAGCCTGAGGTGGTCTCTGTGGTGGGCCGG…	5235	PB.442	36	MNRRRAARRHRKRLRQDPPLIFSPRGKSGSHSAPGSGSPDSVTKFKLQGSPVPSLRQSLLWGEPARPPSPHPDSPLGRGPLPLEPICRGPDGRFVMGPTVAPSQEKLCLERSEPRTSAKRLAQSFDCSSSSPSGVPQPLCITDISPVGQPLAAVPSPLPGPGPLLQYLSLPFFREMNVDGDWPPLEEPTPAPPPDFMDSQPCPTSSFLPPPDSPPANLRAVLPGTLMGVGVSSEPPYTALADWTLRERVLPGLLSAAPRGSLTSQSSGRGSASFLRPPSTAPSAGGSYLSPAPGDTSSWASGPERWPRREHVVTVSKRRNTSVDENYEWDSEFPGDMELLETWHPGLASSRTHPELEPELGVKTPEESCLLNPTHAAGPEARCAALREEFLAFRRRRDA…	420	18	chr1	Igsf9	0.00573431	0.605607
PB.442.322	GTGTGGCTGCGAGAGCAGAGCTGTGCTGTGCAGAGCAGATCTGGTGGCCCTCCAGACAGGAACAGCTCCCTCGGGTGTTGAGTGAGCTAGGCACCAACTGGAAGAGTGAGAGCTGAAACGGGTTGCCTGAGGCGGATCAGAACTCAACTGATGCTCTCTGGGATTGCCGGGCAGCGGACATTCCTCCGGCCCCTCCATCTGGGCTCCTGTGAATAGGAGGGGCCGGGCAAGCAGGCCAGCTGGGCTATGATTTGGTGTCTCCGTCTGACCGTCCTCAGCCTGATCATCAGCCAGGGGGCTGACGGTCGAAGAAAGCCTGAGGTGGTCTCTGTGGTGGGCCGGGCTGGGGAGAGTGCAGTGCTGGGCTGTGACTTGCTGCCTCCAGCTGGCCACCCCCCT…	4201	PB.442	35	MPPETPLPTGMRGVIRCPVRANPPLLFVTWTKDGQALQLDKFPGWSLGPEGSLIIALGNENALGEYSCTPYNSLGTAGPSPVTQVLLKAPPAFIDQPKEEYFQEVGRELLIPCSARGDPPPIVSWAKVGRGLQGQAQVDSNNSLVLRPLTKEAQGRWECSASNAVARVTTSTNVYVLGTSPHVVTNVSVVPLPKGANVSWEPGFDGGYLQRFSVWYTPLAKRPDRAHHDWVSLAVPIGATHLLVPGLQAHAQYQFSVLAQNKLGSGPFSEIVLSIPEGLPTTPAAPGLPPTEIPPPLSPPRGLVAVRTPRGVLLHWDPPELIPGRLDGYILEGRQGSQGWEILDQGVAGTEIQLLVPGLIKDVLYEFRLVAFADSYVSDPSNVANISTSGLEVYPSRTQ…	852	22	chr1	Igsf9	0.00557502	0.611182
PB.442.68	GGCGCTCGGGGCATCTAAGGCGGGGAGGCGGGTCCGCCCCCTATTGTGTGGCTGCGAGAGCAGAGCTGTGCTGTGCAGAGCAGATCTGGTGGCCCTCCAGACAGGAACAGCTCCCTCGGGTGTTGAGTGAGCTAGGCACCAACTGGAAGAGTGAGAGCTGAAACGGGTTGCCTGAGGCGGATCAGAACTCAACTGATGCTCTCTGGGATTGCCGGGCAGCGGACATTCCTCCGGCCCCTCCATCTGGGCTCCTGTGAATAGGAGGGGCCGGGCAAGCAGGCCAGCTGGGCTATGATTTGGTGTCTCCGTCTGACCGTCCTCAGCCTGATCATCAGCCAGGGGGCTGACGGTCGAAGAAAGCCTGAGGTGGTCTCTGTGGTGGGCCGGGCTGGGGAGAGT…	4086	PB.442	33	MSSSGCALDSCFPSSSSSASTLPELTPITWDESGCRQEHLSRLRGSGWKTRVAPPQFQETPPLVLEVKELEAVTLRCVARGSPQPYVTWKFRGQDLGKGQGQVQVQNGTLWIRRVERGSAGDYTCQASSSEGSITHATQLLVLGPPVIVVPPSNSTVNSSQDVSLACRAEAYPANLTYSWFQDGVNVFHISRLQSRVRILVDGSLWLQATQPDDAGHYTCVPSNGFLHPPSASAYLTVLYPAQVTVMPPETPLPTGMRGVIRCPVRANPPLLFVTWTKDGQALQLDKFPGWSLGPEGSLIIALGNENALGEYSCTPYNSLGTAGPSPVTQVLLKAPPAFIDQPKEEYFQEVGRELLIPCSARGDPPPIVSWAKVGRGLQGQAQVDSNNSLVLRPLTKEA…	1098	21	chr1	Igsf9	0.00525645	0.616438
PB.442.33	GGGGATTGGCGGTCTCCAGGGCGACGGGAGGCGCTCGGGGCATCTAAGGCGGGGAGGCGGGTCCGCCCCCTATTGTGTGGCTGCGAGAGCAGAGCTGTGCTGTGCAGAGCAGATCTGGTGGCCCTCCAGACAGGAACAGCTCCCTCGGGTGTTGAGTGAGCTAGGCACCAACTGGAAGAGTGAGAGCTGAAACGGGTTGCCTGAGGCGGATCAGAACTCAACTGATGCTCTCTGGGATTGCCGGGCAGCGGACATTCCTCCGGCCCCTCCATCTGGGCTCCTGTGAATAGGAGGGGCCGGGCAAGCAGGCCAGCTGGGCTATGATTTGGTGTCTCCGTCTGACCGTCCTCAGCCTGATCATCAGCCAGGGGGCTGACGGTCGAAGAAAGCCTGAGGTGG…	4325	PB.442	29	MIWCLRLTVLSLIISQGADGRRKPEVVSVVGRAGESAVLGCDLLPPAGHPPLHVIEWLRFGFLLPIFIQFGLYSPRIDPDYVGRVRLQTGASLQIEGLRVEDQGWYECRVLFLDQHSPEQDFANGSWVHLTVNSPPQFQETPPLVLEVKELEAVTLRCVARGSPQPYVTWKFRGQDLGKGQGQVQVQNGTLWIRRVERGSAGDYTCQASSSEGSITHATQLLVLGPPVIVVPPSNSTVNSSQDVSLACRAEAYPANLTYSWFQDGVNVFHISRLQSRVRILVDGSLWLQATQPDDAGHYTCVPSNGFLHPPSASAYLTVLYPAQVTVMPPETPLPTGMRGVIRCPVRANPPLLFVTWTKDGQALQLDKFPGWSLGPEGSLIIALGNENALGEYSCTPYN…	528	19	chr1	Igsf9	0.00461931	0.621058
PB.442.269	ATTGTGTGGCTGCGAGAGCAGAGCTGTGCTGTGCAGAGCAGATCTGGTGGCCCTCCAGACAGGAACAGCTCCCTCGGGTGTTGAGTGAGCTAGGCACCAACTGGAAGAGTGAGAGCTGAAACGGGTTGCCTGAGGCGGATCAGAACTCAACTGATGCTCTCTGGGATTGCCGGGCAGCGGACATTCCTCCGGCCCCTCCATCTGGGCTCCTGTGAATAGGAGGGGCCGGGCAAGCAGGCCAGCTGGGCTATGATTTGGTGTCTCCGTCTGACCGTCCTCAGCCTGATCATCAGCCAGGGGGCTGACGGTCGAAGAAAGCCTGAGGTGGTCTCTGTGGTGGGCCGGGCTGGGGAGAGTGCAGTGCTGGGCTGTGACTTGCTGCCTCCAGCTGGCCACCCC…	4056	PB.442	28	MIWCLRLTVLSLIISQGADGRRKPEVVSVVGRAGESAVLGCDLLPPAGHPPLHVIEWLRFGFLLPIFIQFGLYSPRIDPDYVGRVRLQTGASLQIEGLRVEDQGWYECRVLFLDQHSPEQDFANGSWVHLTVNSPPQFQETPPLVLEVKELEAVTLRCVARGSPQPYVTWKFRGQDLGKGQGQVQVQNGTLWIRRVERGSAGDYTCQASSSEGSITHATQLLVLGPPVIVVPPSNSTVNSSQDVSLACRAEAYPANLTYSWFQDGVNVFHISRLQSRVRILVDGSLWLQATQPDDAGHYTCVPSNGFLHPPSASAYLTVLYPAQVTVMPPETPLPTGMRGVIRCPVRANPPLLFVTWTKDGQALQLDKFPGWSLGPEGSLIIALGNENALGEYSCTPYN…	1155	21	chr1	Igsf9	0.00446002	0.625518
PB.442.550	AGGATGGATTTGGGCTGCGGGGCAAGAAAGAGATGGTGCTTCGTTTTCAGAACTGAAACCCAGAAAAGGTCACCCGGGAAGATGTTGTTGGGGTACCTTTTCTGCCTCTGGTTTGAATCCTAAGGGAAATCTTGGGATTGGCTGAGCTGAGAGAGGAGGAGGTGCTGGCAGGTGCCCGCCCGCAGGAGAGAGTTTATTTTCAAACTGGGGGCAGTTATTGGCAAACAGCCTACTCGGGAGTGTGTGTGTCTACACAAGCCCTGGGGACTTGATGAAAGGGGGCCCCAATTAGCAGGAGGAGAGAGAATTGGTACAGGCACAGCCGGCCTTCCTGTCTGTGCCTGCCTGTGCCCAGGGGGCTTTGGCTGCGGGGCTAAAGATGGACAAATTCAAATTATT…	4135	PB.442	26	MNRRRAARRHRKRLRQDPPLIFSPRGKSGSHSAPGSGSPDSVTKFKLQGSPVPSLRQSLLWGEPARPPSPHPDSPLGRGPLPLEPICRGPDGRFVMGPTVAPSQEKLCLERSEPRTSAKRLAQSFDCSSSSPSGVPQPLCITDISPVGQPLAAVPSPLPGPGPLLQYLSLPFFREMNVDGDWPPLEEPTPAPPPDFMDSQPCPTSSFLPPPDSPPANLRAVLPGTLMGVGVSSEPPYTALADWTLRERVLPGLLSAAPRGSLTSQSSGRGSASFLRPPSTAPSAGGSYLSPAPGDTSSWASGPERWPRREHVVTVSKRRNTSVDENYEWDSEFPGDMELLETWHPGLASSRTHPELEPELGVKTPEESCLLNPTHAAGPEARCAALREEFLAFRRRRDA…	420	18	chr1	Igsf9	0.00414145	0.629659
PB.442.389	AGAGCTGTGCTGTGCAGAGCAGATCTGGTGGCCCTCCAGACAGGAACAGCTCCCTCGGGTGTTGAGTGAGCTAGGCACCAACTGGAAGAGTGAGAGCTGAAACGGGTTGCCTGAGGCGGATCAGAACTCAACTGATGCTCTCTGGGATTGCCGGGCAGCGGACATTCCTCCGGCCCCTCCATCTGGGCTCCTGTGAATAGGAGGGGCCGGGCAAGCAGGCCAGCTGGGCTATGATTTGGTGTCTCCGTCTGACCGTCCTCAGCCTGATCATCAGCCAGGGGGCTGACGGTCGAAGAAAGCCTGAGGTGGTCTCTGTGGTGGGCCGGGCTGGGGAGAGTGCAGTGCTGGGCTGTGACTTGCTGCCTCCAGCTGGCCACCCCCCTCTGCATGTCATCGAGT…	4193	PB.442	26	MPPETPLPTGMRGVIRCPVRANPPLLFVTWTKDGQALQLDKFPGWSLGPEGSLIIALGNENALGEYSCTPYNSLGTAGPSPVTQVLLKAPPAFIDQPKEEYFQEVGRELLIPCSARGDPPPIVSWAKVGRGLQGQAQVDSNNSLVLRPLTKEAQGRWECSASNAVARVTTSTNVYVLGTSPHVVTNVSVVPLPKGANVSWEPGFDGGYLQRFSVWYTPLAKRPDRAHHDWVSLAVPIGATHLLVPGLQAHAQYQFSVLAQNKLGSGPFSEIVLSIPEGLPTTPAAPGLPPTEIPPPLSPPRGLVAVRTPRGVLLHWDPPELIPGRLDGYILEGRQGSQGWEILDQGVAGTEIQLLVPGLIKDVLYEFRLVAFADSYVSDPSNVANISTSGLEVYPSRTQ…	852	21	chr1	Igsf9	0.00414145	0.633801
PB.442.73	GGGGCATCTAAGGCGGGGAGGCGGGTCCGCCCCCTATTGTGTGGCTGCGAGAGCAGAGCTGTGCTGTGCAGAGCAGATCTGGTGGCCCTCCAGACAGGAACAGCTCCCTCGGGTGTTGAGTGAGCTAGGCACCAACTGGAAGAGTGAGAGCTGAAACGGGTTGCCTGAGGCGGATCAGAACTCAACTGATGCTCTCTGGGATTGCCGGGCAGCGGACATTCCTCCGGCCCCTCCATCTGGGCTCCTGTGAATAGGAGGGGCCGGGCAAGCAGGCCAGCTGGGCTATGATTTGGTGTCTCCGTCTGACCGTCCTCAGCCTGATCATCAGCCAGGGGGCTGACGGTCGAAGAAAGCCTGAGGTGGTCTCTGTGGTGGGCCGGGCTGGGGAGAGTGCAGTGC…	2051	PB.442	26	MIWCLRLTVLSLIISQGADGRRKPEVVSVVGRAGESAVLGCDLLPPAGHPPLHVIEWLRFGFLLPIFIQFGLYSPRIDPDYVGRVRLQTGASLQIEGLRVEDQGWYECRVLFLDQHSPEQDFANGSWVHLTVNCMKLGSRW	141	4	chr1	Igsf9	0.00414145	0.637942
PB.442.43	GGCGGTCTCCAGGGCGACGGGAGGCGCTCGGGGCATCTAAGGCGGGGAGGCGGGTCCGCCCCCTATTGTGTGGCTGCGAGAGCAGAGCTGTGCTGTGCAGAGCAGATCTGGTGGCCCTCCAGACAGGAACAGCTCCCTCGGGTGTTGAGTGAGCTAGGCACCAACTGGAAGAGTGAGAGCTGAAACGGGTTGCCTGAGGCGGATCAGAACTCAACTGATGCTCTCTGGGATTGCCGGGCAGCGGACATTCCTCCGGCCCCTCCATCTGGGCTCCTGTGAATAGGAGGGGCCGGGCAAGCAGGCCAGCTGGGCTATGATTTGGTGTCTCCGTCTGACCGTCCTCAGCCTGATCATCAGCCAGGGGGCTGACGGTCGAAGAAAGCCTGAGGTGGTCTCTGT…	4140	PB.442	26	MIWCLRLTVLSLIISQGADGRRKPEVVSVVGRAGESAVLGCDLLPPAGHPPLHVIEWLRFGFLLPIFIQFGLYSPRIDPDYVGRVRLQTGASLQIEGLRVEDQGWYECRVLFLDQHSPEQDFANGSWVHLTVNSPPQFQETPPLVLEVKELEAVTLRCVARGSPQPYVTWKFRGQDLGKGQGQVQVQNGTLWIRRVERGSAGDYTCQASSSEGSITHATQLLVLGPPVIVVPPSNSTVNSSQDVSLACRAEAYPANLTYSWFQDGVNVFHISRLQSRVRILVDGSLWLQATQPDDAGHYTCVPSNGFLHPPSASAYLTVLYPAQVTVMPPETPLPTGMRGVIRCPVRANPPLLFVTWTKDGQALQLDKFPGWSLGPEGSLIIALGNENALGEYSCTPYN…	528	20	chr1	Igsf9	0.00414145	0.642083
PB.442.588	GGTAGATGAGGTATGGGTCCCTGGGAGGGCCCCAAACACAGCTAGCGATTTCAGGGACAGAGTCCTCTAAAAGCAGTAGTATCCCCAGAGAACTTATATCTTGGTCTTAAAAAGTACCCCAGGGATGGTGAATCTTGTAGGAGACCAAATGCTGGTTCTTCGCTCCTTCCTCGAACGGTCCGGGAAATACAGAGTATTTCAGCACAACATTTAGTCCGCTCAAGAAGCCTTGAGTGTTTCTGGTCTTGTCTGGGTCTCAGCTAAACATAGCATTCTGCCCTCAATGGCCTCATTTCCTTCTGCTGCTCTGGAGACCCTCACACTTGGATGACAGACCTAGGCTATTCTCAACCTCTGGGAATGACCAGTGTGACCAGGACTGGAAAGCTTTTACAGAGC…	4078	PB.442	25	MPPETPLPTGMRGVIRCPVRANPPLLFVTWTKDGQALQLDKFPGWSLGPEGSLIIALGNENALGEYSCTPYNSLGTAGPSPVTQVLLKAPPAFIDQPKEEYFQEVGRELLIPCSARGDPPPIVSWAKVGRGLQGQAQVDSNNSLVLRPLTKEAQGRWECSASNAVARVTTSTNVYVLGTSPHVVTNVSVVPLPKGANVSWEPGFDGGYLQRFSVWYTPLAKRPDRAHHDWVSLAVPIGATHLLVPGLQAHAQYQFSVLAQNKLGSGPFSEIVLSIPEGLPTTPAAPGLPPTEIPPPLSPPRGLVAVRTPRGVLLHWDPPELIPGRLDGYILEGRQGSQGWEILDQGVAGTEIQLLVPGLIKDVLYEFRLVAFADSYVSDPSNVANISTSGLEVYPSRTQ…	852	18	chr1	Igsf9	0.00398216	0.646066
PB.442.448	AGACACTGCTGAATTGTGGGAGGCCAGGAAGAGGGTGGAGGCCTCAGAGCAGAGTCCACCTGGGTTTGCCAGGCCCAGATCTGGTGGCCCTCCAGACAGGAACAGCTCCCTCGGGTGTTGAGTGAGCTAGGCACCAACTGGAAGAGTGAGAGCTGAAACGGGTTGCCTGAGGCGGATCAGAACTCAACTGATGCTCTCTGGGATTGCCGGGCAGCGGACATTCCTCCGGCCCCTCCATCTGGGCTCCTGTGAATAGGAGGGGCCGGGCAAGCAGGCCAGCTGGGCTATGATTTGGTGTCTCCGTCTGACCGTCCTCAGCCTGATCATCAGCCAGGGGGCTGACGGTCGAAGAAAGCCTGAGGTGGTCTCTGTGGTGGGCCGGGCTGGGGAGAGTGCAGT…	4165	PB.442	25	MIWCLRLTVLSLIISQGADGRRKPEVVSVVGRAGESAVLGCDLLPPAGHPPLHVIEWLRFGFLLPIFIQFGLYSPRIDPDYVGRVRLQTGASLQIEGLRVEDQGWYECRVLFLDQHSPEQDFANGSWVHLTVNSPPQFQETPPLVLEVKELEAVTLRCVARGSPQPYVTWKFRGQDLGKGQGQVQVQNGTLWIRRVERGSAGDYTCQASSSEGSITHATQLLVLGPPVIVVPPSNSTVNSSQDVSLACRAEAYPANLTYSWFQDGVNVFHISRLQSRVRILVDGSLWLQATQPDDAGHYTCVPSNGFLHPPSASAYLTVLYPAQVTVMPPETPLPTGMRGVIRCPVRANPPLLFVTWTKDGQALQLDKFPGWSLGPEGSLIIALGNENALGEYSCTPYN…	1179	21	chr1	Igsf9	0.00398216	0.650048
PB.442.14	GCCGCGGGAGGGGGGATTGGCGGTCTCCAGGGCGACGGGAGGCGCTCGGGGCATCTAAGGCGGGGAGGCGGGTCCGCCCCCTATTGTGTGGCTGCGAGAGCAGAGCTGTGCTGTGCAGAGCAGATCTGGTGGCCCTCCAGACAGGAACAGCTCCCTCGGGTGTTGAGTGAGCTAGGCACCAACTGGAAGAGTGAGAGCTGAAACGGGTTGCCTGAGGCGGATCAGAACTCAACTGATGCTCTCTGGGATTGCCGGGCAGCGGACATTCCTCCGGCCCCTCCATCTGGGCTCCTGTGAATAGGAGGGGCCGGGCAAGCAGGCCAGCTGGGCTATGATTTGGTGTCTCCGTCTGACCGTCCTCAGCCTGATCATCAGCCAGGGGGCTGACGGTCGAAGAAA…	5064	PB.442	24	MNRRRAARRHRKRLRQDPPLIFSPRGKSGSHSAPGSGSPDSVTKFKLQGSPVPSLRQSLLWGEPARPPSPHPDSPLGRGPLPLEPICRGPDGRFVMGPTVAPSQEKLCLERSEPRTSAKRLAQSFDCSSSSPSGVPQPLCITDISPVGQPLAAVPSPLPGPGPLLQYLSLPFFREMNVDGDWPPLEEPTPAPPPDFMDSQPCPTSSFLPPPDSPPANLRAVLPGTLMGVGVSSEPPYTALADWTLRERVLPGLLSAAPRGSLTSQSSGRGSASFLRPPSTAPSAGGSYLSPAPGDTSSWASGPERWPRREHVVTVSKRRNTSVDENYEWDSEFPGDMELLETWHPGLASSRTHPELEPELGVKTPEESCLLNPTHAAGPEARCAALREEFLAFRRRRDA…	420	19	chr1	Igsf9	0.00382287	0.653871
PB.442.541	GTGCCTGTGGGAGGCCCTAAGGATGGATTTGGGCTGCGGGGCAAGAAAGAGATGGTGCTTCGTTTTCAGAACTGAAACCCAGAAAAGGTCACCCGGGAAGATGTTGTTGGGGTACCTTTTCTGCCTCTGGTTTGAATCCTAAGGGAAATCTTGGGATTGGCTGAGCTGAGAGAGGAGGAGGTGCTGGCAGGTGCCCGCCCGCAGGAGAGAGTTTATTTTCAAACTGGGGGCAGTTATTGGCAAACAGCCTACTCGGGAGTGTGTGTGTCTACACAAGCCCTGGGGACTTGATGAAAGGGGGCCCCAATTAGCAGGAGGAGAGAGAATTGGTACAGGCACAGCCGGCCTTCCTGTCTGTGCCTGCCTGTGCCCAGGGGGCTTTGGCTGCGGGGCTAAAGA…	4527	PB.442	23	MNRRRAARRHRKRLRQDPPLIFSPRGKSGSHSAPGSGSPDSVTKFKLQGSPVPSLRQSLLWGEPARPPSPHPDSPLGRGPLPLEPICRGPDGRFVMGPTVAPSQEKLCLERSEPRTSAKRLAQSFDCSSSSPSGVPQPLCITDISPVGQPLAAVPSPLPGPGPLLQYLSLPFFREMNVDGDWPPLEEPTPAPPPDFMDSQPCPTSSFLPPPDSPPANLRAVLPGTLMGVGVSSEPPYTALADWTLRERVLPGLLSAAPRGSLTSQSSGRGSASFLRPPSTAPSAGGSYLSPAPGDTSSWASGPERWPRREHVVTVSKR	318	18	chr1	Igsf9	0.00366359	0.657534
PB.442.243	ATTGTGTGGCTGCGAGAGCAGAGCTGTGCTGTGCAGAGCAGATCTGGTGGCCCTCCAGACAGGAACAGCTCCCTCGGGTGTTGAGTGAGCTAGGCACCAACTGGAAGAGTGAGAGCTGAAACGGGTTGCCTGAGGCGGATCAGAACTCAACTGATGCTCTCTGGGATTGCCGGGCAGCGGACATTCCTCCGGCCCCTCCATCTGGGCTCCTGTGAATAGGAGGGGCCGGGCAAGCAGGCCAGCTGGGCTATGATTTGGTGTCTCCGTCTGACCGTCCTCAGCCTGATCATCAGCCAGGGGGCTGACGGTCGAAGAAAGCCTGAGGTGGTCTCTGTGGTGGGCCGGGCTGGGGAGAGTGCAGTGCTGGGCTGTGACTTGCTGCCTCCAGCTGGCCACCCC…	4837	PB.442	22	MNRRRAARRHRKRLRQDPPLIFSPRGKSGSHSAPGSGSPDSVTKFKLQGSPVPSLRQSLLWGEPARPPSPHPDSPLGRGPLPLEPICRGPDGRFVMGPTVAPSQEKLCLERSEPRTSAKRLAQSFDCSSSSPSGVPQPLCITDISPVGQPLAAVPSPLPGPGPLLQYLSLPFFREMNVDGDWPPLEEPTPAPPPDFMDSQPCPTSSFLPPPDSPPANLRAVLPGTLMGVGVSSEPPYTALADWTLRERVLPGLLSAAPRGSLTSQSSGRGSASFLRPPSTAPSAGGSYLSPAPGDTSSWASGPERWPRREHVVTVSKRRNTSVDENYEWDSEFPGDMELLETWHPGLASSRTHPELEPELGVKTPEESCLLNPTHAAGPEARCAALREEFLAFRRRRDA…	420	20	chr1	Igsf9	0.0035043	0.661039
PB.442.404	AGAGCAGGTGAGGGTGGGGGTGTCCTGGAGGGTAGAAATGGGGTGCCAGCGGGGACAAGGGGAGCAGCGTGGAGTTGTGGGGGGAAAGGGGGAAGCGGGAGAGCTCTAGAGAGAAGTGAAATTACCTGGGGGAGAAGAACTAGGGTAGTTCTGGAAGCGAAGTGGAATTACCGATGGATCTGGTGGCCCTCCAGACAGGAACAGCTCCCTCGGGTGTTGAGTGAGCTAGGCACCAACTGGAAGAGTGAGAGCTGAAACGGGTTGCCTGAGGCGGATCAGAACTCAACTGATGCTCTCTGGGATTGCCGGGCAGCGGACATTCCTCCGGCCCCTCCATCTGGGCTCCTGTGAATAGGAGGGGCCGGGCAAGCAGGCCAGCTGGGCTATGATTTGGTGTCT…	4337	PB.442	21	MIWCLRLTVLSLIISQGADGRRKPEVVSVVGRAGESAVLGCDLLPPAGHPPLHVIEWLRFGFLLPIFIQFGLYSPRIDPDYVGRVRLQTGASLQIEGLRVEDQGWYECRVLFLDQHSPEQDFANGSWVHLTVNSPPQFQETPPLVLEVKELEAVTLRCVARGSPQPYVTWKFRGQDLGKGQGQVQVQNGTLWIRRVERGSAGDYTCQASSSEGSITHATQLLVLGPPVIVVPPSNSTVNSSQDVSLACRAEAYPANLTYSWFQDGVNVFHISRLQSRVRILVDGSLWLQATQPDDAGHYTCVPSNGFLHPPSASAYLTVLYPAQVTVMPPETPLPTGMRGVIRCPVRANPPLLFVTWTKDGQALQLDKFPGWSLGPEGSLIIALGNENALGEYSCTPYN…	709	21	chr1	Igsf9	0.00334501	0.664384
PB.442.175	CCCCTATTGTGTGGCTGCGAGAGCAGAGCTGTGCTGTGCAGAGCAGATCTGGTGGCCCTCCAGACAGGAACAGCTCCCTCGGGTGTTGAGTGAGCTAGGCACCAACTGGAAGAGTGAGAGCTGAAACGGGTTGCCTGAGGCGGATCAGAACTCAACTGATGCTCTCTGGGATTGCCGGGCAGCGGACATTCCTCCGGCCCCTCCATCTGGGCTCCTGTGAATAGGAGGGGCCGGGCAAGCAGGCCAGCTGGGCTATGATTTGGTGTCTCCGTCTGACCGTCCTCAGCCTGATCATCAGCCAGGGGGCTGACGGTCGAAGAAAGCCTGAGGTGGTCTCTGTGGTGGGCCGGGCTGGGGAGAGTGCAGTGCTGGGCTGTGACTTGCTGCCTCCAGCTGGCC…	4464	PB.442	21	MIWCLRLTVLSLIISQGADGRRKPEVVSVVGRAGESAVLGCDLLPPAGHPPLHVIEWLRFGFLLPIFIQFGLYSPRIDPDYVGRVRLQTGASLQIEGLRVEDQGWYECRVLFLDQHSPEQDFANGSWVHLTVNSPPQFQETPPLVLEVKELEAVTLRCVARGSPQPYVTWKFRGQDLGKGQGQVQVQNGTLWIRRVERGSAGDYTCQASSSEGSITHATQLLVLGPPVIVVPPSNSTVNSSQDVSLACRAEAYPANLTYSWFQDGVNVFHISRLQSRVRILVDGSLWLQATQPDDAGHYTCVPSNGFLHPPSASAYLTVLYPAQVTVMPPETPLPTGMRGVIRCPVRANPPLLFVTWTKDGQALQLDKFPGWSLGPEGSLIIALGNENALGEYSCTPYN…	709	20	chr1	Igsf9	0.00334501	0.667729
PB.442.633	AAGCCCGGCCGGGTCTTGAGCTCCACTCGCCGCTGCAGCCCCTGTCGTGCGTGCGCTCTCATCCAGCCCTCTTGGACGCTCTTTGCCATCACCACAGCTGCTCAGAATGGCCAACAGGGGACCTTCCTACGGCCTGAGCCGAGAGGTGCAGCAGAAGATTGAGAAGCAGTACGACGCGGATCTGGAGCAGATCCTCATCCAGTGGATCACCACTCAGTGCCGTGAGGACGTGGGCCAGCCCCAGCCTGGCCGTGAGAACTTCCAGAAGTGGCTCAAGGACGGCACGGTTCTGTGCAAGCTTATTAATTCACTGTATCCTGAGGGGCAGGCCCCAGTAAAGAAGATCCAGGCCTCTTCGATGGCCTTCAAGCAGATGGAGCAGATCTCCCAGTTCCTGCA…	1378	PB.442	20	MANRGPSYGLSREVQQKIEKQYDADLEQILIQWITTQCREDVGQPQPGRENFQKWLKDGTVLCKLINSLYPEGQAPVKKIQASSMAFKQMEQISQFLQAAERYGINTTDIFQTVDLWEGKNMACVQRTLMNLGGLAVARDDGLFSGDPNWFPKKSKENPRNFSDNQLQEGKNVIGLQMGTNRGASQAGMTGYGMPRQIL	199	5	chr1	Igsf9	0.00318573	0.670914
PB.442.571	GGATTTGGGCTGCGGGGCAAGAAAGAGATGGTGCTTCGTTTTCAGAACTGAAACCCAGAAAAGGTCACCCGGGAAGATGTTGTTGGGGTACCTTTTCTGCCTCTGGTTTGAATCCTAAGGGAAATCTTGGGATTGGCTGAGCTGAGAGAGGAGGAGGTGCTGGCAGGTGCCCGCCCGCAGGAGAGAGTTTATTTTCAAACTGGGGGCAGTTATTGGCAAACAGCCTACTCGGGAGTGTGTGTGTCTACACAAGCCCTGGGGACTTGATGAAAGGGGGCCCCAATTAGCAGGAGGAGAGAGAATTGGTACAGGCACAGCCGGCCTTCCTGTCTGTGCCTGCCTGTGCCCAGGGGGCTTTGGCTGCGGGGCTAAAGATGGACAAATTCAAATTATTGCCAG…	4203	PB.442	20	MNRRRAARRHRKRLRQDPPLIFSPRGKSGSHSAPGSGSPDSVTKFKLQGSPVPSLRQSLLWGEPARPPSPHPDSPLGRGPLPLEPICRGPDGRFVMGPTVAPSQEKLCLERSEPRTSAKRLAQSFDCSSSSPSGVPQPLCITDISPVGQPLAAVPSPLPGPGPLLQYLSLPFFREMNVDGDWPPLEEPTPAPPPDFMDSQPCPTSSFLPPPDSPPANLRAVLPGTLMGVGVSSEPPYTALADWTLRERVLPGLLSAAPRGSLTSQSSGRGSASFLRPPSTAPSAGGSYLSPAPGDTSSWASGPERWPRREHVVTVSKRRNTSVDENYEWDSEFPGDMELLETWHPGLASSRTHPELEPELGVKTPEESCLLNPTHAAGPEARCAALREEFLAFRRRRDA…	420	18	chr1	Igsf9	0.00318573	0.6741
PB.442.8	GCTTTCCTCCAAGTGCTCCTGCCGCTGGCTCAGATTTCAACCTTCGATGCCTCCTTTTGTGGCTGCGAGAGCAGAGCTGTGCTGTGCAGAGCAGATCTGGTGGCCCTCCAGACAGGAACAGCTCCCTCGGGTGTTGAGTGAGCTAGGCACCAACTGGAAGAGTGAGAGCTGAAACGGGTTGCCTGAGGCGGATCAGAACTCAACTGATGCTCTCTGGGATTGCCGGGCAGCGGACATTCCTCCGGCCCCTCCATCTGGGCTCCTGTGAATAGGAGGGGCCGGGCAAGCAGGCCAGCTGGGCTATGATTTGGTGTCTCCGTCTGACCGTCCTCAGCCTGATCATCAGCCAGGGGGCTGACGGTCGAAGAAAGCCTGAGGTGGTCTCTGTGGTGGGCCGGG…	4692	PB.442	19	MGMQCQQCCSPCDHFHQCICARAKRPDRAHHDWVSLAVPIGATHLLVPGLQAHAQYQFSVLAQNKLGSGPFSEIVLSIPEGLPTTPAAPGLPPTEIPPPLSPPRGLVAVRTPRGVLLHWDPPELIPGRLDGYILEGRQGSQGWEILDQGVAGTEIQLLVPGLIKDVLYEFRLVAFADSYVSDPSNVANISTSGLEVYPSRTQLPGLLPQPVLAGVVGGVCFLGVAVLVSILAACLMNRRRAARRHRKRLRQDPPLIFSPRGKSGSHSAPGSGSPDSVTKFKLQGSPVPSLRQSLLWGEPARPPSPHPDSPLGRGPLPLEPICRGPDGRFVMGPTVAPSQEKLCLERSEPRTSAKRLAQSFDCSSSSPSGVPQPLCITDISPVGQPLAAVPSPLPGPGPL…	655	20	chr1	Igsf9	0.00302644	0.677126
PB.442.32	GGGGGATTGGCGGTCTCCAGGGCGACGGGAGGCGCTCGGGGCATCTAAGGCGGGGAGGCGGGTCCGCCCCCTATTGTGTGGCTGCGAGAGCAGAGCTGTGCTGTGCAGAGCAGATCTGGTGGCCCTCCAGACAGGAACAGCTCCCTCGGGTGTTGAGTGAGCTAGGCACCAACTGGAAGAGTGAGAGCTGAAACGGGTTGCCTGAGGCGGATCAGAACTCAACTGATGCTCTCTGGGATTGCCGGGCAGCGGACATTCCTCCGGCCCCTCCATCTGGGCTCCTGTGAATAGGAGGGGCCGGGCAAGCAGGCCAGCTGGGCTATGATTTGGTGTCTCCGTCTGACCGTCCTCAGCCTGATCATCAGCCAGGGGGCTGACGGTCGAAGAAAGCCTGAGGTG…	4860	PB.442	18	MIWCLRLTVLSLIISQGADGRRKPEVVSVVGRAGESAVLGCDLLPPAGHPPLHVIEWLRFGFLLPIFIQFGLYSPRIDPDYVGRVRLQTGASLQIEGLRVEDQGWYECRVLFLDQHSPEQDFANGSWVHLTVNSPPQFQETPPLVLEVKELEAVTLRCVARGSPQPYVTWKFRGQDLGKGQGQVQVQNGTLWIRRVERGSAGDYTCQASSSEGSITHATQLLVLGPPVIVVPPSNSTVNSSQDVSLACRAEAYPANLTYSWFQDGVNVFHISRLQSRVRILVDGSLWLQATQPDDAGHYTCVPSNGFLHPPSASAYLTVLYPAQVTVMPPETPLPTGMRGVIRCPVRANPPLLFVTWTKDGQALQLDKFPGWSLGPEGSLIIALGNENALGEYSCTPYN…	433	19	chr1	Igsf9	0.00286716	0.679994
PB.442.570	GGATTTGGGCTGCGGGGCAAGAAAGAGATGGTGCTTCGTTTTCAGAACTGAAACCCAGAAAAGGTCACCCGGGAAGATGTTGTTGGGGTACCTTTTCTGCCTCTGGTTTGAATCCTAAGGGAAATCTTGGGATTGGCTGAGCTGAGAGAGGAGGAGGTGCTGGCAGGTGCCCGCCCGCAGGAGAGAGTTTATTTTCAAACTGGGGGCAGTTATTGGCAAACAGCCTACTCGGGAGTGTGTGTGTCTACACAAGCCCTGGGGACTTGATGAAAGGGGGCCCCAATTAGCAGGAGGAGAGAGAATTGGTACAGGCACAGCCGGCCTTCCTGTCTGTGCCTGCCTGTGCCCAGGGGGCTTTGGCTGCGGGGCTAAAGATGGACAAATTCAAATTATTGCCAG…	4273	PB.442	18	MPPETPLPTGMRGVIRCPVRANPPLLFVTWTKDGQALQLDKFPGWSLGPEGSLIIALGNENALGEYSCTPYNSLGTAGPSPVTQVLLKAPPAFIDQPKEEYFQEVGRELLIPCSARGDPPPIVSWAKVGRGLQGQAQVDSNNSLVLRPLTKEAQGRWECSASNAVARVTTSTNVYVLGTSPHVVTNVSVVPLPKGANVSWEPGFDGGYLQRFSVWYTPLAKRPDRAHHDWVSLAVPIGATHLLVPGLQAHAQYQFSVLAQNKLGSGPFSEIVLSIPEGLPTTPAAPGLPPTEIPPPLSPPRGLVAVRTPRGVLLHWDPPELIPGRLDGYILEGRQGSQGWEILDQGVAGTEIQLLVPGLIKDVLYEFRLVAFADSYVSDPSNVANISTSGLEVYPSRTQ…	852	19	chr1	Igsf9	0.00286716	0.682861
PB.442.228	ATTGTGTGGCTGCGAGAGCAGAGCTGTGCTGTGCAGAGCAGATCTGGTGGCCCTCCAGACAGGAACAGCTCCCTCGGGTGTTGAGTGAGCTAGGCACCAACTGGAAGAGTGAGAGCTGAAACGGGTTGCCTGAGGCGGATCAGAACTCAACTGATGCTCTCTGGGATTGCCGGGCAGCGGACATTCCTCCGGCCCCTCCATCTGGGCTCCTGTGAATAGGAGGGGCCGGGCAAGCAGGCCAGCTGGGCTATGATTTGGTGTCTCCGTCTGACCGTCCTCAGCCTGATCATCAGCCAGGGGGCTGACGGTCGAAGAAAGCCTGAGGTGGTCTCTGTGGTGGGCCGGGCTGGGGAGAGTGCAGTGCTGGGCTGTGACTTGCTGCCTCCAGCTGGCCACCCC…	5220	PB.442	18	MPPETPLPTGMRGVIRCPVRANPPLLFVTWTKDGQALQLDKFPGWSLGPEGSLIIALGNENALGEYSCTPYNSLGTAGPSPVTQVLLKAPPAFIDQPKEEYFQEVGRELLIPCSARGDPPPIVSWAKVGRGLQGQAQVDSNNSLVLRPLTKEAQGRWECSASNAVARVTTSTNVYVLGTSPHVVTNVSVVPLPKGANVSWEPGFDGGYLQRFSVWYTPLAKRPDRAHHDWVSLAVPIGATHLLVPGLQAHAQYQFSVLAQNKLGSGPFSEIVLSIPEGLPTTPAAPGLPPTEIPPPLSPPRGLVAVRTPRGVLLHWDPPELIPGRLDGYILEGRQGSQGWEILDQGVAGTEIQLLVPGLIKDVLYEFRLVAFADSYVSDPSNVANISTSGLEVYPSRTQ…	750	19	chr1	Igsf9	0.00286716	0.685728
PB.442.112	GGGGAGGCGGGTCCGCCCCCTATTGTGTGGCTGCGAGAGCAGAGCTGTGCTGTGCAGAGCAGATCTGGTGGCCCTCCAGACAGGAACAGCTCCCTCGGGTGTTGAGTGAGCTAGGCACCAACTGGAAGAGTGAGAGCTGAAACGGGTTGCCTGAGGCGGATCAGAACTCAACTGATGCTCTCTGGGATTGCCGGGCAGCGGACATTCCTCCGGCCCCTCCATCTGGGCTCCTGTGAATAGGAGGGGCCGGGCAAGCAGGCCAGCTGGGCTATGATTTGGTGTCTCCGTCTGACCGTCCTCAGCCTGATCATCAGCCAGGGGGCTGACGGTCGAAGAAAGCCTGAGGTGGTCTCTGTGGTGGGCCGGGCTGGGGAGAGTGCAGTGCTGGGCTGTGACTTG…	4898	PB.442	18	MPLSLTAPPQFQETPPLVLEVKELEAVTLRCVARGSPQPYVTWKFRGQDLGKGQGQVQVQNGTLWIRRVERGSAGDYTCQASSSEGSITHATQLLVLGPPVIVVPPSNSTVNSSQDVSLACRAEAYPANLTYSWFQDGVNVFHISRLQSRVRILVDGSLWLQATQPDDAGHYTCVPSNGFLHPPSASAYLTVLYPAQVTVMPPETPLPTGMRGVIRCPVRANPPLLFVTWTKDGQALQLDKFPGWSLGPEGSLIIALGNENALGEYSCTPYNSLGTAGPSPVTQVLLKAPPAFIDQPKEEYFQEVGRELLIPCSARGDPPPIVSWAKVGRGLQGQAQVDSNNSLVLRPLTKEAQGRWECSASNAVARVTTSTNVYVLEPSVLTEPTMTGYLWLCLSGLH…	401	18	chr1	Igsf9	0.00286716	0.688595
PB.442.109	GGGGAGGCGGGTCCGCCCCCTATTGTGTGGCTGCGAGAGCAGAGCTGTGCTGTGCAGAGCAGATCTGGTGGCCCTCCAGACAGGAACAGCTCCCTCGGGTGTTGAGTGAGCTAGGCACCAACTGGAAGAGTGAGAGCTGAAACGGGTTGCCTGAGGCGGATCAGAACTCAACTGATGCTCTCTGGGATTGCCGGGCAGCGGACATTCCTCCGGCCCCTCCATCTGGGCTCCTGTGAATAGGAGGGGCCGGGCAAGCAGGCCAGCTGGGCTATGATTTGGTGTCTCCGTCTGACCGTCCTCAGCCTGATCATCAGCCAGGGGGCTGACGGTCGAAGAAAGCCTGAGGTGGTCTCTGTGGTGGGCCGGGCTGGGGAGAGTGCAGTGCTGGGCTGTGACTTG…	5095	PB.442	17	MPLSLTAPPQFQETPPLVLEVKELEAVTLRCVARGSPQPYVTWKFRGQDLGKGQGQVQVQNGTLWIRRVERGSAGDYTCQASSSEGSITHATQLLVLGPPVIVVPPSNSTVNSSQDVSLACRAEAYPANLTYSWFQDGVNVFHISRLQSRVRILVDGSLWLQATQPDDAGHYTCVPSNGFLHPPSASAYLTVLYPAQVTVMPPETPLPTGMRGVIRCPVRANPPLLFVTWTKDGQALQLDKFPGWSLGPEGSLIIALGNENALGEYSCTPYNSLGTAGPSPVTQVLLKAPPAFIDQPKEEYFQEVGRELLIPCSARGDPPPIVSWAKVGRGLQGQAQVDSNNSLVLRPLTKEAQGRWECSASNAVARVTTSTNVYVLGTSPHVVTNVSVVPLPKGANVS…	582	19	chr1	Igsf9	0.00270787	0.691303
PB.442.239	ATTGTGTGGCTGCGAGAGCAGAGCTGTGCTGTGCAGAGCAGATCTGGTGGCCCTCCAGACAGGAACAGCTCCCTCGGGTGTTGAGTGAGCTAGGCACCAACTGGAAGAGTGAGAGCTGAAACGGGTTGCCTGAGGCGGATCAGAACTCAACTGATGCTCTCTGGGATTGCCGGGCAGCGGACATTCCTCCGGCCCCTCCATCTGGGCTCCTGTGAATAGGAGGGGCCGGGCAAGCAGGCCAGCTGGGCTATGATTTGGTGTCTCCGTCTGACCGTCCTCAGCCTGATCATCAGCCAGGGGGCTGACGGTCGAAGAAAGCCTGAGGTGGTCTCTGTGGTGGGCCGGGCTGGGGAGAGTGCAGTGCTGGGCTGTGACTTGCTGCCTCCAGCTGGCCACCCC…	5043	PB.442	17	MNRRRAARRHRKRLRQDPPLIFSPRGKSGSHSAPGSGSPDSVTKFKLQGSPVPSLRQSLLWGEPARPPSPHPDSPLGRGPLPLEPICRGPDGRFVMGPTVAPSQEKLCLERSEPRTSAKRLAQSFDCSSSSPSGVPQPLCITDISPVGQPLAAVPSPLPGPGPLLQYLSLPFFREMNVDGDWPPLEEPTPAPPPDFMDSQPCPTSSFLPPPDSPPANLRAVLPGTLMGVGVSSEPPYTALADWTLRERVLPGLLSAAPRGSLTSQSSGRGSASFLRPPSTAPSAGGSYLSPAPGDTSSWASGPERWPRREHVVTVSKRRNTSVDENYEWDSEFPGDMELLETWHPGLASSRTHPELEPELGVKTPEESCLLNPTHAAGPEARCAALREEFLAFRRRRDA…	420	20	chr1	Igsf9	0.00270787	0.694011
PB.442.200	TATTGTGTGGCTGCGAGAGCAGAGCTGTGCTGTGCAGAGCAGATCTGGTGGCCCTCCAGACAGGAACAGCTCCCTCGGGTGTTGAGTGAGCTAGGCACCAACTGGAAGAGTGAGAGCTGAAACGGGTTGCCTGAGGCGGATCAGAACTCAACTGATGCTCTCTGGGATTGCCGGGCAGCGGACATTCCTCCGGCCCCTCCATCTGGGCTCCTGTGAATAGGAGGGGCCGGGCAAGCAGGCCAGCTGGGCTATGATTTGGTGTCTCCGTCTGACCGTCCTCAGCCTGATCATCAGCCAGGGGGCTGACGGTCGAAGAAAGCCTGAGGTGGTCTCTGTGGTGGGCCGGGCTGGGGAGAGTGCAGTGCTGGGCTGTGACTTGCTGCCTCCAGCTGGCCACCC…	4747	PB.442	17	MIWCLRLTVLSLIISQGADGRRKPEVVSVVGRAGESAVLGCDLLPPAGHPPLHVIEWLRFGFLLPIFIQFGLYSPRIDPDYVGRVRLQTGASLQIEGLRVEDQGWYECRVLFLDQHSPEQDFANGSWVHLTVNSPPQFQETPPLVLEVKELEAVTLRCVARGSPQPYVTWKFRGQDLGKGQGQVQVQNGTLWIRRVERGSAGDYTCQASSSEGSITHATQLLVLGPPVIVVPPSNSTVNSSQDVSLACRAEAYPANLTYSWFQDGVNVFHISRLQSRVRILVDGSLWLQATQPDDAGHYTCVPSNGFLHPPSASAYLTVLYPAQVTVMPPETPLPTGMRGVIRCPVRANPPLLFVTWTKDGQALQLDKFPGWSLGPEGSLIIALGNENALGEYSCTPYN…	502	18	chr1	Igsf9	0.00270787	0.696719
PB.442.65	GAGGCGCTCGGGGCATCTAAGGCGGGGAGGCGGGTCCGCCCCCTATTGTGTGGCTGCGAGAGCAGAGCTGTGCTGTGCAGAGCAGATCTGGTGGCCCTCCAGACAGGAACAGCTCCCTCGGGTGTTGAGTGAGCTAGGCACCAACTGGAAGAGTGAGAGCTGAAACGGGTTGCCTGAGGCGGATCAGAACTCAACTGATGCTCTCTGGGATTGCCGGGCAGCGGACATTCCTCCGGCCCCTCCATCTGGGCTCCTGTGAATAGGAGGGGCCGGGCAAGCAGGCCAGCTGGGCTATGATTTGGTGTCTCCGTCTGACCGTCCTCAGCCTGATCATCAGCCAGGGGGCTGACGGTCGAAGAAAGCCTGAGGTGGTCTCTGTGGTGGGCCGGGCTGGGGAGA…	5846	PB.442	17	MPPETPLPTGMRGVIRCPVRANPPLLFVTWTKDGQALQLDKFPGWSLGPEGSLIIALGNENALGEYSCTPYNSLGTAGPSPVTQVLLKAPPAFIDQPKEEYFQEVGRELLIPCSARGDPPPIVSWAKVGRGLQGQAQVDSNNSLVLRPLTKEAQGRWECSASNAVARVTTSTNVYVLGTSPHVVTNVSVVPLPKGANVSWEPGFDGGYLQRFSVWYTPLAKRPDRAHHDWVSLAVPIGATHLLVPGLQAHAQYQFSVLAQNKLGSGPFSEIVLSIPEGLPTTPAAPGLPPTEIPPPLSPPRGLVAVRTPRGVLLHWDPPELIPGRLDGYILEGRQGSQGWEILDQGVAGTEIQLLVPGLIKDVLYEFRLVAFADSYVSDPSNVANISTSGLEVYPSRTQ…	852	18	chr1	Igsf9	0.00270787	0.699427
PB.442.36	GGCGGTCTCCAGGGCGACGGGAGGCGCTCGGGGCATCTAAGGCGGGGAGGCGGGTCCGCCCCCTATTGTGTGGCTGCGAGAGCAGAGCTGTGCTGTGCAGAGCAGATCTGGTGGCCCTCCAGACAGGAACAGCTCCCTCGGGTGTTGAGTGAGCTAGGCACCAACTGGAAGAGTGAGAGCTGAAACGGGTTGCCTGAGGCGGATCAGAACTCAACTGATGCTCTCTGGGATTGAGGGGCCGGGCAAGCAGGCCAGCTGGGCTATGATTTGGTGTCTCCGTCTGACCGTCCTCAGCCTGATCATCAGCCAGGGGGCTGACGGTCGAAGAAAGCCTGAGGTGGTCTCTGTGGTGGGCCGGGCTGGGGAGAGTGCAGTGCTGGGCTGTGACTTGCTGCCTCC…	6571	PB.442	17	MLSGIEGPGKQASWAMIWCLRLTVLSLIISQGADGRRKPEVVSVVGRAGESAVLGCDLLPPAGHPPLHVIEWLRFGFLLPIFIQFGLYSPRIDPDYVGKSCP	102	4	chr1	Igsf9	0.00270787	0.702134
PB.442.13	GGTCGCCGCGGGAGGGGGGATTGGCGGTCTCCAGGGCGACGGGAGGCGCTCGGGGCATCTAAGGCGGGGAGGCGGGTCCGCCCCCTATTGTGTGGCTGCGAGAGCAGAGCTGTGCTGTGCAGAGCAGATCTGGTGGCCCTCCAGACAGGAACAGCTCCCTCGGGTGTTGAGTGAGCTAGGCACCAACTGGAAGAGTGAGAGCTGAAACGGGTTGCCTGAGGCGGATCAGAACTCAACTGATGCTCTCTGGGATTGCCGGGCAGCGGACATTCCTCCGGCCCCTCCATCTGGGCTCCTGTGAATAGGAGGGGCCGGGCAAGCAGGCCAGCTGGGCTATGATTTGGTGTCTCCGTCTGACCGTCCTCAGCCTGATCATCAGCCAGGGGGCTGACGGTCGAA…	1268	PB.442	16	MIWCLRLTVLSLIISQGADGRRKPEVVSVVGRAGESAVLGCDLLPPAGHPPLHVIEWLRFGFLLPIFIQFGLYSPRIDPDYVGRVRLQTGASLQIEGLRVEDQGWYECRVLFLDQHSPEQDFANGSWVHLTVNSPPQFQETPPLVLEVKELEAVTLRCVARGSPQPYVTWKFRGQDLGKGQGQVQVQNGTLWIRRVERGSAGDYTCQASSSEGSITHATQLLVLGALWWKGRGTGPPIVEDMISTGVRVG	250	6	chr1	Igsf9	0.00254858	0.704683
PB.442.437	GGAAGACCGAAAGGACCGAGGACGGATGGGGAGGAGGAGTTGGAAGGGTTCCAGGAAAAGTGGGGTAAAATCTGGGGATGCCTTGGTCACCAGGCATTCTTGGTAGAATCACCAAGATTCTTGGTAGAGCCAGAAAAGAATGGCTTCTATATGGTACAATTTGAAGGTTTTCTAGGGAAATCCGGGAGAGCTGGCTGGGTGCAGCAGAAGGCAAGGGGATTACCAGGAGTCAGGCATACGGGGACATTATGCAGAGAGGCAGGGATGATACTGCCCTGTGGAGGGTATTCTGCAGACACTGCTGAATTGTGGGAGGCCAGGAAGAGGGTGGAGGCCTCAGAGCAGAGTCCACCTGGGTTTGCCAGGCCCAGGTCAGGGCCCTTTGGTCCTTTGTGACTG…	5575	PB.442	16	MIWCLRLTVLSLIISQGADGRRKPEVVSVVGRAGESAVLGCDLLPPAGHPPLHVIEWLRFGFLLPIFIQFGLYSPRIDPDYVGRVRLQTGASLQIEGLRVEDQGWYECRVLFLDQHSPEQDFANGSWVHLTVNSPPQFQETPPLVLEVKELEAVTLRCVARGSPQPYVTWKFRGQDLGKGQGQVQVQNGTLWIRRVERGSAGDYTCQASSSEGSITHATQLLVLGPPVIVVPPSNSTVNSSQDVSLACRAEAYPANLTYSWFQDGVNVFHISRLQSRVRILVDGSLWLQATQPDDAGHYTCVPSNGFLHPPSASAYLTVLYPAQVTVMPPETPLPTGMRGVIRCPVRANPPLLFVTWTKDGQALQLDKFPGWSLGPEGSLIIALGNENALGEYSCTPYN…	1179	20	chr1	Igsf9	0.00254858	0.707232
PB.442.48	GGTCTCCAGGGCGACGGGAGGCGCTCGGGGCATCTAAGGCGGGGAGGCGGGTCCGCCCCCTATTGTGTGGCTGCGAGAGCAGAGCTGTGCTGTGCAGAGCAGATCTGGTGGCCCTCCAGACAGGAACAGCTCCCTCGGGTGTTGAGTGAGCTAGGCACCAACTGGAAGAGTGAGAGCTGAAACGGGTTGCCTGAGGCGGATCAGAACTCAACTGATGCTCTCTGGGATTGCCGGGCAGCGGACATTCCTCCGGCCCCTCCATCTGGGCTCCTGTGAATAGGAGGGGCCGGGCAAGCAGGCCAGCTGGGCTATGATTTGGTGTCTCCGTCTGACCGTCCTCAGCCTGATCATCAGCCAGGGGGCTGACGGTCGAAGAAAGCCTGAGGTGGTCTCTGTGGT…	4351	PB.442	16	MIWCLRLTVLSLIISQGADGRRKPEVVSVVGRAGESAVLGCDLLPPAGHPPLHVIEWLRFGFLLPIFIQFGLYSPRIDPDYVGRVRLQTGASLQIEGLRVEDQGWYECRVLFLDQHSPEQDFANGSWVHLTVNSPPQFQETPPLVLEVKELEAVTLRCVARGSPQPYVTWKFRGQDLGKGQGQVQVQNGTLWIRRVERGSAGDYTCQASSSEGSITHATQLLVLGPPVIVVPPSNSTVNSSQDVSLACRAEAYPANLTYSWFQDGVNVFHISRLQSRVRILVDGSLWLQATQPDDAGHYTCVPSNGFLHPPSASAYLTVLYPAQVTVMPPETPLPTGMRGVIRCPVRANPPLLFVTWTKDGQALQLDKFPGWSLGPEGSLIIALGNENALGEYSCTPYN…	709	20	chr1	Igsf9	0.00254858	0.70978
PB.442.42	GGCGGTCTCCAGGGCGACGGGAGGCGCTCGGGGCATCTAAGGCGGGGAGGCGGGTCCGCCCCCTATTGTGTGGCTGCGAGAGCAGAGCTGTGCTGTGCAGAGCAGATCTGGTGGCCCTCCAGACAGGAACAGCTCCCTCGGGTGTTGAGTGAGCTAGGCACCAACTGGAAGAGTGAGAGCTGAAACGGGTTGCCTGAGGCGGATCAGAACTCAACTGATGCTCTCTGGGATTGCCGGGCAGCGGACATTCCTCCGGCCCCTCCATCTGGGCTCCTGTGAATAGGAGGGGCCGGGCAAGCAGGCCAGCTGGGCTATGATTTGGTGTCTCCGTCTGACCGTCCTCAGCCTGATCATCAGCCAGGGGGCTGACGGTCGAAGAAAGCCTGAGGTGGTCTCTGT…	4081	PB.442	16	MIWCLRLTVLSLIISQGADGRRKPEVVSVVGRAGESAVLGCDLLPPAGHPPLHVIEWLRFGFLLPIFIQFGLYSPRIDPDYVGRVRLQTGASLQIEGLRVEDQGWYECRVLFLDQHSPEQDFANGSWVHLTVNSPPQFQETPPLVLEVKELEAVTLRCVARGSPQPYVTWKFRGQDLGKGQGQVQVQNGTLWIRRVERGSAGDYTCQASSSEGSITHATQLLVLGPPVIVVPPSNSTVNSSQDVSLACRAEAYPANLTYSWFQDGVNVFHISRLQSRVRILVDGSLWLQATQPDDAGHYTCVPSNGFLHPPSASAYLTVLYPAQVTVMPPETPLPTGMRGVIRCPVRANPPLLFVTWTKDGQALQLDKFPGWSLGPEGSLIIALGNENALGEYSCTPYN…	1142	20	chr1	Igsf9	0.00254858	0.712329
PB.442.47	GCGGTCTCCAGGGCGACGGGAGGCGCTCGGGGCATCTAAGGCGGGGAGGCGGGTCCGCCCCCTATTGTGTGGCTGCGAGAGCAGAGCTGTGCTGTGCAGAGCAGATCTGGTGGCCCTCCAGACAGGAACAGCTCCCTCGGGTGTTGAGTGAGCTAGGCACCAACTGGAAGAGTGAGAGCTGAAACGGGTTGCCTGAGGCGGATCAGAACTCAACTGATGCTCTCTGGGATTGCCGGGCAGCGGACATTCCTCCGGCCCCTCCATCTGGGCTCCTGTGAATAGGAGGGGCCGGGCAAGCAGGCCAGCTGGGCTATGATTTGGTGTCTCCGTCTGACCGTCCTCAGCCTGATCATCAGCCAGGGGGCTGACGGTCGAAGAAAGCCTGAGGTGGTCTCTGTG…	1868	PB.442	15	MIWCLRLTVLSLIISQGADGRRKPEVVSVVGRAGESAVLGCDLLPPAGHPPLHVIEWLRFGFLLPIFIQFGLYSPRIDPDYVGRVRLQTGASLQIEGLRVEDQGWYECRVLFLDQHSPEQDFANGSWVHLTVNCMKLGSRW	141	5	chr1	Igsf9	0.0023893	0.714718
PB.442.57	GACGGGAGGCGCTCGGGGCATCTAAGGCGGGGAGGCGGGTCCGCCCCCTATTGTGTGGCTGCGAGAGCAGAGCTGTGCTGTGCAGAGCAGATCTGGTGGCCCTCCAGACAGGAACAGCTCCCTCGGGTGTTGAGTGAGCTAGGCACCAACTGGAAGAGTGAGAGCTGAAACGGGTTGCCTGAGGCGGATCAGAACTCAACTGATGCTCTCTGGGATTGCCGGGCAGCGGACATTCCTCCGGCCCCTCCATCTGGGCTCCTGTGAATAGGAGGGGCCGGGCAAGCAGGCCAGCTGGGCTATGATTTGGTGTCTCCGTCTGACCGTCCTCAGCCTGATCATCAGCCAGGGGGCTGACGGTCGAAGAAAGCCTGAGGTGGTCTCTGTGGTGGGCCGGGCTGG…	4749	PB.442	14	MNRRRAARRHRKRLRQDPPLIFSPRGKSGSHSAPGSGSPDSVTKFKLQGSPVPSLRQSLLWGEPARPPSPHPDSPLGRGPLPLEPICRGPDGRFVMGPTVAPSQEKLCLERSEPRTSAKRLAQSFDCSSSSPSGVPQPLCITDISPVGQPLAAVPSPLPGPGPLLQYLSLPFFREMNVDGDWPPLEEPTPAPPPDFMDSQPCPTSSFLPPPDSPPANLRAVLPGTLMGVGVSSEPPYTALADWTLRERVLPGLLSAAPRGSLTSQSSGRGSASFLRPPSTAPSAGGSYLSPAPGDTSSWASGPERWPRREHVVTVSKRRNTSVDENYEWDSEFPGDMELLETWHPGLASSRTHPELEPELGVKTPEESCLLNPTHAAGPEARCAALREEFLAFRRRRDA…	420	19	chr1	Igsf9	0.00223001	0.716948
PB.442.246	ATTGTGTGGCTGCGAGAGCAGAGCTGTGCTGTGCAGAGCAGATCTGGTGGCCCTCCAGACAGGAACAGCTCCCTCGGGTGTTGAGTGAGCTAGGCACCAACTGGAAGAGTGAGAGCTGAAACGGGTTGCCTGAGGCGGATCAGAACTCAACTGATGCTCTCTGGGATTGCCGGGCAGCGGACATTCCTCCGGCCCCTCCATCTGGGCTCCTGTGAATAGGAGGGGCCGGGCAAGCAGGCCAGCTGGGCTATGATTTGGTGTCTCCGTCTGACCGTCCTCAGCCTGATCATCAGCCAGGGGGCTGACGGTCGAAGAAAGCCTGAGGTGGTCTCTGTGGTGGGCCGGGCTGGGGAGAGTGCAGTGCTGGGCTGTGACTTGCTGCCTCCAGCTGGCCACCCC…	4846	PB.442	13	MNRRRAARRHRKRLRQDPPLIFSPRGKSGSHSAPGSGSPDSVTKFKLQGSPVPSLRQSLLWGEPARPPSPHPDSPLGRGPLPLEPICRGPDGRFVMGPTVAPSQEKLCLERSEPRTSAKRLAQSFDCSSSSPSGVPQPLCITDISPVGQPLAAVPSPLPGPGPLLQYLSLPFFREMNVDGDWPPLEEPTPAPPPDFMDSQPCPTSSFLPPPDSPPANLRAVLPGTLMGVGVSSEPPYTALADWTLRERVLPGLLSAAPRGSLTSQSSGRGSASFLRPPSTAPSAGGSYLSPAPGDTSSWASGPERWPRREHVVTVSKRRNTSVDENYEWDSEFPGDMELLETWHPGLASSRTHPELEPELGVKTPEESCLLNPTHAAGPEARCAALREEFLAFRRRRDA…	420	19	chr1	Igsf9	0.00207072	0.719019
PB.442.145	GGGTCCGCCCCCTATTGTGTGGCTGCGAGAGCAGAGCTGTGCTGTGCAGAGCAGATCTGGTGGCCCTCCAGACAGGAACAGCTCCCTCGGGTGTTGAGTGAGCTAGGCACCAACTGGAAGAGTGAGAGCTGAAACGGGTTGCCTGAGGCGGATCAGAACTCAACTGATGCTCTCTGGGATTGCCGGGCAGCGGACATTCCTCCGGCCCCTCCATCTGGGCTCCTGTGAATAGGAGGGGCCGGGCAAGCAGGCCAGCTGGGCTATGATTTGGTGTCTCCGTCTGACCGTCCTCAGCCTGATCATCAGCCAGGGGGCTGACGGTCGAAGAAAGCCTGAGGTGGTCTCTGTGGTGGGCCGGGCTGGGGAGAGTGCAGTGCTGGGCTGTGACTTGCTGCCTCC…	4331	PB.442	13	MIWCLRLTVLSLIISQGADGRRKPEVVSVVGRAGESAVLGCDLLPPAGHPPLHVIEWLRFGFLLPIFIQFGLYSPRIDPDYVGRVRLQTGASLQIEGLRVEDQGWYECRVLFLDQHSPEQDFANGSWVHLTVNSPPQFQETPPLVLEVKELEAVTLRCVARGSPQPYVTWKFRGQDLGKGQGQVQVQNGTLWIRRVERGSAGDYTCQASSSEGSITHATQLLVLGPPVIVVPPSNSTVNSSQDVSLACRAEAYPANLTYSWFQDGVNVFHISRLQSRVRILVDGSLWLQATQPDDAGHYTCVPSNGFLHPPSASAYLTVLYPAQVTVMPPETPLPTGMRGVIRCPVRANPPLLFVTWTKDGQALQLDKFPGWSLGPEGSLIIALGNENALGEYSCTPYN…	502	20	chr1	Igsf9	0.00207072	0.72109
PB.442.94	AAGGCGGGGAGGCGGGTCCGCCCCCTATTGTGTGGCTGCGAGAGCAGAGCTGTGCTGTGCAGAGCAGATCTGGTGGCCCTCCAGACAGGAACAGCTCCCTCGGGTGTTGAGTGAGCTAGGCACCAACTGGAAGAGTGAGAGCTGAAACGGGTTGCCTGAGGCGGATCAGAACTCAACTGATGCTCTCTGGGATTGCCGGGCAGCGGACATTCCTCCGGCCCCTCCATCTGGGCTCCTGTGAATAGGAGGGGCCGGGCAAGCAGGCCAGCTGGGCTATGATTTGGTGTCTCCGTCTGACCGTCCTCAGCCTGATCATCAGCCAGGGGGCTGACGGTCGAAGAAAGCCTGAGGTGGTCTCTGTGGTGGGCCGGGCTGGGGAGAGTGCAGTGCTGGGCTGTG…	5081	PB.442	13	MNRRRAARRHRKRLRQDPPLIFSPRGKSGSHSAPGSGSPDSVTKFKLQGSPVPSLRQSLLWGEPARPPSPHPDSPLGRGPLPLEPICRGPDGRFVMGPTVAPSQEKLCLERSEPRTSAKRLAQSFDCSSSSPSGVPQPLCITDISPVGQPLAAVPSPLPGPGPLLQYLSLPFFREMNVDGDWPPLEEPTPAPPPDFMDSQPCPTSSFLPPPDSPPANLRAVLPGTLMGVGVSSEPPYTALADWTLRERVLPGLLSAAPRGSLTSQSSGRGSASFLRPPSTAPSAGGSYLSPAPGDTSSWASGPERWPRREHVVTVSKRRNTSVDENYEWDSEFPGDMELLETWHPGLASSRTHPELEPELGVKTPEESCLLNPTHAAGPEARCAALREEFLAFRRRRDA…	420	19	chr1	Igsf9	0.00207072	0.72316
PB.442.75	GGCATCTAAGGCGGGGAGGCGGGTCCGCCCCCTATTGTGTGGCTGCGAGAGCAGAGCTGTGCTGTGCAGAGCAGATCTGGTGGCCCTCCAGACAGGAACAGCTCCCTCGGGTGTTGAGTGAGCTAGGCACCAACTGGAAGAGTGAGAGCTGAAACGGGTTGCCTGAGGCGGATCAGAACTCAACTGATGCTCTCTGGGATTGCCGGGCAGCGGACATTCCTCCGGCCCCTCCATCTGGGCTCCTGTGAATAGGAGGGGCCGGGCAAGCAGGCCAGCTGGGCTATGATTTGGTGTCTCCGTCTGACCGTCCTCAGCCTGATCATCAGCCAGGGGGCTGACGGTCGAAGAAAGCCTGAGGTGGTCTCTGTGGTGGGCCGGGCTGGGGAGAGTGCAGTGCTG…	5709	PB.442	12	MKVAGGPMGILRPLILSPRPGLEVYPSRTQLPGLLPQPVLAGVVGGVCFLGVAVLVSILAACLMNRRRAARRHRKRLRQDPPLIFSPRGKSGSHSAPGSGSPDSVTKFKLQGSPVPSLRQSLLWGEPARPPSPHPDSPLGRGPLPLEPICRGPDGRFVMGPTVAPSQEKLCLERSEPRTSAKRLAQSFDCSSSSPSGVPQPLCITDISPVGQPLAAVPSPLPGPGPLLQYLSLPFFREMNVDGDWPPLEEPTPAPPPDFMDSQPCPTSSFLPPPDSPPANLRAVLPGTLMGVGVSSEPPYTALADWTLRERVLPGLLSAAPRGSLTSQSSGRGSASFLRPPSTAPSAGGSYLSPAPGDTSSWASGPERWPRREHVVTVSKRRNTSVDENYEWDSEFPGD…	483	18	chr1	Igsf9	0.00191144	0.725072
PB.442.208	ATTGTGTGGCTGCGAGAGCAGAGCTGTGCTGTGCAGAGCAGATCTGGTGGCCCTCCAGACAGGAACAGCTCCCTCGGGTGTTGAGTGAGCTAGGCACCAACTGGAAGAGTGAGAGCTGAAACGGGTTGCCTGAGGCGGATCAGAACTCAACTGATGCTCTCTGGGATTGCCGGGCAGCGGACATTCCTCCGGCCCCTCCATCTGGGCTCCTGTGAATAGGAGGGGCCGGGCAAGCAGGCCAGCTGGGCTATGATTTGGTGTCTCCGTCTGACCGTCCTCAGCCTGATCATCAGCCAGGGGGCTGACGGTCGAAGAAAGCCTGAGGTGGTCTCTGTGGTGGGCCGGGCTGGGGAGAGTGCAGTGCTGGGCTGTGACTTGCTGCCTCCAGCTGGCCACCCC…	5666	PB.442	12	MNRRRAARRHRKRLRQDPPLIFSPRGKSGSHSAPGSGSPDSVTKFKLQGSPVPSLRQSLLWGEPARPPSPHPDSPLGRGPLPLEPICRGPDGRFVMGPTVAPSQEKLCLERSEPRTSAKRLAQSFDCSSSSPSGVPQPLCITDISPVGQPLAAVPSPLPGPGPLLQYLSLPFFREMNVDGDWPPLEEPTPAPPPDFMDSQPCPTSSFLPPPDSPPANLRAVLPGTLMGVGVSSEPPYTALADWTLRERVLPGLLSAAPRGSLTSQSSGRGSASFLRPPSTAPSAGGSYLSPAPGDTSSWASGPERWPRREHVVTVSKRRNTSVDENYEWDSEFPGDMELLETWHPGLASSRTHPELEPELGVKTPEESCLLNPTHAAGPEARCAALREEFLAFRRRRDA…	420	19	chr1	Igsf9	0.00191144	0.726983
PB.442.191	CTATTGTGTGGCTGCGAGAGCAGAGCTGTGCTGTGCAGAGCAGATCTGGTGGCCCTCCAGACAGGAACAGCTCCCTCGGGTGTTGAGTGAGCTAGGCACCAACTGGAAGAGTGAGAGCTGAAACGGGTTGCCTGAGGCGGATCAGAACTCAACTGATGCTCTCTGGGATTGCCGGGCAGCGGACATTCCTCCGGCCCCTCCATCTGGGCTCCTGTGAATAGGAGGGGCCGGGCAAGCAGGCCAGCTGGGCTATGATTTGGTGTCTCCGTCTGACCGTCCTCAGCCTGATCATCAGCCAGGGGGCTGACGGTCGAAGAAAGCCTGAGGTGGTCTCTGTGGTGGGCCGGGCTGGGGAGAGTGCAGTGCTGGGCTGTGACTTGCTGCCTCCAGCTGGCCACC…	5681	PB.442	12	MNRRRAARRHRKRLRQDPPLIFSPRGKSGSHSAPGSGSPDSVTKFKLQGSPVPSLRQSLLWGEPARPPSPHPDSPLGRGPLPLEPICRGPDGRFVMGPTVAPSQEKLCLERSEPRTSAKRLAQSFDCSSSSPSGVPQPLCITDISPVGQPLAAVPSPLPGPGPLLQYLSLPFFREMNVDGDWPPLEEPTPAPPPDFMDSQPCPTSSFLPPPDSPPANLRAVLPGTLMGVGVSSEPPYTALADWTLRERVLPGLLSAAPRGSLTSQSSGRGSASFLRPPSTAPSAGGSYLSPAPGDTSSWASGPERWPRREHVVTVSKRRNTSVDENYEWDSEFPGDMELLETWHPGLASSRTHPELEPELGVKTPEESCLLNPTHAAGPEARCAALREEFLAFRRRRDA…	420	17	chr1	Igsf9	0.00191144	0.728895
PB.442.100	AAGGCGGGGAGGCGGGTCCGCCCCCTATTGTGTGGCTGCGAGAGCAGAGCTGTGCTGTGCAGAGCAGGACGAGTCCGGCTGCAGACAGGAGCATCTCTCCAGATTGAGGGGCTCCGGGTGGAAGACCAGGGTTGGTACGAGTGCCGTGTGCTCTTCCTGGACCAACACAGCCCTGAACAGGATTTTGCCAACGGCTCCTGGGTGCACCTGACAGTCAATTCGCCCCCTCAGTTCCAGGAGACACCTCCCTTAGTTCTGGAAGTCAAGGAGCTGGAGGCGGTTACCTTGCGCTGTGTGGCCCGTGGCAGCCCTCAGCCTTATGTGACTTGGAAATTCCGAGGACAAGACCTTGGCAAGGGCCAGGGTCAGGTGCAAGTGCAGAATGGAACACTGTGGATC…	3699	PB.442	12	MPPETPLPTGMRGVIRCPVRANPPLLFVTWTKDGQALQLDKFPGWSLGPEGSLIIALGNENALGEYSCTPYNSLGTAGPSPVTQVLLKAPPAFIDQPKEEYFQEVGRELLIPCSARGDPPPIVSWAKVGRGLQGQAQVDSNNSLVLRPLTKEAQGRWECSASNAVARVTTSTNVYVLGTSPHVVTNVSVVPLPKGANVSWEPGFDGGYLQRFSVWYTPLAKRPDRAHHDWVSLAVPIGATHLLVPGLQAHAQYQFSVLAQNKLGSGPFSEIVLSIPEGLPTTPAAPGLPPTEIPPPLSPPRGLVAVRTPRGVLLHWDPPELIPGRLDGYILEGRQGSQGWEILDQGVAGTEIQLLVPGLIKDVLYEFRLVAFADSYVSDPSNVANISTSGLEVYPSRTQ…	852	19	chr1	Igsf9	0.00191144	0.730806
PB.442.62	GAGGCGCTCGGGGCATCTAAGGCGGGGAGGCGGGTCCGCCCCCTATTGTGTGGCTGCGAGAGCAGAGCTGTGCTGTGCAGAGCAGATCTGGTGGCCCTCCAGACAGGAACAGCTCCCTCGGGTGTTGAGTGAGCTAGGCACCAACTGGAAGAGTGAGAGCTGAAACGGGTTGCCTGAGGCGGATCAGAACTCAACTGATGCTCTCTGGGATTGCCGGGCAGCGGACATTCCTCCGGCCCCTCCATCTGGGCTCCTGTGAATAGGAGGGGCCGGGCAAGCAGGCCAGCTGGGCTATGATTTGGTGTCTCCGTCTGACCGTCCTCAGCCTGATCATCAGCCAGGGGGCTGACGGTCGAAGAAAGCCTGAGGTGGTCTCTGTGGTGGGCCGGGCTGGGGAGA…	5331	PB.442	12	MSGPLGEGWLPVSSGLTSGSVGGPGAAGPGPGGQQQQPRPSTPDQGGPGTMGMQCQQCCSPCDHFHQCICARAKRPDRAHHDWVSLAVPIGATHLLVPGLQAHAQYQFSVLAQNKLGSGPFSEIVLSIPEGLPTTPAAPGLPPTEIPPPLSPPRGLVAVRTPRGVLLHWDPPELIPGRLDGYILEGRQGSQGWEILDQGVAGTEIQLLVPGLIKDVLYEFRLVAFADSYVSDPSNVANISTSGLEVYPSRTQLPGLLPQPVLAGVVGGVCFLGVAVLVSILAACLMNRRRAARRHRKRLRQDPPLIFSPRGKSGSHSAPGSGSPDSVTKFKLQGSPVPSLRQSLLWGEPARPPSPHPDSPLGRGPLPLEPICRGPDGRFVMGPTVAPSQEKLCLERSEP…	705	17	chr1	Igsf9	0.00191144	0.732717
PB.442.355	GCGAGAGCAGAGCTGTGCTGTGCAGAGCAGATCTGGTGGCCCTCCAGACAGGAACAGCTCCCTCGGGTGTTGAGTGAGCTAGGCACCAACTGGAAGAGTGAGAGCTGAAACGGGTTGCCTGAGGCGGATCAGAACTCAACTGATGCTCTCTGGGATTGCCGGGCAGCGGACATTCCTCCGGCCCCTCCATCTGGGCTCCTGTGAATAGGAGGGGCCGGGCAAGCAGGCCAGCTGGGCTATGATTTGGTGTCTCCGTCTGACCGTCCTCAGCCTGATCATCAGCCAGGGGGCTGACGGTCGAAGAAAGCCTGAGGTGGTCTCTGTGGTGGGCCGGGCTGGGGAGAGTGCAGTGCTGGGCTGTGACTTGCTGCCTCCAGCTGGCCACCCCCCTCTGCATGT…	5713	PB.442	11	NA	NA	5	chr1	Igsf9	0.00175215	0.73447
PB.442.248	ATTGTGTGGCTGCGAGAGCAGAGCTGTGCTGTGCAGAGCAGATCTGGTGGCCCTCCAGACAGGAACAGCTCCCTCGGGTGTTGAGTGAGCTAGGCACCAACTGGAAGAGTGAGAGCTGAAACGGGTTGCCTGAGGCGGATCAGAACTCAACTGATGCTCTCTGGGATTGCCGGGCAGCGGACATTCCTCCGGCCCCTCCATCTGGGCTCCTGTGAATAGGAGGGGCCGGGCAAGCAGGCCAGCTGGGCTATGATTTGGTGTCTCCGTCTGACCGTCCTCAGCCTGATCATCAGCCAGGGGGCTGACGGTCGAAGAAAGCCTGAGGTGGTCTCTGTGGTGGGCCGGGCTGGGGAGAGTGCAGTGCTGGGCTGTGACTTGCTGCCTCCAGCTGGCCACCCC…	4647	PB.442	11	MGMQCQQCCSPCDHFHQCICARAKRPDRAHHDWVSLAVPIGATHLLVPGLQAHAQYQFSVLAQNKLGSGPFSEIVLSIPEGLPTTPAAPGLPPTEIPPPLSPPRGLVAVRTPRGVLLHWDPPELIPGRLDGYILEGRQGSQGWEILDQGVAGTEIQLLVPGLIKDVLYEFRLVAFADSYVSDPSNVANISTSGLEVYPSRTQLPGLLPQPVLAGVVGGVCFLGVAVLVSILAACLMNRRRAARRHRKRLRQDPPLIFSPRGKSGSHSAPGSGSPDSVTKFKLQGSPVPSLRQSLLWGEPARPPSPHPDSPLGRGPLPLEPICRGPDGRFVMGPTVAPSQEKLCLERSEPRTSAKRLAQSFDCSSSSPSGVPQPLCITDISPVGQPLAAVPSPLPGPGPL…	655	19	chr1	Igsf9	0.00175215	0.736222
PB.442.29	GGGGGGATTGGCGGTCTCCAGGGCGACGGGAGGCGCTCGGGGCATCTAAGGCGGGGAGGCGGGTCCGCCCCCTATTGTGTGGCTGCGAGAGCAGAGCTGTGCTGTGCAGAGCAGATCTGGTGGCCCTCCAGACAGGAACAGCTCCCTCGGGTGTTGAGTGAGCTAGGCACCAACTGGAAGAGTGAGAGCTGAAACGGGTTGCCTGAGGCGGATCAGAACTCAACTGATGCTCTCTGGGATTGCCGGGCAGCGGACATTCCTCCGGCCCCTCCATCTGGGCTCCTGTGAATAGGAGGGGCCGGGCAAGCAGGCCAGCTGGGCTATGATTTGGTGTCTCCGTCTGACCGTCCTCAGCCTGATCATCAGCCAGGGGGCTGACGGTCGAAGAAAGCCTGAGGT…	4305	PB.442	11	MIWCLRLTVLSLIISQGADGRRKPEVVSVVGRAGESAVLGCDLLPPAGHPPLHVIEWLRFGFLLPIFIQFGLYSPRIDPDYVGRVRLQTGASLQIEGLRVEDQGWYECRVLFLDQHSPEQDFANGSWVHLTVNSPPQFQETPPLVLEVKELEAVTLRCVARGSPQPYVTWKFRGQDLGKGQGQVQVQNGTLWIRRVERGSAGDYTCQASSSEGSITHATQLLVLGPPVIVVPPSNSTVNSSQDVSLACRAEAYPANLTYSWFQDGVNVFHISRLQSRVRILVDGSLWLQATQPDDAGHYTCVPSNGFLHPPSASAYLTVLYPAQVTVMPPETPLPTGMRGVIRCPVRANPPLLFVTWTKDGQALQLDKFPGWSLGPEGSLIIALGNENALGEYSCTPYN…	1164	21	chr1	Igsf9	0.00175215	0.737974
PB.442.442	GATACTGCCCTGTGGAGGGTATTCTGCAGACACTGCTGAATTGTGGGAGGCCAGGAAGAGGGTGGAGGCCTCAGAGCAGAGTCCACCTGGGTTTGCCAGGCCCAGATCTGGTGGCCCTCCAGACAGGAACAGCTCCCTCGGGTGTTGAGTGAGCTAGGCACCAACTGGAAGAGTGAGAGCTGAAACGGGTTGCCTGAGGCGGATCAGAACTCAACTGATGCTCTCTGGGATTGCCGGGCAGCGGACATTCCTCCGGCCCCTCCATCTGGGCTCCTGTGAATAGGAGGGGCCGGGCAAGCAGGCCAGCTGGGCTATGATTTGGTGTCTCCGTCTGACCGTCCTCAGCCTGATCATCAGCCAGGGGGCTGACGGTCGAAGAAAGCCTGAGGTGGTCTCTGT…	4828	PB.442	10	MNRRRAARRHRKRLRQDPPLIFSPRGKSGSHSAPGSGSPDSVTKFKLQGSPVPSLRQSLLWGEPARPPSPHPDSPLGRGPLPLEPICRGPDGRFVMGPTVAPSQEKLCLERSEPRTSAKRLAQSFDCSSSSPSGVPQPLCITDISPVGQPLAAVPSPLPGPGPLLQYLSLPFFREMNVDGDWPPLEEPTPAPPPDFMDSQPCPTSSFLPPPDSPPANLRAVLPGTLMGVGVSSEPPYTALADWTLRERVLPGLLSAAPRGSLTSQSSGRGSASFLRPPSTAPSAGGSYLSPAPGDTSSWASGPERWPRREHVVTVSKRRNTSVDENYEWDSEFPGDMELLETWHPGLASSRTHPELEPELGVKTPEESCLLNPTHAAGPEARCAALREEFLAFRRRRDA…	420	20	chr1	Igsf9	0.00159286	0.739567
PB.442.274	ATTGTGTGGCTGCGAGAGCAGAGCTGTGCTGTGCAGAGCAGATCTGGTGGCCCTCCAGACAGGAACAGCTCCCTCGGGTGTTGAGTGAGCTAGGCACCAACTGGAAGAGTGAGAGCTGAAACGGGTTGCCTGAGGCGGATCAGAACTCAACTGATGCTCTCTGGGATTGAGGGGCCGGGCAAGCAGGCCAGCTGGGCTATGATTTGGTGTCTCCGTCTGACCGTCCTCAGCCTGATCATCAGCCAGGGGGCTGACGGTCGAAGAAAGCCTGAGGTGGTCTCTGTGGTGGGCCGGGCTGGGGAGAGTGCAGTGCTGGGCTGTGACTTGCTGCCTCCAGCTGGCCACCCCCCTCTGCATGTCATCGAGTGGCTGCGCTTTGGATTCCTGCTTCCCATCTTC…	4150	PB.442	10	MLSGIEGPGKQASWAMIWCLRLTVLSLIISQGADGRRKPEVVSVVGRAGESAVLGCDLLPPAGHPPLHVIEWLRFGFLLPIFIQFGLYSPRIDPDYVGRVRLQTGASLQIEGLRVEDQGWYECRVLFLDQHSPEQDFANGSWVHLTVNSPPQFQETPPLVLEVKELEAVTLRCVARGSPQPYVTWKFRGQDLGKGQGQVQVQNGTLWIRRVERGSAGDYTCQASSSEGSITHATQLLVLGPPVIVVPPSNSTVNSSQDVSLACRAEAYPANLTYSWFQDGVNVFHISRLQSRVRILVDGSLWLQATQPDDAGHYTCVPSNGFLHPPSASAYLTVLYPAQVTVMPPETPLPTGMRGVIRCPVRANPPLLFVTWTKDGQALQLDKFPGWSLGPEGSLIIAL…	724	22	chr1	Igsf9	0.00159286	0.74116
PB.442.241	ATTGTGTGGCTGCGAGAGCAGAGCTGTGCTGTGCAGAGCAGATCTGGTGGCCCTCCAGACAGGAACAGCTCCCTCGGGTGTTGAGTGAGCTAGGCACCAACTGGAAGAGTGAGAGCTGAAACGGGTTGCCTGAGGCGGATCAGAACTCAACTGATGCTCTCTGGGATTGCCGGGCAGCGGACATTCCTCCGGCCCCTCCATCTGGGCTCCTGTGAATAGGAGGGGCCGGGCAAGCAGGCCAGCTGGGCTATGATTTGGTGTCTCCGTCTGACCGTCCTCAGCCTGATCATCAGCCAGGGGGCTGACGGTCGAAGAAAGCCTGAGGTGGTCTCTGTGGTGGGCCGGGCTGGGGAGAGTGCAGTGCTGGGCTGTGACTTGCTGCCTCCAGCTGGCCACCCC…	4995	PB.442	10	MNRRRAARRHRKRLRQDPPLIFSPRGKSGSHSAPGSGSPDSVTKFKLQGSPVPSLRQSLLWGEPARPPSPHPDSPLGRGPLPLEPICRGPDGRFVMGPTVAPSQEKLCLERSEPRTSAKRLAQSFDCSSSSPSGVPQPLCITDISPVGQPLAAVPSPLPGPGPLLQYLSLPFFREMNVDGDWPPLEEPTPAPPPDFMDSQPCPTSSFLPPPDSPPANLRAVLPGTLMGVGVSSEPPYTALADWTLRERVLPGLLSAAPRGSLTSQSSGRGSASFLRPPSTAPSAGGSYLSPAPGDTSSWASGPERWPRREHVVTVSKRRNTSVDENYEWDSEFPGDMELLETWHPGLASSRTHPELEPELGVKTPEESCLLNPTHAAGPEARCAALREEFLAFRRRRDA…	420	19	chr1	Igsf9	0.00159286	0.742752
PB.442.127	GGGAGGCGGGTCCGCCCCCTATTGTGTGGCTGCGAGAGCAGAGCTGTGCTGTGCAGAGCAGATCTGGTGGCCCTCCAGACAGGAACAGCTCCCTCGGGTGTTGAGTGAGCTAGGCACCAACTGGAAGAGTGAGAGCTGAAACGGGTTGCCTGAGGCGGATCAGAACTCAACTGATGCTCTCTGGGATTGCCGGGCAGCGGACATTCCTCCGGCCCCTCCATCTGGGCTCCTGTGAATAGGAGGGGCCGGGCAAGCAGGCCAGCTGGGCTATGATTTGGTGTCTCCGTCTGACCGTCCTCAGCCTGATCATCAGCCAGGGGGCTGACGGTCGAAGAAAGCCTGAGGTGGTCTCTGTGGTGGGCCGGGCTGGGGAGAGTGCAGTGCTGGGCTGTGACTTGC…	5863	PB.442	10	MPPETPLPTGMRGVIRCPVRANPPLLFVTWTKDGQALQLDKFPGWSLGPEGSLIIALGNENALGEYSCTPYNSLGTAGPSPVTQVLLKAPPAFIDQPKEEYFQEVGRELLIPCSARGDPPPIVSWAKVGRGLQGQAQVDSNNSLVLRPLTKEAQGRWECSASNAVARVTTSTNVYVLGTSPHVVTNVSVVPLPKGANVSWEPGFDGGYLQRFSVWYTPLAKRPDRAHHDWVSLAVPIGATHLLVPGLQAHAQYQFSVLAQNKLGSGPFSEIVLSIPEGLPTTPAAPGLPPTEIPPPLSPPRGLVAVRTPRGVLLHWDPPELIPGRLDGYILEGRQGSQGWEILDQGVAGTEIQLLVPGLIKDVLYEFRLVAFADSYVSDPSNVANISTSGLEVYPSRTQ…	750	18	chr1	Igsf9	0.00159286	0.744345
PB.442.58	GACGGGAGGCGCTCGGGGCATCTAAGGCGGGGAGGCGGGTCCGCCCCCTATTGTGTGGCTGCGAGAGCAGAGCTGTGCTGTGCAGAGCAGATCTGGTGGCCCTCCAGACAGGAACAGCTCCCTCGGGTGTTGAGTGAGCTAGGCACCAACTGGAAGAGTGAGAGCTGAAACGGGTTGCCTGAGGCGGATCAGAACTCAACTGATGCTCTCTGGGATTGCCGGGCAGCGGACATTCCTCCGGCCCCTCCATCTGGGCTCCTGTGAATAGGAGGGGCCGGGCAAGCAGGCCAGCTGGGCTATGATTTGGTGTCTCCGTCTGACCGTCCTCAGCCTGATCATCAGCCAGGGGGCTGACGGTCGAAGAAAGCCTGAGGTGGTCTCTGTGGTGGGCCGGGCTGG…	4270	PB.442	10	MNRRRAARRHRKRLRQDPPLIFSPRGKSGSHSAPGSGSPDSVTKFKLQGSPVPSLRQSLLWGEPARPPSPHPDSPLGRGPLPLEPICRGPDGRFVMGPTVAPSQEKLCLERSEPRTSAKRLAQSFDCSSSSPSGVPQPLCITDISPVGQPLAAVPSPLPGPGPLLQYLSLPFFREMNVDGDWPPLEEPTPAPPPDFMDSQPCPTSSFLPPPDSPPANLRAVLPGTLMGVGVSSEPPYTALADWTLRERVLPGLLSAAPRGSLTSQSSGRGSASFLRPPSTAPSAGGSYLSPAPGDTSSWASGPERWPRREHVVTVSKRRNTSVDENYEWDSEFPGDMELLETWHPGLASSRTHPELEPELGVKTPEESCLLNPTHAAGPEARCAALREEFLAFRRRRDA…	420	21	chr1	Igsf9	0.00159286	0.745938
PB.442.53	AGGGCGACGGGAGGCGCTCGGGGCATCTAAGGCGGGGAGGCGGGTCCGCCCCCTATTGTGTGGCTGCGAGAGCAGAGCTGTGCTGTGCAGAGCAGATCTGGTGGCCCTCCAGACAGGAACAGCTCCCTCGGGTGTTGAGTGAGCTAGGCACCAACTGGAAGAGTGAGAGCTGAAACGGGTTGCCTGAGGCGGATCAGAACTCAACTGATGCTCTCTGGGATTGCCGGGCAGCGGACATTCCTCCGGCCCCTCCATCTGGGCTCCTGTGAATAGGAGGGGCCGGGCAAGCAGGCCAGCTGGGCTATGATTTGGTGTCTCCGTCTGACCGTCCTCAGCCTGATCATCAGCCAGGGGGCTGACGGTCGAAGAAAGCCTGAGGTGGTCTCTGTGGTGGGCCGG…	4413	PB.442	10	MIWCLRLTVLSLIISQGADGRRKPEVVSVVGRAGESAVLGCDLLPPAGHPPLHVIEWLRFGFLLPIFIQFGLYSPRIDPDYVGRVRLQTGASLQIEGLRVEDQGWYECRVLFLDQHSPEQDFANGSWVHLTVNSPPQFQETPPLVLEVKELEAVTLRCVARGSPQPYVTWKFRGQDLGKGQGQVQVQNGTLWIRRVERGSAGDYTCQASSSEGSITHATQLLVLGPPVIVVPPSNSTVNSSQDVSLACRAEAYPANLTYSWFQDGVNVFHISRLQSRVRILVDGSLWLQATQPDDAGHYTCVPSNGFLHPPSASAYLTVLYPAQVTVMPPETPLPTGMRGVIRCPVRANPPLLFVTWTKDGQALQLDKFPGWSLGPEGSLIIALGNENALGEYSCTPYN…	546	20	chr1	Igsf9	0.00159286	0.747531
PB.442.4	AGACTTGGGTGGATCCCCAGGGAGGGGGCGGGGAGTCGTGCTTTCCTCCAAGTGCTCCTGCCGCTGGCTCAGATTTCAACCTTCGATGCCTCCTTTGTGGCACGCTTGTTCAGAAAGGGGAGAAGGCCACAGATCTGGTGGCCCTCCAGACAGGAACAGCTCCCTCGGGTGTTGAGTGAGCTAGGCACCAACTGGAAGAGTGAGAGCTGAAACGGGTTGCCTGAGGCGGATCAGAACTCAACTGATGCTCTCTGGGATTGCCGGGCAGCGGACATTCCTCCGGCCCCTCCATCTGGGCTCCTGTGAATAGGAGGGGCCGGGCAAGCAGGCCAGCTGGGCTATGATTTGGTGTCTCCGTCTGACCGTCCTCAGCCTGATCATCAGCCAGGGGGCTGACGG…	4227	PB.442	10	MIWCLRLTVLSLIISQGADGRRKPEVVSVVGRAGESAVLGCDLLPPAGHPPLHVIEWLRFGFLLPIFIQFGLYSPRIDPDYVGRVRLQTGASLQIEGLRVEDQGWYECRVLFLDQHSPEQDFANGSWVHLTVNSPPQFQETPPLVLEVKELEAVTLRCVARGSPQPYVTWKFRGQDLGKGQGQVQVQNGTLWIRRVERGSAGDYTCQASSSEGSITHATQLLVLGPPVIVVPPSNSTVNSSQDVSLACRAEAYPANLTYSWFQDGVNVFHISRLQSRVRILVDGSLWLQATQPDDAGHYTCVPSNGFLHPPSASAYLTVLYPAQVTVMPPETPLPTGMRGVIRCPVRANPPLLFVTWTKDGQALQLDKFPGWSLGPEGSLIIALGNENALGEYSCTPYN…	1179	21	chr1	Igsf9	0.00159286	0.749124
PB.442.581	GGTAGATGAGGTATGGGTCCCTGGGAGGGCCCCAAACACAGCTAGCGATTTCAGGGACAGAGTCCTCTAAAAGCAGTAGTATCCCCAGAGAACTTATATCTTGGTCTTAAAAAGTACCCCAGGGATGGTGAATCTTGTAGGAGACCAAATGCTGGTTCTTCGCTCCTTCCTCGAACGGTCCGGGAAATACAGAGTATTTCAGCACAACATTTAGTCCGCTCAAGAAGCCTTGAGTGTTTCTGGTCTTGTCTGGGTCTCAGCTAAACATAGCATTCTGCCCTCAATGGCCTCATTTCCTTCTGCTGCTCTGGAGACCCTCACACTTGGATGACAGACCTAGGCTATTCTCAACCTCTGGGAATGACCAGTGTGACCAGGACTGGAAAGCTTTTACAGAGC…	4774	PB.442	9	MPLSLTAPPQFQETPPLVLEVKELEAVTLRCVARGSPQPYVTWKFRGQDLGKGQGQVQVQNGTLWIRRVERGSAGDYTCQASSSEGSITHATQLLVLGPPVIVVPPSNSTVNSSQDVSLACRAEAYPANLTYSWFQDGVNVFHISRLQSRVRILVDGSLWLQATQPDDAGHYTCVPSNGFLHPPSASAYLTVLYPAQVTVMPPETPLPTGMRGVIRCPVRANPPLLFVTWTKDGQALQLDKFPGWSLGPEGSLIIALGNENALGEYSCTPYNSLGTAGPSPVTQVLLKAPPAFIDQPKEEYFQEVGRELLIPCSARGDPPPIVSWAKVGRGLQGQAQVDSNNSLVLRPLTKEAQGRWECSASNAVARVTTSTNVYVLGTSPHVVTNVSVVPLPKGANVS…	582	17	chr1	Igsf9	0.00143358	0.750558
PB.442.508	GTCTCAGAGTGCCTGTGGGAGGCCCTAAGGATGGATTTGGGCTGCGGGGCAAGAAAGAGATGGTGCTTCGTTTTCAGAACTGAAACCCAGAAAAGGTCACCCGGGAAGATGTTGTTGGGGTACCTTTTCTGCCTCTGGTTTGAATCCTAAGGGAAATCTTGGGATTGGCTGAGCTGAGAGAGGAGGAGGTGCTGGCAGGTGCCCGCCCGCAGGAGAGAGTTTATTTTCAAACTGGGGGCAGTTATTGGCAAACAGCCTACTCGGGAGTGTGTGTGTCTACACAAGCCCTGGGGACTTGATGAAAGGGGGCCCCAATTAGCAGGAGGAGAGAGAATTGGTACAGGCACAGCCGGCCTTCCTGTCTGTGCCTGCCTGTGCCCAGGGGGCTTTGGCTGCGGG…	4982	PB.442	9	MPLSLTAPPQFQETPPLVLEVKELEAVTLRCVARGSPQPYVTWKFRGQDLGKGQGQVQVQNGTLWIRRVERGSAGDYTCQASSSEGSITHATQLLVLGPPVIVVPPSNSTVNSSQDVSLACRAEAYPANLTYSWFQDGVNVFHISRLQSRVRILVDGSLWLQATQPDDAGHYTCVPSNGFLHPPSASAYLTVLYPAQVTVMPPETPLPTGMRGVIRCPVRANPPLLFVTWTKDGQALQLDKFPGWSLGPEGSLIIALGNENALGEYSCTPYNSLGTAGPSPVTQVLLKAPPAFIDQPKEEYFQEVGRELLIPCSARGDPPPIVSWAKVGRGLQGQAQVDSNNSLVLRPLTKEAQGRWECSASNAVARVTTSTNVYVLGTSPHVVTNVSVVPLPKGANVS…	582	18	chr1	Igsf9	0.00143358	0.751991
PB.442.504	CGACTTACTACTGTAACGTCTCAGAGTGCCTGTGGGAGGCCCTAAGGATGGATTTGGGCTGCGGGGCAAGAAAGAGATGGTGCTTCGTTTTCAGAACTGAAACCCAGAAAAGGTCACCCGGGAAGATGTTGTTGGGGTACCTTTTCTGCCTCTGGTTTGAATCCTAAGGGAAATCTTGGGATTGGCTGAGCTGAGAGAGGAGGAGGTGCTGGCAGGTGCCCGCCCGCAGGAGAGAGTTTATTTTCAAACTGGGGGCAGTTATTGGCAAACAGCCTACTCGGGAGTGTGTGTGTCTACACAAGCCCTGGGGACTTGATGAAAGGGGGCCCCAATTAGCAGGAGGAGAGAGAATTGGTACAGGCACAGCCGGCCTTCCTGTCTGTGCCTGCCTGTGCCCAG…	4397	PB.442	9	MNRRRAARRHRKRLRQDPPLIFSPRGKSGSHSAPGSGSPDSVTKFKLQGSPVPSLRQSLLWGEPARPPSPHPDSPLGRGPLPLEPICRGPDGRFVMGPTVAPSQEKLCLERSEPRTSAKRLAQSFDCSSSSPSGVPQPLCITDISPVGQPLAAVPSPLPGPGPLLQYLSLPFFREMNVDGDWPPLEEPTPAPPPDFMDSQPCPTSSFLPPPDSPPANLRAVLPGTLMGVGVSSEPPYTALADWTLRERVLPGLLSAAPRGSLTSQSSGRGSASFLRPPSTAPSAGGSYLSPAPGDTSSWASGPERWPRREHVVTVSKRRNTSVDENYEWDSEFPGDMELLETWHPGLASSRTHPELEPELGVKTPEESCLLNPTHAAGPEARCAALREEFLAFRRRRDA…	420	19	chr1	Igsf9	0.00143358	0.753425
PB.442.368	GAGCAGAGCTGTGCTGTGCAGAGCAGATCTGGTGGCCCTCCAGACAGGAACAGCTCCCTCGGGTGTTGAGTGAGCTAGGCACCAACTGGAAGAGTGAGAGCTGAAACGGGTTGCCTGAGGCGGATCAGAACTCAACTGATGCTCTCTGGGATTGCCGGGCAGCGGACATTCCTCCGGCCCCTCCATCTGGGCTCCTGTGAATAGGAGGGGCCGGGCAAGCAGGCCAGCTGGGCTATGATTTGGTGTCTCCGTCTGACCGTCCTCAGCCTGATCATCAGCCAGGGGGCTGACGGTCGAAGAAAGCCTGAGGTGGTCTCTGTGGTGGGCCGGGCTGGGGAGAGTGCAGTGCTGGGCTGTGACTTGCTGCCTCCAGCTGGCCACCCCCCTCTGCATGTCATC…	4134	PB.442	9	MIWCLRLTVLSLIISQGADGRRKPEVVSVVGRAGESAVLGCDLLPPAGHPPLHVIEWLRFGFLLPIFIQFGLYSPRIDPDYVGRVRLQTGASLQIEGLRVEDQGWYECRVLFLDQHSPEQDFANGSWVHLTVNSPPQFQETPPLVLEVKELEAVTLRCVARGSPQPYVTWKFRGQDLGKGQGQVQVQNGTLWIRRVERGSAGDYTCQASSSEGSITHATQLLVLGPPVIVVPPSNSTVNSSQDVSLACRAEAYPANLTYSWFQDGVNVFHISRLQSRVRILVDGSLWLQATQPDDAGHYTCVPSNGFLHPPSASAYLTVLYPAQVTVMPPETPLPTGMRGVIRCPVRANPPLLFVTWTKDGQALQLDKFPGWSLGPEGSLIIALGNENALGEYSCTPYN…	455	21	chr1	Igsf9	0.00143358	0.754858
PB.442.357	CGAGAGCAGAGCTGTGCTGTGCAGAGCAGGTGGACAGCAACAACAGCCTCGTCCTTCGACCCCTGACCAAGGAGGCCCAGGGACGATGGGAATGCAGTGCCAGCAATGCTGTAGCCCGTGTGACCACTTCCACCAATGTATATGTGCTAGGCACCAGCCCCCATGTCGTCACCAATGTGTCTGTGGTACCTTTACCCAAGGGTGCCAATGTCTCTTGGGAGCCTGGCTTTGATGGTGGCTATCTGCAGAGATTCAGTGTCTGGTATACCCCACTAGCCAAGCGTCCTGACCGAGCCCACCATGACTGGGTATCTCTGGCTGTGCCTATCGGGGCTACACACCTCCTAGTGCCAGGGCTGCAGGCTCACGCGCAGTATCAGTTCAGTGTCCTTGCTCAGA…	2523	PB.442	9	MNRRRAARRHRKRLRQDPPLIFSPRGKSGSHSAPGSGSPDSVTKFKLQGSPVPSLRQSLLWGEPARPPSPHPDSPLGRGPLPLEPICRGPDGRFVMGPTVAPSQEKLCLERSEPRTSAKRLAQSFDCSSSSPSGVPQPLCITDISPVGQPLAAVPSPLPGPGPLLQYLSLPFFREMNVDGDWPPLEEPTPAPPPDFMDSQPCPTSSFLPPPDSPPANLRAVLPGTLMGVGVSSEPPYTALADWTLRERVLPGLLSAAPRGSLTSQSSGRGSASFLRPPSTAPSAGGSYLSPAPGDTSSWASGPERWPRREHVVTVSKRRNTSVDENYEWDSEFPGDMELLETWHPGLASSRTHPELEPELGVKTPEESCLLNPTHAAGPEARCAALREEFLAFRRRRDA…	420	11	chr1	Igsf9	0.00143358	0.756292
PB.442.299	TTGTGTGGCTGCGAGAGCAGAGCTGTGCTGTGCAGAGCAGATCTGGTGGCCCTCCAGACAGGAACAGCTCCCTCGGGTGTTGAGTGAGCTAGGCACCAACTGGAAGAGTGAGAGCTGAAACGGGTTGCCTGAGGCGGATCAGAACTCAACTGATGCTCTCTGGGATTGCCGGGCAGCGGACATTCCTCCGGCCCCTCCATCTGGGCTCCTGTGAATAGGAGGGGCCGGGCAAGCAGGCCAGCTGGGCTATGATTTGGTGTCTCCGTCTGACCGTCCTCAGCCTGATCATCAGCCAGGGGGCTGACGGTCGAAGAAAGCCTGAGGTGGTCTCTGTGGTGGGCCGGGCTGGGGAGAGTGCAGTGCTGGGCTGTGACTTGCTGCCTCCAGCTGGCCACCCCC…	5410	PB.442	9	MNRRRAARRHRKRLRQDPPLIFSPRGKSGSHSAPGSGSPDSVTKFKLQGSPVPSLRQSLLWGEPARPPSPHPDSPLGRGPLPLEPICRGPDGRFVMGPTVAPSQEKLCLERSEPRTSAKRLAQSFDCSSSSPSGVPQPLCITDISPVGQPLAAVPSPLPGPGPLLQYLSLPFFREMNVDGDWPPLEEPTPAPPPDFMDSQPCPTSSFLPPPDSPPANLRAVLPGTLMGVGVSSEPPYTALADWTLRERVLPGLLSAAPRGSLTSQSSGRGSASFLRPPSTAPSAGGSYLSPAPGDTSSWASGPERWPRREHVVTVSKRRNTSVDENYEWDSEFPGDMELLETWHPGLASSRTHPELEPELGVKTPEESCLLNPTHAAGPEARCAALREEFLAFRRRRDA…	420	18	chr1	Igsf9	0.00143358	0.757725
PB.442.114	GGGGAGGCGGGTCCGCCCCCTATTGTGTGGCTGCGAGAGCAGAGCTGTGCTGTGCAGAGCAGATCTGGTGGCCCTCCAGACAGGAACAGCTCCCTCGGGTGTTGAGTGAGCTAGGCACCAACTGGAAGAGTGAGAGCTGAAACGGGTTGCCTGAGGCGGATCAGAACTCAACTGATGCTCTCTGGGATTGCCGGGCAGCGGACATTCCTCCGGCCCCTCCATCTGGGCTCCTGTGAATAGGAGGGGCCGGGCAAGCAGGCCAGCTGGGCTATGATTTGGTGTCTCCGTCTGACCGTCCTCAGCCTGATCATCAGCCAGGGGGCTGACGGACGAGTCCGGCTGCAGACAGGAGCATCTCTCCAGATTGAGGGGCTCCGGGTGGAAGACCAGGGTTGGTAC…	4581	PB.442	9	MPLSLTAPPQFQETPPLVLEVKELEAVTLRCVARGSPQPYVTWKFRGQDLGKGQGQVQVQNGTLWIRRVERGSAGDYTCQASSSEGSITHATQLLVLGPPVIVVPPSNSTVNSSQDVSLACRAEAYPANLTYSWFQDGVNVFHISRLQSRVRILVDGSLWLQATQPDDAGHYTCVPSNGFLHPPSASAYLTVLYPAQVTVMPPETPLPTGMRGVIRCPVRANPPLLFVTWTKDGQALQLDKFPGWSLGPEGSLIIALGNENALGEYSCTPYNSLGTAGPSPVTQVLLKAPPAFIDQPKEEYFQEVGRELLIPCSARGDPPPIVSWAKVGRGLQGQAQVDSNNSLVLRPLTKEAQGRWECSASNAVARVTTSTNVYVLGTSPHVVTNVSVVPLPKGANVS…	1052	19	chr1	Igsf9	0.00143358	0.759159
PB.442.82	GCATCTAAGGCGGGGAGGCGGGTCCGCCCCCTATTGTGTGGCTGCGAGAGCAGAGCTGTGCTGTGCAGAGCAGATCTGGTGGCCCTCCAGACAGGAACAGCTCCCTCGGGTGTTGAGTGAGCTAGGCACCAACTGGAAGAGTGAGAGCTGAAACGGGTTGCCTGAGGCGGATCAGAACTCAACTGATGCTCTCTGGGATTGCCGGGCAGCGGACATTCCTCCGGCCCCTCCATCTGGGCTCCTGTGAATAGGAGGGGCCGGGCAAGCAGGCCAGCTGGGCTATGATTTGGTGTCTCCGTCTGACCGTCCTCAGCCTGATCATCAGCCAGGGGGCTGACGGTCGAAGAAAGCCTGAGGTGGTCTCTGTGGTGGGCCGGGCTGGGGAGAGTGCAGTGCTGG…	5639	PB.442	9	MNRRRAARRHRKRLRQDPPLIFSPRGKSGSHSAPGSGSPDSVTKFKLQGSPVPSLRQSLLWGEPARPPSPHPDSPLGRGPLPLEPICRGPDGRFVMGPTVAPSQEKLCLERSEPRTSAKRLAQSFDCSSSSPSGVPQPLCITDISPVGQPLAAVPSPLPGPGPLLQYLSLPFFREMNVDGDWPPLEEPTPAPPPDFMDSQPCPTSSFLPPPDSPPANLRAVLPGTLMGVGVSSEPPYTALADWTLRERVLPGLLSAAPRGSLTSQSSGRGSASFLRPPSTAPSAGGSYLSPAPGDTSSWASGPERWPRREHVVTVSKRRNTSVDENYEWDSEFPGDMELLETWHPGLASSRTHPELEPELGVKTPEESCLLNPTHAAGPEARCAALREEFLAFRRRRDA…	420	19	chr1	Igsf9	0.00143358	0.760593
PB.442.78	GGCATCTAAGGCGGGGAGGCGGGTCCGCCCCCTATTGTGTGGCTGCGAGAGCAGAGCTGTGCTGTGCAGAGCAGATCTGGTGGCCCTCCAGACAGGAACAGCTCCCTCGGGTGTTGAGTGAGCTAGGCACCAACTGGAAGAGTGAGAGCTGAAACGGGTTGCCTGAGGCGGATCAGAACTCAACTGATGCTCTCTGGGATTGCCGGGCAGCGGACATTCCTCCGGCCCCTCCATCTGGGCTCCTGTGAATAGGAGGGGCCGGGCAAGCAGGCCAGCTGGGCTATGATTTGGTGTCTCCGTCTGACCGTCCTCAGCCTGATCATCAGCCAGGGGGCTGACGGTCGAAGAAAGCCTGAGGTGGTCTCTGTGGTGGGCCGGGCTGGGGAGAGTGCAGTGCTG…	4712	PB.442	9	MPLSLTAPPQFQETPPLVLEVKELEAVTLRCVARGSPQPYVTWKFRGQDLGKGQGQVQVQNGTLWIRRVERGSAGDYTCQASSSEGSITHATQLLVLGPPVIVVPPSNSTVNSSQDVSLACRAEAYPANLTYSWFQDGVNVFHISRLQSRVRILVDGSLWLQATQPDDAGHYTCVPSNGFLHPPSASAYLTVLYPAQVTVMPPETPLPTGMRGVIRCPVRANPPLLFVTWTKDGQALQLDKFPGWSLGPEGSLIIALGNENALGEYSCTPYNSLGTAGPSPVTQVLLKAPPAFIDQPKEEYFQEVGRELLIPCSARGDPPPIVSWAKEAQGRWECSASNAVARVTTSTNVYVLGTSPHVVTNVSVVPLPKGANVSWEPGFDGGYLQRFSVWYTPLAKRP…	1028	20	chr1	Igsf9	0.00143358	0.762026
PB.442.56	GACGGGAGGCGCTCGGGGCATCTAAGGCGGGGAGGCGGGTCCGCCCCCTATTGTGTGGCTGCGAGAGCAGAGCTGTGCTGTGCAGAGCAGATCTGGTGGCCCTCCAGACAGGAACAGCTCCCTCGGGTGTTGAGTGAGCTAGGCACCAACTGGAAGAGTGAGAGCTGAAACGGGTTGCCTGAGGCGGATCAGAACTCAACTGATGCTCTCTGGGATTGCCGGGCAGCGGACATTCCTCCGGCCCCTCCATCTGGGCTCCTGTGAATAGGAGGGGCCGGGCAAGCAGGCCAGCTGGGCTATGATTTGGTGTCTCCGTCTGACCGTCCTCAGCCTGATCATCAGCCAGGGGGCTGACGGTCGAAGAAAGCCTGAGGTGGTCTCTGTGGTGGGCCGGGCTGG…	5004	PB.442	9	MNRRRAARRHRKRLRQDPPLIFSPRGKSGSHSAPGSGSPDSVTKFKLQGSPVPSLRQSLLWGEPARPPSPHPDSPLGRGPLPLEPICRGPDGRFVMGPTVAPSQEKLCLERSEPRTSAKRLAQSFDCSSSSPSGVPQPLCITDISPVGQPLAAVPSPLPGPGPLLQYLSLPFFREMNVDGDWPPLEEPTPAPPPDFMDSQPCPTSSFLPPPDSPPANLRAVLPGTLMGVGVSSEPPYTALADWTLRERVLPGLLSAAPRGSLTSQSSGRGSASFLRPPSTAPSAGGSYLSPAPGDTSSWASGPERWPRREHVVTVSKRRNTSVDENYEWDSEFPGDMELLETWHPGLASSRTHPELEPELGVKTPEESCLLNPTHAAGPEARCAALREEFLAFRRRRDA…	420	19	chr1	Igsf9	0.00143358	0.76346
PB.442.159	CGCCCCCTATTGTGTGGCTGCGAGAGCAGAGCTGTGCTGTGCAGAGCAGATCTGGTGGCCCTCCAGACAGGAACAGCTCCCTCGGGTGTTGAGTGAGCTAGGCACCAACTGGAAGAGTGAGAGCTGAAACGGGTTGCCTGAGGCGGATCAGAACTCAACTGATGCTCTCTGGGATTGCCGGGCAGCGGACATTCCTCCGGCCCCTCCATCTGGGCTCCTGTGAATAGGAGGGGCCGGGCAAGCAGGCCAGCTGGGCTATGATTTGGTGTCTCCGTCTGACCGTCCTCAGCCTGATCATCAGCCAGGGGGCTGACGGTCGAAGAAAGCCTGAGGTGGTCTCTGTGGTGGGCCGGGCTGGGGAGAGTGCAGTGCTGGGCTGTGACTTGCTGCCTCCAGCTG…	5104	PB.442	8	MNRRRAARRHRKRLRQDPPLIFSPRGKSGSHSAPGSGSPDSVTKFKLQGSPVPSLRQSLLWGEPARPPSPHPDSPLGRGPLPLEPICRGPDGRFVMGPTVAPSQEKLCLERSEPRTSAKRLAQSFDCSSSSPSGVPQPLCITDISPVGQPLAAVPSPLPGPGPLLQYLSLPFFREMNVDGDWPPLEEPTPAPPPDFMDSQPCPTSSFLPPPDSPPANLRAVLPGTLMGVGVSSEPPYTALADWTLRERVLPGLLSAAPRGSLTSQSSGRGSASFLRPPSTAPSAGGSYLSPAPGDTSSWASGPERWPRREHVVTVSKR	318	18	chr1	Igsf9	0.00127429	0.764734
PB.442.445	AGACACTGCTGAATTGTGGGAGGCCAGGAAGAGGGTGGAGGCCTCAGAGCAGAGTCCACCTGGGTTTGCCAGGCCCAGGTCAGGGCCCTTTGGTCCTTTGTGACTGCCTTAGACGCTGGGGAGGGGGGTGGTGCTGGTGGGAGTGCCTACCTTCTACGCTCCAGGATTCTTTTTGTGTCGTGGGGACTCCAAAGCATGTTTGTTTTCTTCCAGATCAGGCCTTTAGGGATAGGGAAGGAAGGGCCTGGCAAATCCTGATACCCCCAGGATACTAGAGGAGGAGTGTGTGGGAGTAATTAGGGTGAAGCACTAAGTCAGGGTGTCTGGCAGCATCGTAAAGAAAGTGGCTACAGCTGCCAGCCCCGGATCTATCTGTCCAGACCTGGAGGATGCTACCTC…	5158	PB.442	8	MIWCLRLTVLSLIISQGADGRRKPEVVSVVGRAGESAVLGCDLLPPAGHPPLHVIEWLRFGFLLPIFIQFGLYSPRIDPDYVGRVRLQTGASLQIEGLRVEDQGWYECRVLFLDQHSPEQDFANGSWVHLTVNSPPQFQETPPLVLEVKELEAVTLRCVARGSPQPYVTWKFRGQDLGKGQGQVQVQNGTLWIRRVERGSAGDYTCQASSSEGSITHATQLLVLGPPVIVVPPSNSTVNSSQDVSLACRAEAYPANLTYSWFQDGVNVFHISRLQSRVRILVDGSLWLQATQPDDAGHYTCVPSNGFLHPPSASAYLTVLYPAQVTVMPPETPLPTGMRGVIRCPVRANPPLLFVTWTKDGQALQLDKFPGWSLGPEGSLIIALGNENALGEYSCTPYN…	528	19	chr1	Igsf9	0.00127429	0.766008
PB.442.375	AGAGCTGTGCTGTGCAGAGCAGATCTGGTGGCCCTCCAGACAGGAACAGCTCCCTCGGGTGTTGAGTGAGCTAGGCACCAACTGGAAGAGTGAGAGCTGAAACGGGTTGCCTGAGGCGGATCAGAACTCAACTGATGCTCTCTGGGATTGCCGGGCAGCGGACATTCCTCCGGCCCCTCCATCTGGGCTCCTGTGAATAGGAGGGGCCGGGCAAGCAGGCCAGCTGGGCTATGATTTGGTGTCTCCGTCTGACCGTCCTCAGCCTGATCATCAGCCAGGGGGCTGACGGTCGAAGAAAGCCTGAGGTGGTCTCTGTGGTGGGCCGGGCTGGGGAGAGTGCAGTGCTGGGCTGTGACTTGCTGCCTCCAGCTGGCCACCCCCCTCTGCATGTCATCGAGT…	5350	PB.442	8	MNRRRAARRHRKRLRQDPPLIFSPRGKSGSHSAPGSGSPDSVTKFKLQGSPVPSLRQSLLWGEPARPPSPHPDSPLGRGPLPLEPICRGPDGRFVMGPTVAPSQEKLCLERSEPRTSAKRLAQSFDCSSSSPSGVPQPLCITDISPVGQPLAAVPSPLPGPGPLLQYLSLPFFREMNVDGDWPPLEEPTPAPPPDFMDSQPCPTSSFLPPPDSPPANLRAVLPGTLMGVGVSSEPPYTALADWTLRERVLPGLLSAAPRGSLTSQSSGRGSASFLRPPSTAPSAGGSYLSPAPGDTSSWASGPERWPRREHVVTVSKRRNTSVDENYEWDSEFPGDMELLETWHPGLASSRTHPELEPELGVKTPEESCLLNPTHAAGPEARCAALREEFLAFRRRRDA…	420	17	chr1	Igsf9	0.00127429	0.767283
PB.442.328	GTGTGGCTGCGAGAGCAGAGCTGTGCTGTGCAGAGCAGATCTGGTGGCCCTCCAGACAGGAACAGCTCCCTCGGGTGTTGAGTGAGCTAGGCACCAACTGGAAGAGTGAGAGCTGAAACGGGTTGCCTGAGGCGGATCAGAACTCAACTGATGCTCTCTGGGATTGCCGGGCAGCGGACATTCCTCCGGCCCCTCCATCTGGGCTCCTGTGAATAGGAGGGGCCGGGCAAGCAGGCCAGCTGGGCTATGATTTGGTGTCTCCGTCTGACCGTCCTCAGCCTGATCATCAGCCAGGGGGCTGACGGTCGAAGAAAGCCTGAGGTGGTCTCTGTGGTGGGCCGGGCTGGGGAGAGTGCAGTGCTGGGCTGTGACTTGCTGCCTCCAGCTGGCCACCCCCCT…	5875	PB.442	8	MNRRRAARRHRKRLRQDPPLIFSPRGKSGSHSAPGSGSPDSVTKFKLQGSPVPSLRQSLLWGEPARPPSPHPDSPLGRGPLPLEPICRGPDGRFVMGPTVAPSQEKLCLERSEPRTSAKRLAQSFDCSSSSPSGVPQPLCITDISPVGQPLAAVPSPLPGPGPLLQYLSLPFFREMNVDGDWPPLEEPTPAPPPDFMDSQPCPTSSFLPPPDSPPANLRAVLPGTLMGVGVSSEPPYTALADWTLRERVLPGLLSAAPRGSLTSQSSGRGSASFLRPPSTAPSAGGSYLSPAPGDTSSWASGPERWPRREHVVTVSKRRNTSVDENYEWDSEFPGDMELLETWHPGLASSRTHPELEPELGVKTPEESCLLNPTHAAGPEARCAALREEFLAFRRRRDA…	420	18	chr1	Igsf9	0.00127429	0.768557
PB.442.305	TTGTGTGGCTGCGAGAGCAGAGCTGTGCTGTGCAGAGCAGATCTGGTGGCCCTCCAGACAGGAACAGCTCCCTCGGGTGTTGAGTGAGCTAGGCACCAACTGGAAGAGTGAGAGCTGAAACGGGTTGCCTGAGGCGGATCAGAACTCAACTGATGCTCTCTGGGATTGCCGGGCAGCGGACATTCCTCCGGCCCCTCCATCTGGGCTCCTGTGAATAGGAGGGGCCGGGCAAGCAGGCCAGCTGGGCTATGATTTGGTGTCTCCGTCTGACCGTCCTCAGCCTGATCATCAGCCAGGGGGCTGACGGTCGAAGAAAGCCTGAGGTGGTCTCTGTGGTGGGCCGGGCTGGGGAGAGTGCAGTGCTGGGCTGTGACTTGCTGCCTCCAGCTGGCCACCCCC…	5822	PB.442	8	MNRRRAARRHRKRLRQDPPLIFSPRGKSGSHSAPGSGSPDSVTKFKLQGSPVPSLRQSLLWGEPARPPSPHPDSPLGRGPLPLEPICRGPDGRFVMGPTVAPSQEKLCLERSEPRTSAKRLAQSFDCSSSSPSGVPQPLCITDISPVGQPLAAVPSPLPGPGPLLQYLSLPFFREMNVDGDWPPLEEPTPAPPPDFMDSQPCPTSSFLPPPDSPPANLRAVLPGTLMGVGVSSEPPYTALADWTLRERVLPGLLSAAPRGSLTSQSSGRGSASFLRPPSTAPSAGGSYLSPAPGDTSSWASGPERWPRREHVVTVSKRRNTSVDENYEWDSEFPGDMELLETWHPGLASSRTHPELEPELGVKTPEESCLLNPTHAAGPEARCAALREEFLAFRRRRDA…	420	18	chr1	Igsf9	0.00127429	0.769831
PB.442.257	ATTGTGTGGCTGCGAGAGCAGAGCTGTGCTGTGCAGAGCAGATCTGGTGGCCCTCCAGACAGGAACAGCTCCCTCGGGTGTTGAGTGAGCTAGGCACCAACTGGAAGAGTGAGAGCTGAAACGGGTTGCCTGAGGCGGATCAGAACTCAACTGATGCTCTCTGGGATTGCCGGGCAGCGGACATTCCTCCGGCCCCTCCATCTGGGCTCCTGTGAATAGGAGGGGCCGGGCAAGCAGGCCAGCTGGGCTATGATTTGGTGTCTCCGTCTGACCGTCCTCAGCCTGATCATCAGCCAGGGGGCTGACGGTCGAAGAAAGCCTGAGGTGGTCTCTGTGGTGGGCCGGGCTGGGGAGAGTGCAGTGCTGGGCTGTGACTTGCTGCCTCCAGCTGGCCACCCC…	4554	PB.442	8	MIWCLRLTVLSLIISQGADGRRKPEVVSVVGRAGESAVLGCDLLPPAGHPPLHVIEWLRFGFLLPIFIQFGLYSPRIDPDYVGRVRLQTGASLQIEGLRVEDQGWYECRVLFLDQHSPEQDFANGSWVHLTVNSPPQFQETPPLVLEVKELEAVTLRCVARGSPQPYVTWKFRGQDLGKGQGQVQVQNGTLWIRRVERGSAGDYTCQASSSEGSITHATQLLVLGPPVIVVPPSNSTVNSSQDVSLACRAEAYPANLTYSWFQDGVNVFHISRLQSRVRILVDGSLWLQATQPDDAGHYTCVPSNGFLHPPSASAYLTVLYPAQVTVMPPETPLPTGMRGVIRCPVRANPPLLFVTWTKDGQALQLDKFPGWSLGPEGSLIIALGNENALGEYSCTPYN…	505	19	chr1	Igsf9	0.00127429	0.771105
PB.442.232	ATTGTGTGGCTGCGAGAGCAGAGCTGTGCTGTGCAGAGCAGATCTGGTGGCCCTCCAGACAGGAACAGCTCCCTCGGGTGTTGAGTGAGCTAGGCACCAACTGGAAGAGTGAGAGCTGAAACGGGTTGCCTGAGGCGGATCAGAACTCAACTGATGCTCTCTGGGATTGCCGGGCAGCGGACATTCCTCCGGCCCCTCCATCTGGGCTCCTGTGAATAGGAGGGGCCGGGCAAGCAGGCCAGCTGGGCTATGATTTGGTGTCTCCGTCTGACCGTCCTCAGCCTGATCATCAGCCAGGGGGCTGACGGTCGAAGAAAGCCTGAGGTGGTCTCTGTGGTGGGCCGGGCTGGGGAGAGTGCAGTGCTGGGCTGTGACTTGCTGCCTCCAGCTGGCCACCCC…	5200	PB.442	8	MNRRRAARRHRKRLRQDPPLIFSPRGKSGSHSAPGSGSPDSVTKFKLQGSPVPSLRQSLLWGEPARPPSPHPDSPLGRGPLPLEPICRGPDGRFVMGPTVAPSQEKLCLERSEPRTSAKRLAQSFDCSSSSPSGVPQPLCITDISPVGQPLAAVPSPLPGPGPLLQYLSLPFFREMNVDGDWPPLEEPTPAPPPDFMDSQPCPTSSFLPPPDSPPANLRAVLPGTLMGVGVSSEPPYTALADWTLRERVLPGLLSAAPRGSLTSQSSGRGSASFLRPPSTAPSAGGSYLSPAPGDTSSWASGPERWPRREHVVTVSKRRNTSVDENYEWDSEFPGDMELLETWHPGLASSRTHPELEPELGVKTPEESCLLNPTHAAGPEARCAALREEFLAFRRRRDA…	420	19	chr1	Igsf9	0.00127429	0.77238
PB.442.156	GTCCGCCCCCTATTGTGTGGCTGCGAGAGCAGAGCTGTGCTGTGCAGAGCAGATCTGGTGGCCCTCCAGACAGGAACAGCTCCCTCGGGTGTTGAGTGAGCTAGGCACCAACTGGAAGAGTGAGAGCTGAAACGGGTTGCCTGAGGCGGATCAGAACTCAACTGATGCTCTCTGGGATTGCCGGGCAGCGGACATTCCTCCGGCCCCTCCATCTGGGCTCCTGTGAATAGGAGGGGCCGGGCAAGCAGGCCAGCTGGGCTATGATTTGGTGTCTCCGTCTGACCGTCCTCAGCCTGATCATCAGCCAGGGGGCTGACGGTCGAAGAAAGCCTGAGGTGGTCTCTGTGGTGGGCCGGGCTGGGGAGAGTGCAGTGCTGGGCTGTGACTTGCTGCCTCCAG…	5259	PB.442	8	MGMQCQQCCSPCDHFHQCICARAKRPDRAHHDWVSLAVPIGATHLLVPGLQAHAQYQFSVLAQNKLGSGPFSEIVLSIPEGLPTTPAAPGLPPTEIPPPLSPPRGLVAVRTPRGVLLHWDPPELIPGRLDGYILEGRQGSQGWEILDQGVAGTEIQLLVPGLIKDVLYEFRLVAFADSYVSDPSNVANISTSGLEVYPSRTQLPGLLPQPVLAGVVGGVCFLGVAVLVSILAACLMNRRRAARRHRKRLRQDPPLIFSPRGKSGSHSAPGSGSPDSVTKFKLQGSPVPSLRQSLLWGEPARPPSPHPDSPLGRGPLPLEPICRGPDGRFVMGPTVAPSQEKLCLERSEPRTSAKRLAQSFDCSSSSPSGVPQPLCITDISPVGQPLAAVPSPLPGPGPL…	655	19	chr1	Igsf9	0.00127429	0.773654
PB.442.153	GGTCCGCCCCCTATTGTGTGGCTGCGAGAGCAGAGCTGTGCTGTGCAGAGCAGATCTGGTGGCCCTCCAGACAGGAACAGCTCCCTCGGGTGTTGAGTGAGCTAGGCACCAACTGGAAGAGTGAGAGCTGAAACGGGTTGCCTGAGGCGGATCAGAACTCAACTGATGCTCTCTGGGATTGCCGGGCAGCGGACATTCCTCCGGCCCCTCCATCTGGGCTCCTGTGAATAGGAGGGGCCGGGCAAGCAGGCCAGCTGGGCTATGATTTGGTGTCTCCGTCTGACCGTCCTCAGCCTGATCATCAGCCAGGGGGCTGACGGTCGAAGAAAGCCTGAGGTGGTCTCTGTGGTGGGCCGGGCTGGGGAGAGTGCAGTGCTGGGCTGTGACTTGCTGCCTCCA…	4034	PB.442	8	MPPETPLPTGMRGVIRCPVRANPPLLFVTWTKDGQALQLDKFPGWSLGPEGSLIIALGNENALGEYSCTPYNSLGTAGPSPVTQVLLKAPPAFIDQPKEEYFQEVGRELLIPCSARGDPPPIVSWAKVGRGLQGQAQVDSNNSLVLRPLTKEAQGRWECSASNAVARVTTSTNVYVLGTSPHVVTNVSVVPLPKGANVSWEPGFDGGYLQRFSVWYTPLAKRPDRAHHDWVSLAVPIGATHLLVPGLQAHAQYQFSVLAQNKLGSGPFSEIVLSIPEGLPTTPAAPGLPPTEIPPPLSPPRGLVAVRTPRGVLLHWDPPELIPGRLDGYILEGRQGSQGWEILDQGVAGTEIQLLVPGLIKDVLYEFRLVAFADSYVSDPSNVANISTSGLEVYPSRTQ…	852	21	chr1	Igsf9	0.00127429	0.774928
PB.442.148	GGGTCCGCCCCCTATTGTGTGGCTGCGAGAGCAGAGCTGTGCTGTGCAGAGCAGATCTGGTGGCCCTCCAGACAGGAACAGCTCCCTCGGGTGTTGAGTGAGCTAGGCACCAACTGGAAGAGTGAGAGCTGAAACGGGTTGCCTGAGGCGGATCAGAACTCAACTGATGCTCTCTGGGATTGCCGGGCAGCGGACATTCCTCCGGCCCCTCCATCTGGGCTCCTGTGAATAGGAGGGGCCGGGCAAGCAGGCCAGCTGGGCTATGATTTGGTGTCTCCGTCTGACCGTCCTCAGCCTGATCATCAGCCAGGGGGCTGACGGACGAGTCCGGCTGCAGACAGGAGCATCTCTCCAGATTGAGGGGCTCCGGGTGGAAGACCAGGGTTGGTACGAGTGCCG…	3950	PB.442	8	MIWCLRLTVLSLIISQGADGRVRLQTGASLQIEGLRVEDQGWYECRVLFLDQHSPEQDFANGSWVHLTVNSPPQFQETPPLVLEVKELEAVTLRCVARGSPQPYVTWKFRGQDLGKGQGQVQVQNGTLWIRRVERGSAGDYTCQASSSEGSITHATQLLVLGPPVIVVPPSNSTVNSSQDVSLACRAEAYPANLTYSWFQDGVNVFHISRLQSRVRILVDGSLWLQATQPDDAGHYTCVPSNGFLHPPSASAYLTVLYPAQVTVMPPETPLPTGMRGVIRCPVRANPPLLFVTWTKDGQALQLDKFPGWSLGPEGSLIIALGNENALGEYSCTPYNSLGTAGPSPVTQVLLKAPPAFIDQPKEEYFQEVGRELLIPCSARGDPPPIVSWAKVGRGLQGQ…	1116	20	chr1	Igsf9	0.00127429	0.776203
PB.442.587	GGTAGATGAGGTATGGGTCCCTGGGAGGGCCCCAAACACAGCTAGCGATTTCAGGGACAGAGTCCTCTAAAAGCAGTAGTATCCCCAGAGAACTTATATCTTGGTCTTAAAAAGTACCCCAGGGATGGTGAATCTTGTAGGAGACCAAATGCTGGTTCTTCGCTCCTTCCTCGAACGGTCCGGGAAATACAGAGTATTTCAGCACAACATTTAGTCCGCTCAAGAAGCCTTGAGTGTTTCTGGTCTTGTCTGGGTCTCAGCTAAACATAGCATTCTGCCCTCAATGGCCTCATTTCCTTCTGCTGCTCTGGAGACCCTCACACTTGGATGACAGACCTAGGCTATTCTCAACCTCTGGGAATGACCAGTGTGACCAGGACTGGAAAGCTTTTACAGAGC…	4150	PB.442	7	MNRRRAARRHRKRLRQDPPLIFSPRGKSGSHSAPGSGSPDSVTKFKLQGSPVPSLRQSLLWGEPARPPSPHPDSPLGRGPLPLEPICRGPDGRFVMGPTVAPSQEKLCLERSEPRTSAKRLAQSFDCSSSSPSGVPQPLCITDISPVGQPLAAVPSPLPGPGPLLQYLSLPFFREMNVDGDWPPLEEPTPAPPPDFMDSQPCPTSSFLPPPDSPPANLRAVLPGTLMGVGVSSEPPYTALADWTLRERVLPGLLSAAPRGSLTSQSSGRGSASFLRPPSTAPSAGGSYLSPAPGDTSSWASGPERWPRREHVVTVSKRRNTSVDENYEWDSEFPGDMELLETWHPGLASSRTHPELEPELGVKTPEESCLLNPTHAAGPEARCAALREEFLAFRRRRDA…	420	18	chr1	Igsf9	0.00111501	0.777318
PB.442.533	AGAGTGCCTGTGGGAGGCCCTAAGGATGGATTTGGGCTGCGGGGCAAGAAAGAGATGGTGCTTCGTTTTCAGAACTGAAACCCAGAAAAGGACGAGTCCGGCTGCAGACAGGAGCATCTCTCCAGATTGAGGGGCTCCGGGTGGAAGACCAGGGTTGGTACGAGTGCCGTGTGCTCTTCCTGGACCAACACAGCCCTGAACAGGATTTTGCCAACGGCTCCTGGGTGCACCTGACAGTCAATTGTATGAAGTTGGGGAGCAGGTGGTGACAGTAGGGGGAGAATGATGGGGACCCTGGTAGTGAAGGGAATGAGCGAGTTCTGTGCCCTACCCATCCTGGCATGTGCTCACCATGCTAGCTCATTTACGGCTTGCTTCTTACCTCTGCCCTCCCTCACA…	4345	PB.442	7	MPLSLTAPPQFQETPPLVLEVKELEAVTLRCVARGSPQPYVTWKFRGQDLGKGQGQVQVQNGTLWIRRVERGSAGDYTCQASSSEGSITHATQLLVLGPPVIVVPPSNSTVNSSQDVSLACRAEAYPANLTYSWFQDGVNVFHISRLQSRVRILVDGSLWLQATQPDDAGHYTCVPSNGFLHPPSASAYLTVLYPAQVTVMPPETPLPTGMRGVIRCPVRANPPLLFVTWTKDGQALQLDKFPGWSLGPEGSLIIALGNENALGEYSCTPYNSLGTAGPSPVTQVLLKAPPAFIDQPKEEYFQEVGRELLIPCSARGDPPPIVSWAKVGRGLQGQAQVDSNNSLVLRPLTKEAQGRWECSASNAVARVTTSTNVYVLGTSPHVVTNVSVVPLPKGANVS…	1052	18	chr1	Igsf9	0.00111501	0.778433
PB.442.525	AGAGTGCCTGTGGGAGGCCCTAAGGATGGATTTGGGCTGCGGGGCAAGAAAGAGATGGTGCTTCGTTTTCAGAACTGAAACCCAGAAAAGGTCACCCGGGAAGATGTTGTTGGGGACGAGTCCGGCTGCAGACAGGAGCATCTCTCCAGATTGAGGGGCTCCGGGTGGAAGACCAGGGTTGGTACGAGTGCCGTGTGCTCTTCCTGGACCAACACAGCCCTGAACAGGATTTTGCCAACGGCTCCTGGGTGCACCTGACAGTCAATTGTATGAAGTTGGGGAGCAGGTGGTGACAGTAGGGGGAGAATGATGGGGACCCTGGTAGTGAAGGGAATGAGCGAGTTCTGTGCCCTACCCATCCTGGCATGTGCTCACCATGCTAGCTCATTTACGGCTTGC…	4369	PB.442	7	MPLSLTAPPQFQETPPLVLEVKELEAVTLRCVARGSPQPYVTWKFRGQDLGKGQGQVQVQNGTLWIRRVERGSAGDYTCQASSSEGSITHATQLLVLGPPVIVVPPSNSTVNSSQDVSLACRAEAYPANLTYSWFQDGVNVFHISRLQSRVRILVDGSLWLQATQPDDAGHYTCVPSNGFLHPPSASAYLTVLYPAQVTVMPPETPLPTGMRGVIRCPVRANPPLLFVTWTKDGQALQLDKFPGWSLGPEGSLIIALGNENALGEYSCTPYNSLGTAGPSPVTQVLLKAPPAFIDQPKEEYFQEVGRELLIPCSARGDPPPIVSWAKVGRGLQGQAQVDSNNSLVLRPLTKEAQGRWECSASNAVARVTTSTNVYVLGTSPHVVTNVSVVPLPKGANVS…	1052	18	chr1	Igsf9	0.00111501	0.779548
PB.442.402	GCAGAGCAGGTGAGGGTGGGGGTGTCCTGGAGGGTAGAAATGGGGTGCCAGCGGGGACAAGGGGAGCAGCGTGGAGTTGTGGGGGGAAAGGGGGAAGCGGGAGAGCTCTAGAGAGAAGTGAAATTACCTGGGGGAGAAGAACTAGGGTAGTTCTGGAAGCGAAGTGGAATTACCGATGGATCTGGTGGCCCTCCAGACAGGAACAGCTCCCTCGGGTGTTGAGTGAGCTAGGCACCAACTGGAAGAGTGAGAGCTGAAACGGGTTGCCTGAGGCGGATCAGAACTCAACTGATGCTCTCTGGGATTGCCGGGCAGCGGACATTCCTCCGGCCCCTCCATCTGGGCTCCTGTGAATAGGAGGGGCCGGGCAAGCAGGCCAGCTGGGCTATGATTTGGTGT…	4277	PB.442	7	MNRRRAARRHRKRLRQDPPLIFSPRGKSGSHSAPGSGSPDSVTKFKLQGSPVPSLRQSLLWGEPARPPSPHPDSPLGRGPLPLEPICRGPDGRFVMGPTVAPSQEKLCLERSEPRTSAKRLAQSFDCSSSSPSGVPQPLCITDISPVGQPLAAVPSPLPGPGPLLQYLSLPFFREMNVDGDWPPLEEPTPAPPPDFMDSQPCPTSSFLPPPDSPPANLRAVLPGTLMGVGVSSEPPYTALADWTLRERVLPGLLSAAPRGSLTSQSSGRGSASFLRPPSTAPSAGGSYLSPAPGDTSSWASGPERWPRREHVVTVSKRRNTSVDENYEWDSEFPGDMELLETWHPGLASSRTHPELEPELGVKTPEESCLLNPTHAAGPEARCAALREEFLAFRRRRDA…	420	21	chr1	Igsf9	0.00111501	0.780663
PB.442.323	GTGTGGCTGCGAGAGCAGAGCTGTGCTGTGCAGAGCAGATCTGGTGGCCCTCCAGACAGGAACAGCTCCCTCGGGTGTTGAGTGAGCTAGGCACCAACTGGAAGAGTGAGAGCTGAAACGGGTTGCCTGAGGCGGATCAGAACTCAACTGATGCTCTCTGGGATTGCCGGGCAGCGGACATTCCTCCGGCCCCTCCATCTGGGCTCCTGTGAATAGGAGGGGCCGGGCAAGCAGGCCAGCTGGGCTATGATTTGGTGTCTCCGTCTGACCGTCCTCAGCCTGATCATCAGCCAGGGGGCTGACGGTCGAAGAAAGCCTGAGGTGGTCTCTGTGGTGGGCCGGGCTGGGGAGAGTGCAGTGCTGGGCTGTGACTTGCTGCCTCCAGCTGGCCACCCCCCT…	4209	PB.442	7	MIWCLRLTVLSLIISQGADGRRKPEVVSVVGRAGESAVLGCDLLPPAGHPPLHVIEWLRFGFLLPIFIQFGLYSPRIDPDYVGRVRLQTGASLQIEGLRVEDQGWYECRVLFLDQHSPEQDFANGSWVHLTVNSPPQFQETPPLVLEVKELEAVTLRCVARGSPQPYVTWKFRGQDLGKGQGQVQVQNGTLWIRRVERGSAGDYTCQASSSEGSITHATQLLVLGPPVIVVPPSNSTVNSSQDVSLACRAEAYPANLTYSWFQDGVNVFHISRLQSRVRILVDGSLWLQATQPDDAGHYTCVPSNGFLHPPSASAYLTVLYPAQVTVMPPETPLPTGMRGVIRCPVRANPPLLFVTWTKDGQALQLDKFPGWSLGPEGSLIIALGNENALGEYSCTPYN…	724	20	chr1	Igsf9	0.00111501	0.781778
PB.442.224	ATTGTGTGGCTGCGAGAGCAGAGCTGTGCTGTGCAGAGCAGATCTGGTGGCCCTCCAGACAGGAACAGCTCCCTCGGGTGTTGAGTGAGCTAGGCACCAACTGGAAGAGTGAGAGCTGAAACGGGTTGCCTGAGGCGGATCAGAACTCAACTGATGCTCTCTGGGATTGCCGGGCAGCGGACATTCCTCCGGCCCCTCCATCTGGGCTCCTGTGAATAGGAGGGGCCGGGCAAGCAGGCCAGCTGGGCTATGATTTGGTGTCTCCGTCTGACCGTCCTCAGCCTGATCATCAGCCAGGGGGCTGACGGTCGAAGAAAGCCTGAGGTGGTCTCTGTGGTGGGCCGGGCTGGGGAGAGTGCAGTGCTGGGCTGTGACTTGCTGCCTCCAGCTGGCCACCCC…	5250	PB.442	7	MNRRRAARRHRKRLRQDPPLIFSPRGKSGSHSAPGSGSPDSVTKFKLQGSPVPSLRQSLLWGEPARPPSPHPDSPLGRGPLPLEPICRGPDGRFVMGPTVAPSQEKLCLERSEPRTSAKRLAQSFDCSSSSPSGVPQPLCITDISPVGQPLAAVPSPLPGPGPLLQYLSLPFFREMNVDGDWPPLEEPTPAPPPDFMDSQPCPTSSFLPPPDSPPANLRAVLPGTLMGVGVSSEPPYTALADWTLRERVLPGLLSAAPRGSLTSQSSGRGSASFLRPPSTAPSAGGSYLSPAPGDTSSWASGPERWPRREHVVTVSKRRNTSVDENYEWDSEFPGDMELLETWHPGLASSRTHPELEPELGVKTPEESCLLNPTHAAGPEARCAALREEFLAFRRRRDA…	420	18	chr1	Igsf9	0.00111501	0.782893
PB.442.205	ATTGTGTGGCTGCGAGAGCAGAGCTGTGCTGTGCAGAGCAGATCTGGTGGCCCTCCAGACAGGAACAGCTCCCTCGGGTGTTGAGTGAGCTAGGCACCAACTGGAAGAGTGAGAGCTGAAACGGGTTGCCTGAGGCGGATCAGAACTCAACTGATGCTCTCTGGGATTGCCGGGCAGCGGACATTCCTCCGGCCCCTCCATCTGGGCTCCTGTGAATAGGAGGGGCCGGGCAAGCAGGCCAGCTGGGCTATGATTTGGTGTCTCCGTCTGACCGTCCTCAGCCTGATCATCAGCCAGGGGGCTGACGGTCGAAGAAAGCCTGAGGTGGTCTCTGTGGTGGGCCGGGCTGGGGAGAGTGCAGTGCTGGGCTGTGACTTGCTGCCTCCAGCTGGCCACCCC…	5661	PB.442	7	MPLSLTAPPQFQETPPLVLEVKELEAVTLRCVARGSPQPYVTWKFRGQDLGKGQGQVQVQNGTLWIRRVERGSAGDYTCQASSSEGSITHATQLLVLGPPVIVVPPSNSTVNSSQDVSLACRAEAYPANLTYSWFQDGVNVFHISRLQSRVRILVDGSLWLQATQPDDAGHYTCVPSNGFLHPPSASAYLTVLYPAQVTVMPPETPLPTGMRGVIRCPVRANPPLLFVTWTKDGQALQLDKFPGWSLGPEGSLIIALGNENALGEYSCTPYNSLGTAGPSPVTQVLLKVRPTANLLWYGQVAECVF	306	17	chr1	Igsf9	0.00111501	0.784008
PB.442.192	CTATTGTGTGGCTGCGAGAGCAGAGCTGTGCTGTGCAGAGCAGATCTGGTGGCCCTCCAGACAGGAACAGCTCCCTCGGGTGTTGAGTGAGCTAGGCACCAACTGGAAGAGTGAGAGCTGAAACGGGTTGCCTGAGGCGGATCAGAACTCAACTGATGCTCTCTGGGATTGCCGGGCAGCGGACATTCCTCCGGCCCCTCCATCTGGGCTCCTGTGAATAGGAGGGGCCGGGCAAGCAGGCCAGCTGGGCTATGATTTGGTGTCTCCGTCTGACCGTCCTCAGCCTGATCATCAGCCAGGGGGCTGACGGTCGAAGAAAGCCTGAGGTGGTCTCTGTGGTGGGCCGGGCTGGGGAGAGTGCAGTGCTGGGCTGTGACTTGCTGCCTCCAGCTGGCCACC…	5021	PB.442	7	MIWCLRLTVLSLIISQGADGRRKPEVVSVVGRAGESAVLGCDLLPPAGHPPLHVIEWLRFGFLLPIFIQFGLYSPRIDPDYVGRVRLQTGASLQIEGLRVEDQGWYECRVLFLDQHSPEQDFANGSWVHLTVNSPPQFQETPPLVLEVKELEAVTLRCVARGSPQPYVTWKFRGQDLGKGQGQVQVQNGTLWIRRVERGSAGDYTCQASSSEGSITHATQLLVLGPPVIVVPPSNSTVNSSQDVSLACRAEAYPANLTYSWFQDGVNVFHISRLQSRVRILVDGSLWLQATQPDDAGHYTCVPSNGFLHPPSASAYLTVLYPAQVTVMPPETPLPTGMRGVIRCPVRANPPLLFVTWTKDGQALQLDKFPGWSLGPEGSLIIALGNENALGEYSCTPYN…	433	18	chr1	Igsf9	0.00111501	0.785123
PB.442.142	GCGGGTCCGCCCCCTATTGTGTGGCTGCGAGAGCAGAGCTGTGCTGTGCAGAGCAGATCTGGTGGCCCTCCAGACAGGAACAGCTCCCTCGGGTGTTGAGTGAGCTAGGCACCAACTGGAAGAGTGAGAGCTGAAACGGGTTGCCTGAGGCGGATCAGAACTCAACTGATGCTCTCTGGGATTGCCGGGCAGCGGACATTCCTCCGGCCCCTCCATCTGGGCTCCTGTGAATAGGAGGGGCCGGGCAAGCAGGCCAGCTGGGCTATGATTTGGTGTCTCCGTCTGACCGTCCTCAGCCTGATCATCAGCCAGGGGGCTGACGGTCGAAGAAAGCCTGAGGTGGTCTCTGTGGTGGGCCGGGCTGGGGAGAGTGCAGTGCTGGGCTGTGACTTGCTGCCT…	4072	PB.442	7	MIWCLRLTVLSLIISQGADGRRKPEVVSVVGRAGESAVLGCDLLPPAGHPPLHVIEWLRFGFLLPIFIQFGLYSPRIDPDYVGRVRLQTGASLQIEGLRVEDQGWYECRVLFLDQHSPEQDFANGSWVHLTVNSPPQFQETPPLVLEVKELEAVTLRCVARGSPQPYVTWKFRGQDLGKGQGQVQVQNGTLWIRRVERGSAGDYTCQASSSEGSITHATQLLVLGPPVIVVPPSNSTVNSSQDVSLACRAEAYPANLTYSWFQDGVNVFHISRLQSRVRILVDGSLWLQATQPDDAGHYTCVPSNGFLHPPSASAYLTVLYPAQVTVMPPETPLPTGMRGVIRCPVRANPPLLFVTWTKDGQALQLDKFPGWSLGPEGSLIIALGNENALGEYSCTPYN…	609	21	chr1	Igsf9	0.00111501	0.786238
PB.442.124	GGGAGGCGGGTCCGCCCCCTATTGTGTGGCTGCGAGAGCAGAGCTGTGCTGTGCAGAGCAGATCTGGTGGCCCTCCAGACAGGAACAGCTCCCTCGGGTGTTGAGTGAGCTAGGCACCAACTGGAAGAGTGAGAGCTGAAACGGGTTGCCTGAGGCGGATCAGAACTCAACTGATGCTCTCTGGGATTGCCGGGCAGCGGACATTCCTCCGGCCCCTCCATCTGGGCTCCTGTGAATAGGAGGGGCCGGGCAAGCAGGCCAGCTGGGCTATGATTTGGTGTCTCCGTCTGACCGTCCTCAGCCTGATCATCAGCCAGGGGGCTGACGGTCGAAGAAAGCCTGAGGTGGTCTCTGTGGTGGGCCGGGCTGGGGAGAGTGCAGTGCTGGGCTGTGACTTGC…	4387	PB.442	7	MPPETPLPTGMRGVIRCPVRANPPLLFVTWTKDGQALQLDKFPGWSLGPEGSLIIALGNENALGEYSCTPYNSLGTAGPSPVTQVLLKAPPAFIDQPKEEYFQEVGRELLIPCSARGDPPPIVSWAKVGRGLQGQAQVDSNNSLVLRPLTKEAQGRWECSASNAVARVTTSTNVYVLGTSPHVVTNVSVVPLPKGANVSWEPGFDGGYLQRFSVWYTPLAKRPDRAHHDWVSLAVPIGATHLLVPGLQAHAQYQFSVLAQNKLGSGPFSEIVLSIPEGLPTTPAAPGLPPTEIPPPLSPPRGLVAVRTPRGVLLHWDPPELIPGRLDGYILEGRQGSQGWEILDQGVAGTEIQLLVPGLIKDVLYEFRLVAFADSYVSDPSNVANISTSGLEVYPSRTQ…	852	21	chr1	Igsf9	0.00111501	0.787353
PB.442.89	ATCTAAGGCGGGGAGGCGGGTCCGCCCCCTATTGTGTGGCTGCGAGAGCAGAGCTGTGCTGTGCAGAGCAGATCTGGTGGCCCTCCAGACAGGAACAGCTCCCTCGGGTGTTGAGTGAGCTAGGCACCAACTGGAAGAGTGAGAGCTGAAACGGGTTGCCTGAGGCGGATCAGAACTCAACTGATGCTCTCTGGGATTGCCGGGCAGCGGACATTCCTCCGGCCCCTCCATCTGGGCTCCTGTGAATAGGAGGGGCCGGGCAAGCAGGCCAGCTGGGCTATGATTTGGTGTCTCCGTCTGACCGTCCTCAGCCTGATCATCAGCCAGGGGGCTGACGGTCGAAGAAAGCCTGAGGTGGTCTCTGTGGTGGGCCGGGCTGGGGAGAGTGCAGTGCTGGGC…	4177	PB.442	7	MPPETPLPTGMRGVIRCPVRANPPLLFVTWTKDGQALQLDKFPGWSLGPEGSLIIALGNENALGEYSCTPYNSLGTAGPSPVTQVLLKAPPAFIDQPKEEYFQEVGRELLIPCSARGDPPPIVSWAKVGRGLQGQAQVDSNNSLVLRPLTKEAQGRWECSASNAVARVTTSTNVYVLGTSPHVVTNVSVVPLPKGANVSWEPGFDGGYLQRFSVWYTPLAKRPDRAHHDWVSLAVPIGATHLLVPGLQAHAQYQFSVLAQNKLGSGPFSEIVLSIPEGLPTTPAAPGLPPTEIPPPLSPPRGLVAVRTPRGVLLHWDPPELIPGRLDGYILEGRQGSQGWEILDQGVAGTEIQLLVPGLIKDVLYEFRLVAFADSYVSDPSNVANISTSGLEVYPSRTQ…	852	21	chr1	Igsf9	0.00111501	0.788468
PB.442.44	GGCGGTCTCCAGGGCGACGGGAGGCGCTCGGGGCATCTAAGGCGGGGAGGCGGGTCCGCCCCCTATTGTGTGGCTGCGAGAGCAGAGCTGTGCTGTGCAGAGCAGATCTGGTGGCCCTCCAGACAGGAACAGCTCCCTCGGGTGTTGAGTGAGCTAGGCACCAACTGGAAGAGTGAGAGCTGAAACGGGTTGCCTGAGGCGGATCAGAACTCAACTGATGCTCTCTGGGATTGCCGGCAGGCCAGCTGGGCTATGATTTGGTGTCTCCGTCTGACCGTCCTCAGCCTGATCATCAGCCAGGGGGCTGACGGTCGAAGAAAGCCTGAGGTGGTCTCTGTGGTGGGCCGGGCTGGGGAGAGTGCAGTGCTGGGCTGTGACTTGCTGCCTCCAGCTGGCCAC…	4131	PB.442	7	MIWCLRLTVLSLIISQGADGRRKPEVVSVVGRAGESAVLGCDLLPPAGHPPLHVIEWLRFGFLLPIFIQFGLYSPRIDPDYVGRVRLQTGASLQIEGLRVEDQGWYECRVLFLDQHSPEQDFANGSWVHLTVNSPPQFQETPPLVLEVKELEAVTLRCVARGSPQPYVTWKFRGQDLGKGQGQVQVQNGTLWIRRVERGSAGDYTCQASSSEGSITHATQLLVLGPPVIVVPPSNSTVNSSQDVSLACRAEAYPANLTYSWFQDGVNVFHISRLQSRVRILVDGSLWLQATQPDDAGHYTCVPSNGFLHPPSASAYLTVLYPAQVTVMPPETPLPTGMRGVIRCPVRANPPLLFVTWTKDGQALQLDKFPGWSLGPEGSLIIALGNENALGEYSCTPYN…	1179	22	chr1	Igsf9	0.00111501	0.789583
PB.442.35	GGCGGTCTCCAGGGCGACGGGAGGCGCTCGGGGCATCTAAGGCGGGGAGGCGGGTCCGCCCCCTATTGTGTGGCTGCGAGAGCAGAGCTGTGCTGTGCAGAGCAGATCTGGTGGCCCTCCAGACAGGAACAGCTCCCTCGGGTGTTGAGTGAGCTAGGCACCAACTGGAAGAGTGAGAGCTGAAACGGGTTGCCTGAGGCGGATCAGAACTCAACTGATGCTCTCTGGGATTGCCGGGCAGCGGACATTCCTCCGGCCCCTCCATCTGGGCTCCTGTGAATAGGAGGGGCCGGGCAAGCAGGCCAGCTGGGCTATGATTTGGTGTCTCCGTCTGACCGTCCTCAGCCTGATCATCAGCCAGGGGGCTGACGGTCGAAGAAAGCCTGAGGTGGTCTCTGT…	5280	PB.442	7	MIWCLRLTVLSLIISQGADGRRKPEVVSVVGRAGESAVLGCDLLPPAGHPPLHVIEWLRFGFLLPIFIQFGLYSPRIDPDYVGRVRLQTGASLQIEGLRVEDQGWYECRVLFLDQHSPEQDFANGSWVHLTVNSPPQFQETPPLVLEVKELEAVTLRCVARGSPQPYVTWKFRGQDLGKGQGQVQVQNGTLWIRRVERGSAGDYTCQASSSEGSITHATQLLVLGPPVIVVPPSNSTVNSSQDVSLACRAEAYPANLTYSWFQDGVNVFHISRLQSRVRILVDGSLWLQATQPDDAGHYTCVPSNGFLHPPSASAYLTVLYPAQVTVMPPETPLPTGMRGVIRCPVRANPPLLFVTWTKDGQALQLDKFPGWSLGPEGSLIIALGNENALGEYSCTPYN…	433	17	chr1	Igsf9	0.00111501	0.790698
PB.442.31	GGGGGATTGGCGGTCTCCAGGGCGACGGGAGGCGCTCGGGGCATCTAAGGCGGGGAGGCGGGTCCGCCCCCTATTGTGTGGCTGCGAGAGCAGAGCTGTGCTGTGCAGAGCAGATCTGGTGGCCCTCCAGACAGGAACAGCTCCCTCGGGTGTTGAGTGAGCTAGGCACCAACTGGAAGAGTGAGAGCTGAAACGGGTTGCCTGAGGCGGATCAGAACTCAACTGATGCTCTCTGGGATTGCCGGGCAGCGGACATTCCTCCGGCCCCTCCATCTGGGCTCCTGTGAATAGGAGGGGCCGGGCAAGCAGGCCAGCTGGGCTATGATTTGGTGTCTCCGTCTGACCGTCCTCAGCCTGATCATCAGCCAGGGGGCTGACGGTCGAAGAAAGCCTGAGGTG…	5032	PB.442	7	MPPETPLPTGMRGVIRCPVRANPPLLFVTWTKDGQALQLDKFPGWSLGPEGSLIIALGNENALGEYSCTPYNSLGTAGPSPVTQVLLKAPPAFIDQPKEEYFQEVGRELLIPCSARGDPPPIVSWAKVGRGLQGQAQVDSNNSLVLRPLTKEAQGRWECSASNAVARVTTSTNVYVLGTSPHVVTNVSVVPLPKGANVSWEPGFDGGYLQRFSVWYTPLAKRPDRAHHDWVSLAVPIGATHLLVPGLQAHAQYQFSVLAQNKLGSGPFSEIVLSIPEGLPTTPAAPGLPPTEIPPPLSPPRGLVAVRTPRGVLLHWDPPELIPGRLDGYILEGRQGSQGWEILDQGVAGTEIQLLVPGLIKDVLYEFRLVAFADSYVSDPSNVANISTSGLEVYPSRTQ…	852	19	chr1	Igsf9	0.00111501	0.791813
PB.442.6	AGGGAGGGGGCGGGGAGTCGTGCTTTCCTCCAAGTGCTCCTGCCGCTGGCTCAGATTTCAACCTTCGATGCCTCCTTTGTGGCACGCTTGTTCAGAAAGGGGAGAAGGCCACAGATCTGGTGGCCCTCCAGACAGGAACAGCTCCCTCGGGTGTTGAGTGAGCTAGGCACCAACTGGAAGAGTGAGAGCTGAAACGGGTTGCCTGAGGCGGATCAGAACTCAACTGATGCTCTCTGGGATTGCCGGGCAGCGGACATTCCTCCGGCCCCTCCATCTGGGCTCCTGTGAATAGGAGGGGCCGGGCAAGCAGGCCAGCTGGGCTATGATTTGGTGTCTCCGTCTGACCGTCCTCAGCCTGATCATCAGCCAGGGGGCTGACGGTCGAAGAAAGCCTGAGGT…	4823	PB.442	6	MPLSLTAPPQFQETPPLVLEVKELEAVTLRCVARGSPQPYVTWKFRGQDLGKGQGQVQVQNGTLWIRRVERGSAGDYTCQASSSEGSITHATQLLVLGPPVIVVPPSNSTVNSSQDVSLACRAEAYPANLTYSWFQDGVNVFHISRLQSRVRILVDGSLWLQATQPDDAGHYTCVPSNGFLHPPSASAYLTVLYPAQVTVMPPETPLPTGMRGVIRCPVRANPPLLFVTWTKDGQALQLDKFPGWSLGPEGSLIIALGNENALGEYSCTPYNSLGTAGPSPVTQVLLKAPPAFIDQPKEEYFQEVGRELLIPCSARGDPPPIVSWAKVGRGLQGQAQVDSNNSLVLRPLTKEAQGRWECSASNAVARVTTSTNVYVLGTSPHVVTNVSVVPLPKGANVS…	1052	20	chr1	Igsf9	0.000955718	0.792768
PB.442.593	GGGGAGCAGGTGGTGACAGTAGGGGGAGAATGATGGGGACCCTGGTAGTGAAGGGAATGAGCGAGTTCTGTGCCCTACCCATCCTGGCATGTGCTCACCATGCTAGCTCATTTACGGCTTGCTTCTTACCTCTGCCCTCCCTCACACCCTCAGTTCTTCAGATAAAATCCAATCAGCCCATAGGCTCTGAGTCGGGAACTTTCACTCCTTGGTCAAGGTCATAGTTAAGGTATATTGGGCCCTGAATGATGCAGCTCACCCGTGCATAGTTTCTCCCTCTCCACTAGAAGGGAGGCAGTTGTAATCATTCCCATTTCATAGGTGAGACTGAGGCAGAGAATCAGGTAGAGGTAGTGTGATGAGTCTAAGACCCGCCCCTTCTGATTCCCAGACTTCCCT…	5247	PB.442	6	MKVAGGPMGILRPLILSPRPGLEVYPSRTQLPGLLPQPVLAGVVGGVCFLGVAVLVSILAACLMNRRRAARRHRKRLRQDPPLIFSPRGKSGSHSAPGSGSPDSVTKFKLQGSPVPSLRQSLLWGEPARPPSPHPDSPLGRGPLPLEPICRGPDGRFVMGPTVAPSQEKLCLERSEPRTSAKRLAQSFDCSSSSPSGVPQPLCITDISPVGQPLAAVPSPLPGPGPLLQYLSLPFFREMNVDGDWPPLEEPTPAPPPDFMDSQPCPTSSFLPPPDSPPANLRAVLPGTLMGVGVSSEPPYTALADWTLRERVLPGLLSAAPRGSLTSQSSGRGSASFLRPPSTAPSAGGSYLSPAPGDTSSWASGPERWPRREHVVTVSKRRNTSVDENYEWDSEFPGD…	483	14	chr1	Igsf9	0.000955718	0.793724
PB.442.578	CACTGATGTAGAAGAAGAAACGGAGGTGATACGTTATCAGATGAGGGGTGGGGCCCAGATTGAGTGTAGGCTTCTGGTTTCAAAGATGCATCTTACTTATTTGTGTAACAGCCTTTTTGTGAGCCTCCAGCGGTGCCAGGTGCTACACACCTCCCCTGCATCATCTCCTGCCTTCCACCCCATCCCAGTTTCTCCCTCTCTTATTTTGACTGAGGAAACTGAAATTGACAGGTTGAGTAACTTGTTCAAAGGAACATGTGGCTGAGCTGGGCTTGTGCCTGGGTTCTTTGGGGCTGCCAAGCAAGCACCTTACTCACGTAGACTGCACTGCTAGGGATGTTTCAGGCTGTCAGGGTGCCGGGTTCCCTCAGAGGAGGGTCCTGAGGGACTGGGCGAGCA…	6168	PB.442	6	MPPETPLPTGMRGVIRCPVRANPPLLFVTWTKDGQALQLDKFPGWSLGPEGSLIIALGNENALGEYSCTPYNSLGTAGPSPVTQVLLKAPPAFIDQPKEEYFQEVGRELLIPCSARGDPPPIVSWAKVGRGLQGQAQVDSNNSLVLRPLTKEAQGRWECSASNAVARVTTSTNVYVLGTSPHVVTNVSVVPLPKGANVSWEPGFDGGYLQRFSVWYTPLAKRPDRAHHDWVSLAVPIGATHLLVPGLQAHAQYQFSVLAQNKLGSGPFSEIVLSIPEGLPTTPAAPGLPPTEIPPPLSPPRGLVAVRTPRGVLLHWDPPELIPGRLDGYILEGRQGSQGWEILDQGVAGTEIQLLVPGLIKDVLYEFRLVAFADSYVSDPSNVANISTSGLEVYPSRTQ…	852	16	chr1	Igsf9	0.000955718	0.79468
PB.442.515	AGAGTGCCTGTGGGAGGCCCTAAGGATGGATTTGGGCTGCGGGGCAAGAAAGAGATGGTGCTTCGTTTTCAGAACTGAAACCCAGAAAAGGTCACCCGGGAAGATGTTGTTGGGGTACCTTTTCTGCCTCTGGTTTGAATCCTAAGGGAAATCTTGGGATTGGCTGAGCTGAGAGAGGAGGAGGTGCTGGCAGGTGCCCGCCCGCAGGAGAGAGTTTATTTTCAAACTGGGGGCAGTTATTGGCAAACAGCCTACTCGGGAGTGTGTGTGTCTACACAAGCCCTGGGGACTTGATGAAAGGGGGCCCCAATTAGCAGGAGGAGAGAGAATTGGTACAGGCACAGCCGGCCTTCCTGTCTGTGCCTGCCTGTGCCCAGGGGGCTTTGGCTGCGGGGCTAA…	4605	PB.442	6	MPPETPLPTGMRGVIRCPVRANPPLLFVTWTKDGQALQLDKFPGWSLGPEGSLIIALGNENALGEYSCTPYNSLGTAGPSPVTQVLLKAPPAFIDQPKEEYFQEVGRELLIPCSARGDPPPIVSWAKVGRGLQGQAQVDSNNSLVLRPLTKEAQGRWECSASNAVARVTTSTNVYVLGTSPHVVTNVSVVPLPKGANVSWEPGFDGGYLQRFSVWYTPLAKRPDRAHHDWVSLAVPIGATHLLVPGLQAHAQYQFSVLAQNKLGSGPFSEIVLSIPEGLPTTPAAPGLPPTEIPPPLSPPRGLVAVRTPRGVLLHWDPPELIPGRLDGYILEGRQGSQGWEILDQGVAGTEIQLLVPGLIKSSQKGLWWAVLVLICSMALHL	382	18	chr1	Igsf9	0.000955718	0.795636
PB.442.524	AGAGTGCCTGTGGGAGGCCCTAAGGATGGATTTGGGCTGCGGGGCAAGAAAGAGATGGTGCTTCGTTTTCAGAACTGAAACCCAGAAAAGGTCACCCGGGAAGATGTTGTTGGGGTACCTTTTCTGCCTCTGGTTTGAATCCTAAGGGAAATCTTGGGATTGGCTGAGCTGAGAGAGGAGGAGGTGCTGGCAGGTGCCCGCCCGCAGGAGAGAGTTTATTTTCAAACTGGGGGCAGTTATTGGCAAACAGCCTACTCGGGAGTGTGTGTGTCTACACAAGCCCTGGGGACTTGATGAAAGGGGGCCCCAATTAGCAGGAGGAGAGAGAATTGGTACAGGCACAGCCGGCCTTCCTGTCTGTGCCTGCCTGTGCCCAGGGGGCTTTGGCTGCGGGGCTAA…	4385	PB.442	6	MPPETPLPTGMRGVIRCPVRANPPLLFVTWTKDGQALQLDKFPGWSLGPEGSLIIALGNENALGEYSCTPYNSLGTAGPSPVTQVLLKAPPAFIDQPKEEYFQEVGRELLIPCSARGDPPPIVSWAKVGRGLQGQAQVDSNNSLVLRPLTKEAQGRWECSASNAVARVTTSTNVYVLGTSPHVVTNVSVVPLPKGANVSWEPGFDGGYLQRFSVWYTPLAKRPDRAHHDWVSLAVPIGATHLLVPGLQAHAQYQFSVLAQNKLGSGPFSEIVLSIPEGLPTTPAAPGLPPTEIPPPLSPPRGLVAVRTPRGVLLHWDPPELIPGRLDGYILEGRQGSQGWEILDQGVAGTEIQLLVPGLIKDVLYEFRLVAFADSYVSDPSNVANISTSGLEVYPSRTQ…	837	19	chr1	Igsf9	0.000955718	0.796591
PB.442.522	AGAGTGCCTGTGGGAGGCCCTAAGGATGGATTTGGGCTGCGGGGCAAGAAAGAGATGGTGCTTCGTTTTCAGAACTGAAACCCAGAAAAGGTCACCCGGGAAGATGTTGTTGGGGTACCTTTTCTGCCTCTGGTTTGAATCCTAAGGGAAATCTTGGGATTGGCTGAGCTGAGAGAGGAGGAGGTGCTGGCAGGTGCCCGCCCGCAGGAGAGAGTTTATTTTCAAACTGGGGGCAGTTATTGGCAAACAGCCTACTCGGGAGTGTGTGTGTCTACACAAGCCCTGGGGACTTGATGAAAGGGGGCCCCAATTAGCAGGAGGAGAGAGAATTGGTACAGGCACAGCCGGCCTTCCTGTCTGTGCCTGCCTGTGCCCAGGGGGCTTTGGCTGCGGGGCTAA…	4359	PB.442	6	MKVAGGPMGILRPLILSPRPGLEVYPSRTQLPGLLPQPVLAGVVGGVCFLGVAVLVSILAACLMNRRRAARRHRKRLRQDPPLIFSPRGKSGSHSAPGSGSPDSVTKFKLQGSPVPSLRQSLLWGEPARPPSPHPDSPLGRGPLPLEPICRGPDGRFVMGPTVAPSQEKLCLERSEPRTSAKRLAQSFDCSSSSPSGVPQPLCITDISPVGQPLAAVPSPLPGPGPLLQYLSLPFFREMNVDGDWPPLEEPTPAPPPDFMDSQPCPTSSFLPPPDSPPANLRAVLPGTLMGVGVSSEPPYTALADWTLRERVLPGLLSAAPRGSLTSQSSGRGSASFLRPPSTAPSAGGSYLSPAPGDTSSWASGPERWPRREHVVTVSKRRNTSVDENYEWDSEFPGD…	483	18	chr1	Igsf9	0.000955718	0.797547
PB.442.490	AGACCCAAGGGAACCAACAACTCTGTGTTACCCTGGGATATTACTGTTTCGCAAGGGGTTATCTGTGAGAATTTGAGTGTAGGAGAGGGCTAGGGCTGGCTCAGAGAGGTTGGGGTTTGCCCCAATCGTGCAAAGTCTTAAGGAAACTTGAGAGATGTTGATGACGCCTTCCCCCTCCCGCATCTCATTTTGATCCCTTGCTGTTCCCTCGTGCTACCCACCTCATAGGTCGAAGAAAGCCTGAGGTGGTCTCTGTGGTGGGCCGGGCTGGGGAGAGTGCAGTGCTGGGCTGTGACTTGCTGCCTCCAGCTGGCCACCCCCCTCTGCATGTCATCGAGTGGCTGCGCTTTGGATTCCTGCTTCCCATCTTCATCCAGTTCGGCCTCTACTCTCCCCGAA…	4050	PB.442	6	MPPETPLPTGMRGVIRCPVRANPPLLFVTWTKDGQALQLDKFPGWSLGPEGSLIIALGNENALGEYSCTPYNSLGTAGPSPVTQVLLKAPPAFIDQPKEEYFQEVGRELLIPCSARGDPPPIVSWAKVGRGLQGQAQVDSNNSLVLRPLTKEAQGRWECSASNAVARVTTSTNVYVLGTSPHVVTNVSVVPLPKGANVSWEPGFDGGYLQRFSVWYTPLAKRPDRAHHDWVSLAVPIGATHLLVPGLQAHAQYQFSVLAQNKLGSGPFSEIVLSIPEGLPTTPAAPGLPPTEIPPPLSPPRGLVAVRTPRGVLLHWDPPELIPGRLDGYILEGRQGSQGWEILDQGVAGTEIQLLVPGLIKDVLYEFRLVAFADSYVSDPSNVANISTSGLEVYPSRTQ…	852	19	chr1	Igsf9	0.000955718	0.798503
PB.442.464	AGAACTCAACTGATGCTCTCTGGGATTGCCGGGCAGCGGACATTCCTCCGGCCCCTCCATCTGGGCTCCTGTGAATAGGAGGGGCCGGGCAAGCAGGCCAGCTGGGCTATGATTTGGTGTCTCCGTCTGACCGTCCTCAGCCTGATCATCAGCCAGGGGGCTGACGGTCGAAGAAAGCCTGAGGTGGTCTCTGTGGTGGGCCGGGCTGGGGAGAGTGCAGTGCTGGGCTGTGACTTGCTGCCTCCAGCTGGCCACCCCCCTCTGCATGTCATCGAGTGGCTGCGCTTTGGATTCCTGCTTCCCATCTTCATCCAGTTCGGCCTCTACTCTCCCCGAATTGACCCCGATTACGTGGGACGAGTCCGGCTGCAGACAGGAGCATCTCTCCAGATTGAGGGG…	4507	PB.442	6	MGMQCQQCCSPCDHFHQCICARAKRPDRAHHDWVSLAVPIGATHLLVPGLQAHAQYQFSVLAQNKLGSGPFSEIVLSIPEGLPTTPAAPGLPPTEIPPPLSPPRGLVAVRTPRGVLLHWDPPELIPGRLDGYILEGRQGSQGWEILDQGVAGTEIQLLVPGLIKDVLYEFRLVAFADSYVSDPSNVANISTSGLEVYPSRTQLPGLLPQPVLAGVVGGVCFLGVAVLVSILAACLMNRRRAARRHRKRLRQDPPLIFSPRGKSGSHSAPGSGSPDSVTKFKLQGSPVPSLRQSLLWGEPARPPSPHPDSPLGRGPLPLEPICRGPDGRFVMGPTVAPSQEKLCLERSEPRTSAKRLAQSFDCSSSSPSGVPQPLCITDISPVGQPLAAVPSPLPGPGPL…	655	18	chr1	Igsf9	0.000955718	0.799458
PB.442.432	GAAAGGGGGAAGCGGGAGAGCTCTAGAGAGAAGTGAAATTACCTGGGGGAGAAGAACTAGGGTAGTTCTGGAAGCGAAGTGGAATTACCGATGGATCTGGTGGCCCTCCAGACAGGAACAGCTCCCTCGGGTGTTGAGTGAGCTAGGCACCAACTGGAAGAGTGAGAGCTGAAACGGGTTGCCTGAGGCGGATCAGAACTCAACTGATGCTCTCTGGGATTGCCGGGCAGCGGACATTCCTCCGGCCCCTCCATCTGGGCTCCTGTGAATAGGAGGGGCCGGGCAAGCAGGCCAGCTGGGCTATGATTTGGTGTCTCCGTCTGACCGTCCTCAGCCTGATCATCAGCCAGGGGGCTGACGGTCGAAGAAAGCCTGAGGTGGTCTCTGTGGTGGGCCGGG…	4205	PB.442	6	MPPETPLPTGMRGVIRCPVRANPPLLFVTWTKDGQALQLDKFPGWSLGPEGSLIIALGNENALGEYSCTPYNSLGTAGPSPVTQVLLKAPPAFIDQPKEEYFQEVGRELLIPCSARGDPPPIVSWAKVGRGLQGQAQVDSNNSLVLRPLTKEAQGRWECSASNAVARVTTSTNVYVLGTSPHVVTNVSVVPLPKGANVSWEPGFDGGYLQRFSVWYTPLAKRPDRAHHDWVSLAVPIGATHLLVPGLQAHAQYQFSVLAQNKLGSGPFSEIVLSIPEGLPTTPAAPGLPPTEIPPPLSPPRGLVAVRTPRGVLLHWDPPELIPGRLDGYILEGRQGSQGWEILDQGVAGTEIQLLVPGLIKDVLYEFRLVAFADSYVSDPSNVANISTSGLEVYPSRTQ…	852	21	chr1	Igsf9	0.000955718	0.800414
PB.442.413	GCAGGTGAGGGTGGGGGTGTCCTGGAGGGTAGAAATGGGGTGCCAGCGGGGACAAGGGGAGCAGCGTGGAGTTGTGGGGGGAAAGGGGGAAGCGGGAGAGCTCTAGAGAGAAGTGAAATTACCTGGGGGAGAAGAACTAGGGTAGTTCTGGAAGCGAAGTGGAATTACCGATGGATCTGGTGGCCCTCCAGACAGGAACAGCTCCCTCGGGTGTTGAGTGAGCTAGGCACCAACTGGAAGAGTGAGAGCTGAAACGGGTTGCCTGAGGCGGATCAGAACTCAACTGATGCTCTCTGGGATTGCCGGGCAGCGGACATTCCTCCGGCCCCTCCATCTGGGCTCCTGTGAATAGGAGGGGCCGGGCAAGCAGGCCAGCTGGGCTATGATTTGGTGTCTCCG…	4884	PB.442	6	MPLSLTAPPQFQETPPLVLEVKELEAVTLRCVARGSPQPYVTWKFRGQDLGKGQGQVQVQNGTLWIRRVERGSAGDYTCQASSSEGSITHATQLLVLGPPVIVVPPSNSTVNSSQDVSLACRAEAYPANLTYSWFQDGVNVFHISRLQSRVRILVDGSLWLQATQPDDAGHYTCVPSNGFLHPPSASAYLTVLYPAQVTVMPPETPLPTGMRGVIRCPVRANPPLLFVTWTKDGQALQLDKFPGWSLGPEGSLIIALGNENALGEYSCTPYNSLGTAGPSPVTQVLLKAPPAFIDQPKEEYFQEVGRELLIPCSARGDPPPIVSWAKVGRGLQGQAQVDSNNSLVLRPLTKEAQGRWECSASNAVARVTTSTNVYVLGTSPHVVTNVSVVPLPKGANVS…	1052	20	chr1	Igsf9	0.000955718	0.80137
PB.442.409	AGAGCAGGTGAGGGTGGGGGTGTCCTGGAGGGTAGAAATGGGGTGCCAGCGGGGACAAGGGGAGCAGCGTGGAGTTGTGGGGGGAAAGGGGGAAGCGGGAGAGCTCTAGAGAGAAGTGAAATTACCTGGGGGAGAAGAACTAGGGTAGTTCTGGAAGCGAAGTGGAATTACCGATGGATCTGGTGGCCCTCCAGACAGGAACAGCTCCCTCGGGTGTTGAGTGAGCTAGGCACCAACTGGAAGAGTGAGAGCTGAAACGGGTTGCCTGAGGCGGATCAGAACTCAACTGATGCTCTCTGGGATTGCCGGGCAGCGGACATTCCTCCGGCCCCTCCATCTGGGCTCCTGTGAATAGGAGGGGCCGGGCAAGCAGGCCAGCTGGGCTATGATTTGGTGTCT…	4153	PB.442	6	MIWCLRLTVLSLIISQGADGRRKPEVVSVVGRAGESAVLGCDLLPPAGHPPLHVIEWLRFGFLLPIFIQFGLYSPRIDPDYVGRVRLQTGASLQIEGLRVEDQGWYECRVLFLDQHSPEQDFANGSWVHLTVNSPPQFQETPPLVLEVKELEAVTLRCVARGSPQPYVTWKFRGQDLGKGQGQVQVQNGTLWIRRVERGSAGDYTCQASSSEGSITHATQLLVLGPPVIVVPPSNSTVNSSQDVSLACRAEAYPANLTYSWFQDGVNVFHISRLQSRVRILVDGSLWLQATQPDDAGHYTCVPSNGFLHPPSASAYLTVLYPAQVTVMPPETPLPTGMRGVIRCPVRANPPLLFVTWTKDGQALQLDKFPGWSLGPEGSLIIALGNENALGEYSCTPYN…	1142	20	chr1	Igsf9	0.000955718	0.802326
PB.442.374	AGAGCTGTGCTGTGCAGAGCAGATCTGGTGGCCCTCCAGACAGGAACAGCTCCCTCGGGTGTTGAGTGAGCTAGGCACCAACTGGAAGAGTGAGAGCTGAAACGGGTTGCCTGAGGCGGATCAGAACTCAACTGATGCTCTCTGGGATTGCCGGGCAGCGGACATTCCTCCGGCCCCTCCATCTGGGCTCCTGTGAATAGGAGGGGCCGGGCAAGCAGGCCAGCTGGGCTATGATTTGGTGTCTCCGTCTGACCGTCCTCAGCCTGATCATCAGCCAGGGGGCTGACGGTCGAAGAAAGCCTGAGGTGGTCTCTGTGGTGGGCCGGGCTGGGGAGAGTGCAGTGCTGGGCTGTGACTTGCTGCCTCCAGCTGGCCACCCCCCTCTGCATGTCATCGAGT…	5432	PB.442	6	MNRRRAARRHRKRLRQDPPLIFSPRGKSGSHSAPGSGSPDSVTKFKLQGSPVPSLRQSLLWGEPARPPSPHPDSPLGRGPLPLEPICRGPDGRFVMGPTVAPSQEKLCLERSEPRTSAKRLAQSFDCSSSSPSGVPQPLCITDISPVGQPLAAVPSPLPGPGPLLQYLSLPFFREMNVDGDWPPLEEPTPAPPPDFMDSQPCPTSSFLPPPDSPPANLRAVLPGTLMGVGVSSEPPYTALADWTLRERVLPGLLSAAPRGSLTSQSSGRGSASFLRPPSTAPSAGGSYLSPAPGDTSSWASGPERWPRREHVVTVSKR	318	18	chr1	Igsf9	0.000955718	0.803281
PB.442.278	ATTGTGTGGCTGCGAGAGCAGAGCTGTGCTGTGCAGAGCAGATCTGGTGGCCCTCCAGACAGGAACAGCTCCCTCGGGTGTTGAGTGAGCTAGGCACCAACTGGAAGAGTGAGAGCTGAAACGGGTTGCCTGAGGCGGATCAGAACTCAACTGATGCTCTCTGGGATTGCCGGGCAGCGGACATTCCTCCGGCCCCTCCATCTGGGCTCCTGTGAATAGGAGGGGCCGGGCAAGCAGGCCAGCTGGGCTATGATTTGGTGTCTCCGTCTGACCGTCCTCAGCCTGATCATCAGCCAGGGGGCTGACGGTCGAAGAAAGCCTGAGGTGGTCTCTGTGGTGGGCCGGGCTGGGGAGAGTGCAGTGCTGGGCTGTGACTTGCTGCCTCCAGCTGGCCACCCC…	4023	PB.442	6	MNRRRAARRHRKRLRQDPPLIFSPRGKSGSHSAPGSGSPDSVTKFKLQGSPVPSLRQSLLWGEPARPPSPHPDSPLGRGPLPLEPICRGPDGRFVMGPTVAPSQEKLCLERSEPRTSAKRLAQSFDCSSSSPSGVPQPLCITDISPVGQPLAAVPSPLPGPGPLLQYLSLPFFREMNVDGDWPPLEEPTPAPPPDFMDSQPCPTSSFLPPPDSPPANLRAVLPGTLMGVGVSSEPPYTALADWTLRERVLPGLLSAAPRGSLTSQSSGRGSASFLRPPSTAPSAGGSYLSPAPGDTSSWASGPERWPRREHVVTVSKRRNTSVDENYEWDSEFPGDMELLETWHPGLASSRTHPELEPELGVKTPEESCLLNPTHAAGPEARCAALREEFLAFRRRRDA…	420	20	chr1	Igsf9	0.000955718	0.804237
PB.442.256	ATTGTGTGGCTGCGAGAGCAGAGCTGTGCTGTGCAGAGCAGATCTGGTGGCCCTCCAGACAGGAACAGCTCCCTCGGGTGTTGAGTGAGCTAGGCACCAACTGGAAGAGTGAGAGCTGAAACGGGTTGCCTGAGGCGGATCAGAACTCAACTGATGCTCTCTGGGATTGCCGGGCAGCGGACATTCCTCCGGCCCCTCCATCTGGGCTCCTGTGAATAGGAGGGGCCGGGCAAGCAGGCCAGCTGGGCTATGATTTGGTGTCTCCGTCTGACCGTCCTCAGCCTGATCATCAGCCAGGGGGCTGACGGTCGAAGAAAGCCTGAGGTGGTCTCTGTGGTGGGCCGGGCTGGGGAGAGTGCAGTGCTGGGCTGTGACTTGCTGCCTCCAGCTGGCCACCCC…	4609	PB.442	6	MIWCLRLTVLSLIISQGADGRRKPEVVSVVGRAGESAVLGCDLLPPAGHPPLHVIEWLRFGFLLPIFIQFGLYSPRIDPDYVGRVRLQTGASLQIEGLRVEDQGWYECRVLFLDQHSPEQDFANGSWVHLTVNSPPQFQETPPLVLEVKELEAVTLRCVARGSPQPYVTWKFRGQDLGKGQGQVQVQNGTLWIRRVERGSAGDYTCQASSSEGSITHATQLLVLGPPVIVVPPSNSTVNSSQDVSLACRAEAYPANLTYSWFQDGVNVFHISRLQSRVRILVDGSLWLQATQPDDAGHYTCVPSNGFLHPPSASAYLTVLYPAQVTVMPPETPLPTGMRGVIRCPVRANPPLLFVTWTKDGQALQLDKFPGWSLGPEGSLIIALGNENALGEYSCTPYN…	546	19	chr1	Igsf9	0.000955718	0.805193
PB.442.201	ATTGTGTGGCTGCGAGAGCAGAGCTGTGCTGTGCAGAGCAGATCTGGTGGCCCTCCAGACAGGAACAGCTCCCTCGGGTGTTGAGTGAGCTAGGCACCAACTGGAAGAGTGAGAGCTGAAACGGGTTGCCTGAGGCGGATCAGAACTCAACTGATGCTCTCTGGGATTGCCGGGCAGCGGACATTCCTCCGGCCCCTCCATCTGGGCTCCTGTGAATAGGAGGGGCCGGGCAAGCAGGCCAGCTGGGCTATGATTTGGTGTCTCCGTCTGACCGTCCTCAGCCTGATCATCAGCCAGGGGGCTGACGGTCGAAGAAAGCCTGAGGTGGTCTCTGTGGTGGGCCGGGCTGGGGAGAGTGCAGTGCTGGGCTGTGACTTGCTGCCTCCAGCTGGCCACCCC…	5719	PB.442	6	MNRRRAARRHRKRLRQDPPLIFSPRGKSGSHSAPGSGSPDSVTKFKLQGSPVPSLRQSLLWGEPARPPSPHPDSPLGRGPLPLEPICRGPDGRFVMGPTVAPSQEKLCLERSEPRTSAKRLAQSFDCSSSSPSGVPQPLCITDISPVGQPLAAVPSPLPGPGPLLQYLSLPFFREMNVDGDWPPLEEPTPAPPPDFMDSQPCPTSSFLPPPDSPPANLRAVLPGTLMGVGVSSEPPYTALADWTLRERVLPGLLSAAPRGSLTSQSSGRGSASFLRPPSTAPSAGGSYLSPAPGDTSSWASGPERWPRREHVVTVSKR	318	17	chr1	Igsf9	0.000955718	0.806148
PB.442.188	CCCTATTGTGTGGCTGCGAGAGCAGAGCTGTGCTGTGCAGAGCAGATCTGGTGGCCCTCCAGACAGGAACAGCTCCCTCGGGTGTTGAGTGAGCTAGGCACCAACTGGAAGAGTGAGAGCTGAAACGGGTTGCCTGAGGCGGATCAGAACTCAACTGATGCTCTCTGGGATTGCCGGGCAGCGGACATTCCTCCGGCCCCTCCATCTGGGCTCCTGTGAATAGGAGGGGCCGGGCAAGCAGGCCAGCTGGGCTATGATTTGGTGTCTCCGTCTGACCGTCCTCAGCCTGATCATCAGCCAGGGGGCTGACGGTCGAAGAAAGCCTGAGGTGGTCTCTGTGGTGGGCCGGGCTGGGGAGAGTGCAGTGCTGGGCTGTGACTTGCTGCCTCCAGCTGGCCA…	6027	PB.442	6	MNRRRAARRHRKRLRQDPPLIFSPRGKSGSHSAPGSGSPDSVTKFKLQGSPVPSLRQSLLWGEPARPPSPHPDSPLGRGPLPLEPICRGPDGRFVMGPTVAPSQEKLCLERSEPRTSAKRLAQSFDCSSSSPSGVPQPLCITDISPVGQPLAAVPSPLPGPGPLLQYLSLPFFREMNVDGDWPPLEEPTPAPPPDFMDSQPCPTSSFLPPPDSPPANLRAVLPGTLMGVGVSSEPPYTALADWTLRERVLPGLLSAAPRGSLTSQSSGRGSASFLRPPSTAPSAGGSYLSPAPGDTSSWASGPERWPRREHVVTVSKRRNTSVDENYEWDSEFPGDMELLETWHPGLASSRTHPELEPELGVKTPEESCLLNPTHAAGPEARCAALREEFLAFRRRRDA…	420	17	chr1	Igsf9	0.000955718	0.807104
PB.442.125	GGGAGGCGGGTCCGCCCCCTATTGTGTGGCTGCGAGAGCAGAGCTGTGCTGTGCAGAGCAGATCTGGTGGCCCTCCAGACAGGAACAGCTCCCTCGGGTGTTGAGTGAGCTAGGCACCAACTGGAAGAGTGAGAGCTGAAACGGGTTGCCTGAGGCGGATCAGAACTCAACTGATGCTCTCTGGGATTGCCGGGCAGCGGACATTCCTCCGGCCCCTCCATCTGGGCTCCTGTGAATAGGAGGGGCCGGGCAAGCAGGCCAGCTGGGCTATGATTTGGTGTCTCCGTCTGACCGTCCTCAGCCTGATCATCAGCCAGGGGGCTGACGGTCGAAGAAAGCCTGAGGTGGTCTCTGTGGTGGGCCGGGCTGGGGAGAGTGCAGTGCTGGGCTGTGACTTGC…	4059	PB.442	6	MIWCLRLTVLSLIISQGADGRRKPEVVSVVGRAGESAVLGCDLLPPAGHPPLHVIEWLRFGFLLPIFIQFGLYSPRIDPDYVGRVRLQTGASLQIEGLRVEDQGWYECRVLFLDQHSPEQDFANGSWVHLTVNSPPQFQETPPLVLEVKELEAVTLRCVARGSPQPYVTWKFRGQDLGKGQGQVQVQNGTLWIRRVERGSAGDYTCQASSSEGSITHATQLLVLGPPVIVVPPSNSTVNSSQDVSLACRAEAYPANLTYSWFQDGVNVFHISRLQSRVRILVDGSLWLQATQPDDAGHYTCVPSNGFLHPPSASAYLTVLYPAQVTVMPPETPLPTGMRGVIRCPVRANPPLLFVTWTKDGQALQLDKFPGWSLGPEGSLIIALGNENALGEYSCTPYN…	1150	21	chr1	Igsf9	0.000955718	0.80806
PB.442.102	AGGCGGGGAGGCGGGTCCGCCCCCTATTGTGTGGCTGCGAGAGCAGAGCTGTGCTGTGCAGAGCAGATCTGGTGGCCCTCCAGACAGGAACAGCTCCCTCGGGTGTTGAGTGAGCTAGGCACCAACTGGAAGAGTGAGAGCTGAAACGGGTTGCCTGAGGCGGATCAGAACTCAACTGATGCTCTCTGGGATTGCCGGGCAGCGGACATTCCTCCGGCCCCTCCATCTGGGCTCCTGTGAATAGGAGGGGCCGGGCAAGCAGGCCAGCTGGGCTATGATTTGGTGTCTCCGTCTGACCGTCCTCAGCCTGATCATCAGCCAGGGGGCTGACGGTCGAAGAAAGCCTGAGGTGGTCTCTGTGGTGGGCCGGGCTGGGGAGAGTGCAGTGCTGGGCTGTGA…	4689	PB.442	6	MSGPLGEGWLPVSSGLTSGSVGGPGAAGPGPGGQQQQPRPSTPDQGGPGTMGMQCQQCCSPCDHFHQCICARAKRPDRAHHDWVSLAVPIGATHLLVPGLQAHAQYQFSVLAQNKLGSGPFSEIVLSIPEGLPTTPAAPGLPPTEIPPPLSPPRGLVAVRTPRGVLLHWDPPELIPGRLDGYILEGRQGSQGWEILDQGVAGTEIQLLVPGLIKDVLYEFRLVAFADSYVSDPSNVANISTSGLEVYPSRTQLPGLLPQPVLAGVVGGVCFLGVAVLVSILAACLMNRRRAARRHRKRLRQDPPLIFSPRGKSGSHSAPGSGSPDSVTKFKLQGSPVPSLRQSLLWGEPARPPSPHPDSPLGRGPLPLEPICRGPDGRFVMGPTVAPSQEKLCLERSEP…	705	18	chr1	Igsf9	0.000955718	0.809016
PB.442.88	ATCTAAGGCGGGGAGGCGGGTCCGCCCCCTATTGTGTGGCTGCGAGAGCAGAGCTGTGCTGTGCAGAGCAGATCTGGTGGCCCTCCAGACAGGAACAGCTCCCTCGGGTGTTGAGTGAGCTAGGCACCAACTGGAAGAGTGAGAGCTGAAACGGGTTGCCTGAGGCGGATCAGAACTCAACTGATGCTCTCTGGGATTGCCGGGCAGCGGACATTCCTCCGGCCCCTCCATCTGGGCTCCTGTGAATAGGAGGGGCCGGGCAAGCAGGCCAGCTGGGCTATGATTTGGTGTCTCCGTCTGACCGTCCTCAGCCTGATCATCAGCCAGGGGGCTGACGGTCGAAGAAAGCCTGAGGTGGTCTCTGTGGTGGGCCGGGCTGGGGAGAGTGCAGTGCTGGGC…	4254	PB.442	6	MNRRRAARRHRKRLRQDPPLIFSPRGKSGSHSAPGSGSPDSVTKFKLQGSPVPSLRQSLLWGEPARPPSPHPDSPLGRGPLPLEPICRGPDGRFVMGPTVAPSQEKLCLERSEPRTSAKRLAQSFDCSSSSPSGVPQPLCITDISPVGQPLAAVPSPLPGPGPLLQYLSLPFFREMNVDGDWPPLEEPTPAPPPDFMDSQPCPTSSFLPPPDSPPANLRAVLPGTLMGVGVSSEPPYTALADWTLRERVLPGLLSAAPRGSLTSQSSGRGSASFLRPPSTAPSAGGSYLSPAPGDTSSWASGPERWPRREHVVTVSKRRNTSVDENYEWDSEFPGDMELLETWHPGLASSRTHPELEPELGVKTPEESCLLNPTHAAGPEARCAALREEFLAFRRRRDA…	420	22	chr1	Igsf9	0.000955718	0.809971
PB.442.79	GGCATCTAAGGCGGGGAGGCGGGTCCGCCCCCTATTGTGTGGCTGCGAGAGCAGAGCTGTGCTGTGCAGAGCAGATCTGGTGGCCCTCCAGACAGGAACAGCTCCCTCGGGTGTTGAGTGAGCTAGGCACCAACTGGAAGAGTGAGAGCTGAAACGGGTTGCCTGAGGCGGATCAGAACTCAACTGATGCTCTCTGGGATTGCCGGGCAGCGGACATTCCTCCGGCCCCTCCATCTGGGCTCCTGTGAATAGGAGGGGCCGGGCAAGCAGGCCAGCTGGGCTATGATTTGGTGTCTCCGTCTGACCGTCCTCAGCCTGATCATCAGCCAGGGGGCTGACGGTCGAAGAAAGCCTGAGGTGGTCTCTGTGGTGGGCCGGGCTGGGGAGAGTGCAGTGCTG…	4123	PB.442	6	MIWCLRLTVLSLIISQGADGRRKPEVVSVVGRAGESAVLGCDLLPPAGHPPLHVIEWLRFGFLLPIFIQFGLYSPRIDPDYVGRVRLQTGASLQIEGLRVEDQGWYECRVLFLDQHSPEQDFANGSWVHLTVNSPPQFQETPPLVLEVKELEAVTLRCVARGSPQPYVTWKFRGQDLGKGQGQVQVQNGTLWIRRVERGSAGDYTCQASSSEGSITHATQLLVLGPPVIVVPPSNSTVNSSQDVSLACRAEAYPANLTYSWFQDGVNVFHISRLQSRVRILVDGSLWLQATQPDDAGHYTCVPSNGFLHPPSASAYLTVLYPAQVTVMPPETPLPTGMRGVIRCPVRANPPLLFVTWTKDGQALQLDKFPGWSLGPEGSLIIALGNENALGEYSCTPYN…	672	20	chr1	Igsf9	0.000955718	0.810927
PB.442.71	GGGGCATCTAAGGCGGGGAGGCGGGTCCGCCCCCTATTGTGTGGCTGCGAGAGCAGAGCTGTGCTGTGCAGAGCAGATCTGGTGGCCCTCCAGACAGGAACAGCTCCCTCGGGTGTTGAGTGAGCTAGGCACCAACTGGAAGAGTGAGAGCTGAAACGGGTTGCCTGAGGCGGATCAGAACTCAACTGATGCTCTCTGGGATTGCCGGGCAGCGGACATTCCTCCGGCCCCTCCATCTGGGCTCCTGTGAATAGGAGGGGCCGGGCAAGCAGGCCAGCTGGGCTATGATTTGGTGTCTCCGTCTGACCGTCCTCAGCCTGATCATCAGCCAGGGGGCTGACGGTCGAAGAAAGCCTGAGGTGGTCTCTGTGGTGGGCCGGGCTGGGGAGAGTGCAGTGC…	5579	PB.442	6	MNRRRAARRHRKRLRQDPPLIFSPRGKSGSHSAPGSGSPDSVTKFKLQGSPVPSLRQSLLWGEPARPPSPHPDSPLGRGPLPLEPICRGPDGRFVMGPTVAPSQEKLCLERSEPRTSAKRLAQSFDCSSSSPSGVPQPLCITDISPVGQPLAAVPSPLPGPGPLLQYLSLPFFREMNVDGDWPPLEEPTPAPPPDFMDSQPCPTSSFLPPPDSPPANLRAVLPGTLMGVGVSSEPPYTALADWTLRERVLPGLLSAAPRGSLTSQSSGRGSASFLRPPSTAPSAGGSYLSPAPGDTSSWASGPERWPRREHVVTVSKRRNTSVDENYEWDSEFPGDMELLETWHPGLASSRTHPELEPELGVKTPEESCLLNPTHAAGPEARCAALREEFLAFRRRRDA…	420	19	chr1	Igsf9	0.000955718	0.811883
PB.442.23	GAGGGGGGATTGGCGGTCTCCAGGGCGACGGGAGGCGCTCGGGGCATCTAAGGCGGGGAGGCGGGTCCGCCCCCTATTGTGTGGCTGCGAGAGCAGAGCTGTGCTGTGCAGAGCAGATCTGGTGGCCCTCCAGACAGGAACAGCTCCCTCGGGTGTTGAGTGAGCTAGGCACCAACTGGAAGAGTGAGAGCTGAAACGGGTTGCCTGAGGCGGATCAGAACTCAACTGATGCTCTCTGGGATTGCCGGGCAGCGGACATTCCTCCGGCCCCTCCATCTGGGCTCCTGTGAATAGGAGGGGCCGGGCAAGCAGGCCAGCTGGGCTATGATTTGGTGTCTCCGTCTGACCGTCCTCAGCCTGATCATCAGCCAGGGGGCTGACGGACGAGTCCGGCTGCAG…	4140	PB.442	6	MIWCLRLTVLSLIISQGADGRVRLQTGASLQIEGLRVEDQGWYECRVLFLDQHSPEQDFANGSWVHLTVNSPPQFQETPPLVLEVKELEAVTLRCVARGSPQPYVTWKFRGQDLGKGQGQVQVQNGTLWIRRVERGSAGDYTCQASSSEGSITHATQLLVLGPPVIVVPPSNSTVNSSQDVSLACRAEAYPANLTYSWFQDGVNVFHISRLQSRVRILVDGSLWLQATQPDDAGHYTCVPSNGFLHPPSASAYLTVLYPAQVTVMPPETPLPTGMRGVIRCPVRANPPLLFVTWTKDGQALQLDKFPGWSLGPEGSLIIALGNENALGEYSCTPYNSLGTAGPSPVTQVLLKAPPAFIDQPKEEYFQEVGRELLIPCSARGDPPPIVSWAKVGRGLQGQ…	465	18	chr1	Igsf9	0.000955718	0.812838
PB.442.194	CTATTGTGTGGCTGCGAGAGCAGAGCTGTGCTGTGCAGAGCAGATCTGGTGGCCCTCCAGACAGGAACAGCTCCCTCGGGTGTTGAGTGAGCTAGGCACCAACTGGAAGAGTGAGAGCTGAAACGGGTTGCCTGAGGCGGATCAGAACTCAACTGATGCTCTCTGGGATTGCCGGGCAGCGGACATTCCTCCGGCCCCTCCATCTGGGCTCCTGTGAATAGGAGGGGCCGGGCAAGCAGGCCAGCTGGGCTATGATTTGGTGTCTCCGTCTGACCGTCCTCAGCCTGATCATCAGCCAGGGGGCTGACGGTCGAAGAAAGCCTGAGGTGGTCTCTGTGGTGGGCCGGGCTGGGGAGAGTGCAGTGCTGGGCTGTGACTTGCTGCCTCCAGCTGGCCACC…	6231	PB.442	5	MNRRRAARRHRKRLRQDPPLIFSPRGKSGSHSAPGSGSPDSVTKFKLQGSPVPSLRQSLLWGEPARPPSPHPDSPLGRGPLPLEPICRGPDGRFVMGPTVAPSQEKLCLERSEPRTSAKRLAQSFDCSSSSPSGVPQPLCITDISPVGQPLAAVPSPLPGPGPLLQYLSLPFFREMNVDGDWPPLEEPTPAPPPDFMDSQPCPTSSFLPPPDSPPANLRAVLPGTLMGVGVSSEPPYTALADWTLRERVLPGLLSAAPRGSLTSQSSGRGSASFLRPPSTAPSAGGSYLSPAPGDTSSWASGPERWPRREHVVTVSKRRNTSVDENYEWDSEFPGDMELLETWHPGLASSRTHPELEPELGVKTPEESCLLNPTHAAGPEARCAALREEFLAFRRRRDA…	420	16	chr1	Igsf9	0.000796432	0.813635
PB.442.618	TCTTTTGTTTGTCTGAGGAGACTATAAATTCTTTGAGGCATCCTGTCTTTCCAACTGAGAGTCTCTGGGGCTGTAAAGTTGTAGCACTTGGTGAATGTGTCATTGAAAGTTTAAAAAAAAAATCAGCAGTGAATTTTGGCTGGCGGTGGTGTTGTGGTGTTAGGACCGTGGTTAGGAGTTGTTAGGAGCAGAGCCCCAAGGCTGTGAAGTGGCCAGTGTGAGTCCAGGTGAGGGGTTACTCAGTCTGAACCAGAGAGGGCCTGAAAACAAGACAAGACAGAGCCAAAGCTTTCCTGCTCGGTCCAGAATGACAGACAAGTTAGATGCAGAGAGCGAGGGGCCACGCTTCATCTAGGAGAAGGGGAGGTTTTCTTATAGAAGTGGATTGGGAGATGCAGA…	4641	PB.442	5	MNRRRAARRHRKRLRQDPPLIFSPRGKSGSHSAPGSGSPDSVTKFKLQGSPVPSLRQSLLWGEPARPPSPHPDSPLGRGPLPLEPICRGPDGRFVMGPTVAPSQEKLCLERSEPRTSAKRLAQSFDCSSSSPSGVPQPLCITDISPVGQPLAAVPSPLPGPGPLLQYLSLPFFREMNVDGDWPPLEEPTPAPPPDFMDSQPCPTSSFLPPPDSPPANLRAVLPGTLMGVGVSSEPPYTALADWTLRERVLPGLLSAAPRGSLTSQSSGRGSASFLRPPSTAPSAGGSYLSPAPGDTSSWASGPERWPRREHVVTVSKRRNTSVDENYEWDSEFPGDMELLETWHPGLASSRTHPELEPELGVKTPEESCLLNPTHAAGPEARCAALREEFLAFRRRRDA…	420	8	chr1	Igsf9	0.000796432	0.814431
PB.442.527	AGAGTGCCTGTGGGAGGCCCTAAGGATGGATTTGGGCTGCGGGGCAAGAAAGAGATGGTGCTTCGTTTTCAGAACTGAAACCCAGAAAAGGTCACCCGGGAAGATGTTGTTGGGGTACCTTTTCTGCCTCTGGTTTGAATCCTAAGGGAAATCTTGGGATTGGCTGAGCTGAGAGAGGAGGAGGTGCTGGCAGGTGCCCGCCCGCAGGAGAGAGTTTATTTTCAAACTGGGGGCAGTTATTGGCAAACAGCCTACTCGGGAGTGTGTGTGTCTACACAAGCCCTGGGGACTTGATGAAAGGGGGCCCCAATTAGCAGGAGGAGAGAGAATTGGTACAGGCACAGCCGGCCTTCCTGTCTGTGCCTGCCTGTGCCCAGGGGGCTTTGGCTGCGGGGCTAA…	4374	PB.442	5	MNRRRAARRHRKRLRQDPPLIFSPRGKSGSHSAPGSGSPDSVTKFKLQGSPVPSLRQSLLWGEPARPPSPHPDSPLGRGPLPLEPICRGPDGRFVMGPTVAPSQEKLCLERSEPRTSAKRLAQSFDCSSSSPSGVPQPLCITDISPVGQPLAAVPSPLPGPGPLLQYLSLPFFREMNVDGDWPPLEEPTPAPPPDFMDSQPCPTSSFLPPPDSPPANLRAVLPGTLMGVGVSSEPPYTALADWTLRERVLPGLLSAAPRGSLTSQSSGRGSASFLRPPSTAPSAGGSYLSPAPGDTSSWASGPERWPRREHVVTVSKRRNTSVDENYEWDSEFPGDMELLETWHPGLASSRTHPELEPELGVKTPEESCLLNPTHAAGPEARCAALREEFLAFRRRRDA…	420	19	chr1	Igsf9	0.000796432	0.815228
PB.442.501	GGATGGAGCCTTAATCTGAGCGACTTACTACTGTAACGTCTCAGAGTGCCTGTGGGAGGCCCTAAGGATGGATTTGGGCTGCGGGGCAAGAAAGAGATGGTGCTTCGTTTTCAGAACTGAAACCCAGAAAAGGTCACCCGGGAAGATGTTGTTGGGGTACCTTTTCTGCCTCTGGTTTGAATCCTAAGGGAAATCTTGGGATTGGCTGAGCTGAGAGAGGAGGAGGTGCTGGCAGGTGCCCGCCCGCAGGAGAGAGTTTATTTTCAAACTGGGGGCAGTTATTGGCAAACAGCCTACTCGGGAGTGTGTGTGTCTACACAAGCCCTGGGGACTTGATGAAAGGGGGCCCCAATTAGCAGGAGGAGAGAGAATTGGTACAGGCACAGCCGGCCTTCCTGT…	5041	PB.442	5	MNRRRAARRHRKRLRQDPPLIFSPRGKSGSHSAPGSGSPDSVTKFKLQGSPVPSLRQSLLWGEPARPPSPHPDSPLGRGPLPLEPICRGPDGRFVMGPTVAPSQEKLCLERSEPRTSAKRLAQSFDCSSSSPSGVPQPLCITDISPVGQPLAAVPSPLPGPGPLLQYLSLPFFREMNVDGDWPPLEEPTPAPPPDFMDSQPCPTSSFLPPPDSPPANLRAVLPGTLMGVGVSSEPPYTALADWTLRERVLPGLLSAAPRGSLTSQSSGRGSASFLRPPSTAPSAGGSYLSPAPGDTSSWASGPERWPRREHVVTVSKRRNTSVDENYEWDSEFPGDMELLETWHPGLASSRTHPELEPELGVKTPEESCLLNPTHAAGPEARCAALREEFLAFRRRRDA…	420	18	chr1	Igsf9	0.000796432	0.816024
PB.442.383	AGAGCTGTGCTGTGCAGAGCAGATCTGGTGGCCCTCCAGACAGGAACAGCTCCCTCGGGTGTTGAGTGAGCTAGGCACCAACTGGAAGAGTGAGAGCTGAAACGGGTTGCCTGAGGCGGATCAGAACTCAACTGATGCTCTCTGGGATTGCCGGGCAGCGGACATTCCTCCGGCCCCTCCATCTGGGCTCCTGTGAATAGGAGGGGCCGGGCAAGCAGGCCAGCTGGGCTATGATTTGGTGTCTCCGTCTGACCGTCCTCAGCCTGATCATCAGCCAGGGGGCTGACGGACGAGTCCGGCTGCAGACAGGAGCATCTCTCCAGATTGAGGGGCTCCGGGTGGAAGACCAGGGTTGGTACGAGTGCCGTGTGCTCTTCCTGGACCAACACAGCCCTGAAC…	4761	PB.442	5	MPPETPLPTGMRGVIRCPVRANPPLLFVTWTKDGQALQLDKFPGWSLGPEGSLIIALGNENALGEYSCTPYNSLGTAGPSPVTQVLLKAPPAFIDQPKEEYFQEVGRELLIPCSARGDPPPIVSWAKVGRGLQGQAQVDSNNSLVLRPLTKEAQGRWECSASNAVARVTTSTNVYVLGTSPHVVTNVSVVPLPKGANVSWEPGFDGGYLQRFSVWYTPLAKRPDRAHHDWVSLAVPIGATHLLVPGLQAHAQYQFSVLAQNKLGSGPFSEIVLSIPEGLPTTPAAPGLPPTEIPPPLSPPRGLVAVRTPRGVLLHWDPPELIPGRLDGYILEGRQGSQGWEILDQGVAGTEIQLLVPGLIKDVLYEFRLVAFADSYVSDPSNVANISTSGLEVYPSRTQ…	852	19	chr1	Igsf9	0.000796432	0.816821
PB.442.367	GAGCAGAGCTGTGCTGTGCAGAGCAGATCTGGTGGCCCTCCAGACAGGAACAGCTCCCTCGGGTGTTGAGTGAGCTAGGCACCAACTGGAAGAGTGAGAGCTGAAACGGGTTGCCTGAGGCGGATCAGAACTCAACTGATGCTCTCTGGGATTGCCGGGCAGCGGACATTCCTCCGGCCCCTCCATCTGGGCTCCTGTGAATAGGAGGGGCCGGGCAAGCAGGCCAGCTGGGCTATGATTTGGTGTCTCCGTCTGACCGTCCTCAGCCTGATCATCAGCCAGGGGGCTGACGGTCGAAGAAAGCCTGAGGTGGTCTCTGTGGTGGGCCGGGCTGGGGAGAGTGCAGTGCTGGGCTGTGACTTGCTGCCTCCAGCTGGCCACCCCCCTCTGCATGTCATC…	4122	PB.442	5	MIWCLRLTVLSLIISQGADGRRKPEVVSVVGRAGESAVLGCDLLPPAGHPPLHVIEWLRFGFLLPIFIQFGLYSPRIDPDYVGRVRLQTGASLQIEGLRVEDQGWYECRVLFLDQHSPEQDFANGSWVHLTVNSPPQFQETPPLVLEVKELEAVTLRCVARGSPQPYVTWKFRGQDLGKGQGQVQVQNGTLWIRRVERGSAGDYTCQASSSEGSITHATQLLVLGPPVIVVPPSNSTVNSSQDVSLACRAEAYPANLTYSWFQDGVNVFHISRLQSRVRILVDGSLWLQATQPDDAGHYTCVPSNGFLHPPSASAYLTVLYPAQVTVMPPETPLPTGMRGVIRCPVRANPPLLFVTWTKDGQALQLDKFPGWSLGPEGSLIIALGNENALGEYSCTPYN…	1182	21	chr1	Igsf9	0.000796432	0.817617
PB.442.335	GTGGCTGCGAGAGCAGAGCTGTGCTGTGCAGAGCAGATCTGGTGGCCCTCCAGACAGGAACAGCTCCCTCGGGTGTTGAGTGAGCTAGGCACCAACTGGAAGAGTGAGAGCTGAAACGGGTTGCCTGAGGCGGATCAGAACTCAACTGATGCTCTCTGGGATTGCCGGGCAGCGGACATTCCTCCGGCCCCTCCATCTGGGCTCCTGTGAATAGGAGGGGCCGGGCAAGCAGGCCAGCTGGGCTATGATTTGGTGTCTCCGTCTGACCGTCCTCAGCCTGATCATCAGCCAGGGGGCTGACGGTCGAAGAAAGCCTGAGGTGGTCTCTGTGGTGGGCCGGGCTGGGGAGAGTGCAGTGCTGGGCTGTGACTTGCTGCCTCCAGCTGGCCACCCCCCTCT…	5035	PB.442	5	MIWCLRLTVLSLIISQGADGRRKPEVVSVVGRAGESAVLGCDLLPPAGHPPLHVIEWLRFGFLLPIFIQFGLYSPRIDPDYVGRVRLQTGASLQIEGLRVEDQGWYECRVLFLDQHSPEQDFANGSWVHLTVNSPPQFQETPPLVLEVKELEAVTLRCVARGSPQPYVTWKFRGQDLGKGQGQVQVQNGTLWIRRVERGSAGDYTCQASSSEGSITHATQLLVLGPPVIVVPPSNSTVNSSQDVSLACRAEAYPANLTYSWFQDGVNVFHISRLQSRVRILVDGSLWLQATQPDDAGHYTCVPSNGFLHPPSASAYLTVLYPAQVTVMPPETPLPTGMRGVIRCPVRANPPLLFVTWTKDGQALQLDKFPGWSLGPEGSLIIALGNENALGEYSCTPYN…	433	18	chr1	Igsf9	0.000796432	0.818414
PB.442.314	GTGTGGCTGCGAGAGCAGAGCTGTGCTGTGCAGAGCAGATCTGGTGGCCCTCCAGACAGGAACAGCTCCCTCGGGTGTTGAGTGAGCTAGGCACCAACTGGAAGAGTGAGAGCTGAAACGGGTTGCCTGAGGCGGATCAGAACTCAACTGATGCTCTCTGGGATTGCCGGGCAGCGGACATTCCTCCGGCCCCTCCATCTGGGCTCCTGTGAATAGGAGGGGCCGGGCAAGCAGGCCAGCTGGGCTATGATTTGGTGTCTCCGTCTGACCGTCCTCAGCCTGATCATCAGCCAGGGGGCTGACGGTCGAAGAAAGCCTGAGGTGGTCTCTGTGGTGGGCCGGGCTGGGGAGAGTGCAGTGCTGGGCTGTGACTTGCTGCCTCCAGCTGGCCACCCCCCT…	5549	PB.442	5	MKVAGGPMGILRPLILSPRPGLEVYPSRTQLPGLLPQPVLAGVVGGVCFLGVAVLVSILAACLMNRRRAARRHRKRLRQDPPLIFSPRGKSGSHSAPGSGSPDSVTKFKLQGSPVPSLRQSLLWGEPARPPSPHPDSPLGRGPLPLEPICRGPDGRFVMGPTVAPSQEKLCLERSEPRTSAKRLAQSFDCSSSSPSGVPQPLCITDISPVGQPLAAVPSPLPGPGPLLQYLSLPFFREMNVDGDWPPLEEPTPAPPPDFMDSQPCPTSSFLPPPDSPPANLRAVLPGTLMGVGVSSEPPYTALADWTLRERVLPGLLSAAPRGSLTSQSSGRGSASFLRPPSTAPSAGGSYLSPAPGDTSSWASGPERWPRREHVVTVSKRRNTSVDENYEWDSEFPGD…	483	17	chr1	Igsf9	0.000796432	0.81921
PB.442.320	GTGTGGCTGCGAGAGCAGAGCTGTGCTGTGCAGAGCAGATCTGGTGGCCCTCCAGACAGGAACAGCTCCCTCGGGTGTTGAGTGAGCTAGGCACCAACTGGAAGAGTGAGAGCTGAAACGGGTTGCCTGAGGCGGATCAGAACTCAACTGATGCTCTCTGGGATTGAGGGGCCGGGCAAGCAGGCCAGCTGGGCTATGATTTGGTGTCTCCGTCTGACCGTCCTCAGCCTGATCATCAGCCAGGGGGCTGACGGTCGAAGAAAGCCTGAGGTGGTCTCTGTGGTGGGCCGGGCTGGGGAGAGTGCAGTGCTGGGCTGTGACTTGCTGCCTCCAGCTGGCCACCCCCCTCTGCATGTCATCGAGTGGCTGCGCTTTGGATTCCTGCTTCCCATCTTCATC…	4695	PB.442	5	MPLSLTAPPQFQETPPLVLEVKELEAVTLRCVARGSPQPYVTWKFRGQDLGKGQGQVQVQNGTLWIRRVERGSAGDYTCQASSSEGSITHATQLLVLGPPVIVVPPSNSTVNSSQDVSLACRAEAYPANLTYSWFQDGVNVFHISRLQSRVRILVDGSLWLQATQPDDAGHYTCVPSNGFLHPPSASAYLTVLYPAQVTVMPPETPLPTGMRGVIRCPVRANPPLLFVTWTKDGQALQLDKFPGWSLGPEGSLIIALGNENALGEYSCTPYNSLGTAGPSPVTQVLLKAPPAFIDQPKEEYFQEVGRELLIPCSARGDPPPIVSWAKVGRGLQGQAQVDSNNSLVLRPLTKEAQGRWECSASNAVARVTTSTNVYVLGTSPHVVTNVSVVPLPKGANVS…	1052	21	chr1	Igsf9	0.000796432	0.820006
PB.442.310	TGTGTGGCTGCGAGAGCAGAGCTGTGCTGTGCAGAGCAGATCTGGTGGCCCTCCAGACAGGAACAGCTCCCTCGGGTGTTGAGTGAGCTAGGCACCAACTGGAAGAGTGAGAGCTGAAACGGGTTGCCTGAGGCGGATCAGAACTCAACTGATGCTCTCTGGGATTGCCGGGCAGCGGACATTCCTCCGGCCCCTCCATCTGGGCTCCTGTGAATAGGAGGGGCCGGGCAAGCAGGCCAGCTGGGCTATGATTTGGTGTCTCCGTCTGACCGTCCTCAGCCTGATCATCAGCCAGGGGGCTGACGGTCGAAGAAAGCCTGAGGTGGTCTCTGTGGTGGGCCGGGCTGGGGAGAGTGCAGTGCTGGGCTGTGACTTGCTGCCTCCAGCTGGCCACCCCCC…	4078	PB.442	5	MNRRRAARRHRKRLRQDPPLIFSPRGKSGSHSAPGSGSPDSVTKFKLQGSPVPSLRQSLLWGEPARPPSPHPDSPLGRGPLPLEPICRGPDGRFVMGPTVAPSQEKLCLERSEPRTSAKRLAQSFDCSSSSPSGVPQPLCITDISPVGQPLAAVPSPLPGPGPLLQYLSLPFFREMNVDGDWPPLEEPTPAPPPDFMDSQPCPTSSFLPPPDSPPANLRAVLPGTLMGVGVSSEPPYTALADWTLRERVLPGLLSAAPRGSLTSQSSGRGSASFLRPPSTAPSAGGSYLSPAPGDTSSWASGPERWPRREHVVTVSKRRNTSVDENYEWDSEFPGDMELLETWHPGLASSRTHPELEPELGVKTPEESCLLNPTHAAGPEARCAALREEFLAFRRRRDA…	420	21	chr1	Igsf9	0.000796432	0.820803
PB.442.290	ATTGTGTGGCTGCGAGAGCAGAGCTGTGCTGTGCAGAGCAGCCGGGGAGACCCTCCTCCTATTGTCTCTTGGGCCAAGGTGGGCCGGGGGCTGCAGGGCCAGGCCCAGGTGGACAGCAACAACAGCCTCGTCCTTCGACCCCTGACCAAGGAGGCCCAGGGACGATGGGAATGCAGTGCCAGCAATGCTGTAGCCCGTGTGACCACTTCCACCAATGTATATGTGCTAGGCACCAGCCCCCATGTCGTCACCAATGTGTCTGTGGTACCTTTACCCAAGGGTGCCAATGTCTCTTGGGAGCCTGGCTTTGATGGTGGCTATCTGCAGAGATTCAGTGTCTGGTATACCCCACTAGCCAAGCGTCCTGACCGAGCCCACCATGACTGGGTATCTCTGGCT…	2596	PB.442	5	MNRRRAARRHRKRLRQDPPLIFSPRGKSGSHSAPGSGSPDSVTKFKLQGSPVPSLRQSLLWGEPARPPSPHPDSPLGRGPLPLEPICRGPDGRFVMGPTVAPSQEKLCLERSEPRTSAKRLAQSFDCSSSSPSGVPQPLCITDISPVGQPLAAVPSPLPGPGPLLQYLSLPFFREMNVDGDWPPLEEPTPAPPPDFMDSQPCPTSSFLPPPDSPPANLRAVLPGTLMGVGVSSEPPYTALADWTLRERVLPGLLSAAPRGSLTSQSSGRGSASFLRPPSTAPSAGGSYLSPAPGDTSSWASGPERWPRREHVVTVSKRRNTSVDENYEWDSEFPGDMELLETWHPGLASSRTHPELEPELGVKTPEESCLLNPTHAAGPEARCAALREEFLAFRRRRDA…	420	12	chr1	Igsf9	0.000796432	0.821599
PB.442.249	ATTGTGTGGCTGCGAGAGCAGAGCTGTGCTGTGCAGAGCAGATCTGGTGGCCCTCCAGACAGGAACAGCTCCCTCGGGTGTTGAGTGAGCTAGGCACCAACTGGAAGAGTGAGAGCTGAAACGGGTTGCCTGAGGCGGATCAGAACTCAACTGATGCTCTCTGGGATTGCCGGGCAGCGGACATTCCTCCGGCCCCTCCATCTGGGCTCCTGTGAATAGGAGGGGCCGGGCAAGCAGGCCAGCTGGGCTATGATTTGGTGTCTCCGTCTGACCGTCCTCAGCCTGATCATCAGCCAGGGGGCTGACGGTCGAAGAAAGCCTGAGGTGGTCTCTGTGGTGGGCCGGGCTGGGGAGAGTGCAGTGCTGGGCTGTGACTTGCTGCCTCCAGCTGGCCACCCC…	4806	PB.442	5	MIWCLRLTVLSLIISQGADGRRKPEVVSVVGRAGESAVLGCDLLPPAGHPPLHVIEWLRFGFLLPIFIQFGLYSPRIDPDYVGRVRLQTGASLQIEGLRVEDQGWYECRVLFLDQHSPEQDFANGSWVHLTVNSPPQFQETPPLVLEVKELEAVTLRCVARGSPQPYVTWKFRGQDLGKGQGQVQVQNGTLWIRRVERGSAGDYTCQASSSEGSITHATQLLVLGPPVIVVPPSNSTVNSSQDVSLACRAEAYPANLTYSWFQDGVNVFHISRLQSRVRILVDGSLWLQATQPDDAGHYTCVPSNGFLHPPSASAYLTVLYPAQVTVMPPETPLPTGMRGVIRCPVRANPPLLFVTWTKDGQALQLDKFPGWSLGPEGSLIIALGNENALGEYSCTPYN…	505	18	chr1	Igsf9	0.000796432	0.822396
PB.442.268	ATTGTGTGGCTGCGAGAGCAGAGCTGTGCTGTGCAGAGCAGATCTGGTGGCCCTCCAGACAGGAACAGCTCCCTCGGGTGTTGAGTGAGCTAGGCACCAACTGGAAGAGTGAGAGCTGAAACGGGTTGCCTGAGGCGGATCAGAACTCAACTGATGCTCTCTGGGATTGCCGGGCAGCGGACATTCCTCCGGCCCCTCCATCTGGGCTCCTGTGAATAGGAGGGGCCGGGCAAGCAGGCCAGCTGGGCTATGATTTGGTGTCTCCGTCTGACCGTCCTCAGCCTGATCATCAGCCAGGGGGCTGACGGTCGAAGAAAGCCTGAGGTGGTCTCTGTGGTGGGCCGGGCTGGGGAGAGTGCAGTGCTGGGCTGTGACTTGCTGCCTCCAGCTGGCCACCCC…	4187	PB.442	5	MPPETPLPTGMRGVIRCPVRANPPLLFVTWTKDGQALQLDKFPGWSLGPEGSLIIALGNENALGEYSCTPYNSLGTAGPSPVTQVLLKAPPAFIDQPKEEYFQEVGRELLIPCSARGDPPPIVSWAKVGRGLQGQAQVDSNNSLVLRPLTKEAQGRWECSASNAVARVTTSTNVYVLGTSPHVVTNVSVVPLPKGANVSWEPGFDGGYLQRFSVWYTPLAKRPDRAHHDWVSLAVPIGATHLLVPGLQAHAQYQFSVLAQNKLGSGPFSEIVLSIPEGLPTTPAAPGLPPTEIPPPLSPPRGLVAVRTPRGVLLHWDPPELIPGRLDGYILEGRQGSQGWEILDQGVAGTEIQLLVPGLIKDVLYEFRLVAFADSYVSDPSNVANISTSGLEVYPSRTQ…	852	21	chr1	Igsf9	0.000796432	0.823192
PB.442.265	ATTGTGTGGCTGCGAGAGCAGAGCTGTGCTGTGCAGAGCAGATCTGGTGGCCCTCCAGACAGGAACAGCTCCCTCGGGTGTTGAGTGAGCTAGGCACCAACTGGAAGAGTGAGAGCTGAAACGGGTTGCCTGAGGCGGATCAGAACTCAACTGATGCTCTCTGGGATTGCCGGGCAGCGGACATTCCTCCGGCCCCTCCATCTGGGCTCCTGTGAATAGGAGGGGCCGGGCAAGCAGGCCAGCTGGGCTATGATTTGGTGTCTCCGTCTGACCGTCCTCAGCCTGATCATCAGCCAGGGGGCTGACGGTCGAAGAAAGCCTGAGGTGGTCTCTGTGGTGGGCCGGGCTGGGGAGAGTGCAGTGCTGGGCTGTGACTTGCTGCCTCCAGCTGGCCACCCC…	4326	PB.442	5	MIWCLRLTVLSLIISQGADGRRKPEVVSVVGRAGESAVLGCDLLPPAGHPPLHVIEWLRFGFLLPIFIQFGLYSPRIDPDYVGRVRLQTGASLQIEGLRVEDQGWYECRVLFLDQHSPEQDFANGSWVHLTVNSPPQFQETPPLVLEVKELEAVTLRCVARGSPQPYVTWKFRGQDLGKGQGQVQVQNGTLWIRRVERGSAGDYTCQASSSEGSITHATQLLVLGPPVIVVPPSNSTVNSSQDVSLACRAEAYPANLTYSWFQDGVNVFHISRLQSRVRILVDGSLWLQATQPDDAGHYTCVPSNGFLHPPSASAYLTVLYPAQVTVMPPETPLPTGMRGVIRCPVRANPPLLFVTWTKDGQALQLDKFPGWSLGPEGSLIIALGNENALGEYSCTPYN…	742	20	chr1	Igsf9	0.000796432	0.823989
PB.442.255	ATTGTGTGGCTGCGAGAGCAGAGCTGTGCTGTGCAGAGCAGATCTGGTGGCCCTCCAGACAGGAACAGCTCCCTCGGGTGTTGAGTGAGCTAGGCACCAACTGGAAGAGTGAGAGCTGAAACGGGTTGCCTGAGGCGGATCAGAACTCAACTGATGCTCTCTGGGATTGCCGGGCAGCGGACATTCCTCCGGCCCCTCCATCTGGGCTCCTGTGAATAGGAGGGGCCGGGCAAGCAGGCCAGCTGGGCTATGATTTGGTGTCTCCGTCTGACCGTCCTCAGCCTGATCATCAGCCAGGGGGCTGACGGTCGAAGAAAGCCTGAGGTGGTCTCTGTGGTGGGCCGGGCTGGGGAGAGTGCAGTGCTGGGCTGTGACTTGCTGCCTCCAGCTGGCCACCCC…	4647	PB.442	5	MPPETPLPTGMRGVIRCPVRANPPLLFVTWTKDGQALQLDKFPGWSLGPEGSLIIALGNENALGEYSCTPYNSLGTAGPSPVTQVLLKAPPAFIDQPKEEYFQEVGRELLIPCSARGDPPPIVSWAKVGRGLQGQAQVDSNNSLVLRPLTKEAQGRWECSASNAVARVTTSTNVYVLGTSPHVVTNVSVVPLPKGANVSWEPGFDGGYLQRFSVWYTPLAKRPDRAHHDWVSLAVPIGATHLLVPGLQAHAQYQFSVLAQNKLGSGPFSEIVLSIPEGLPTTPAAPGLPPTEIPPPLSPPRGLVAVRTPRGVLLHWDPPELIPGRLDGYILEGRQGSQGWEILDQGVAGTEIQLLVPGLIKDVLYEFRLVAFADSYVSDPSNVANISTSGLEVYPSRTQ…	852	20	chr1	Igsf9	0.000796432	0.824785
PB.442.240	ATTGTGTGGCTGCGAGAGCAGAGCTGTGCTGTGCAGAGCAGATCTGGTGGCCCTCCAGACAGGAACAGCTCCCTCGGGTGTTGAGTGAGCTAGGCACCAACTGGAAGAGTGAGAGCTGAAACGGGTTGCCTGAGGCGGATCAGAACTCAACTGATGCTCTCTGGGATTGCCGGGCAGCGGACATTCCTCCGGCCCCTCCATCTGGGCTCCTGTGAATAGGAGGGGCCGGGCAAGCAGGCCAGCTGGGCTATGATTTGGTGTCTCCGTCTGACCGTCCTCAGCCTGATCATCAGCCAGGGGGCTGACGGTCGAAGAAAGCCTGAGGTGGTCTCTGTGGTGGGCCGGGCTGGGGAGAGTGCAGTGCTGGGCTGTGACTTGCTGCCTCCAGCTGGCCACCCC…	4954	PB.442	5	MNRRRAARRHRKRLRQDPPLIFSPRGKSGSHSAPGSGSPDSVTKFKLQGSPVPSLRQSLLWGEPARPPSPHPDSPLGRGPLPLEPICRGPDGRFVMGPTVAPSQEKLCLERSEPRTSAKRLAQSFDCSSSSPSGVPQPLCITDISPVGQPLAAVPSPLPGPGPLLQYLSLPFFREMNVDGDWPPLEEPTPAPPPDFMDSQPCPTSSFLPPPDSPPANLRAVLPGTLMGVGVSSEPPYTALADWTLRERVLPGLLSAAPRGSLTSQSSGRGSASFLRPPSTAPSAGGSYLSPAPGDTSSWASGPERWPRREHVVTVSKRRNTSVDENYEWDSEFPGDMELLETWHPGLASSRTHPELEPELGVKTPEESCLLNPTHAAGPEARCAALREEFLAFRRRRDA…	420	19	chr1	Igsf9	0.000796432	0.825581
PB.442.209	ATTGTGTGGCTGCGAGAGCAGAGCTGTGCTGTGCAGAGCAGATCTGGTGGCCCTCCAGACAGGAACAGCTCCCTCGGGTGTTGAGTGAGCTAGGCACCAACTGGAAGAGTGAGAGCTGAAACGGGTTGCCTGAGGCGGATCAGAACTCAACTGATGCTCTCTGGGATTGCCGGGCAGCGGACATTCCTCCGGCCCCTCCATCTGGGCTCCTGTGAATAGGAGGGGCCGGGCAAGCAGGCCAGCTGGGCTATGATTTGGTGTCTCCGTCTGACCGTCCTCAGCCTGATCATCAGCCAGGGGGCTGACGGTCGAAGAAAGCCTGAGGTGGTCTCTGTGGTGGGCCGGGCTGGGGAGAGTGCAGTGCTGGGCTGTGACTTGCTGCCTCCAGCTGGCCACCCC…	5619	PB.442	5	MPLSLTAPPQFQETPPLVLEVKELEAVTLRCVARGSPQPYVTWKFRGQDLGKGQGQVQVQNGTLWIRRVERGSAGDYTCQASSSEGSITHATQLLVLGPPVIVVPPSNSTVNSSQDVSLACRAEAYPANLTYSWFQDGVNVFHISRLQSRVRILVDGSLWLQATQPDDAGHYTCVPSNGFLHPPSASAYLTVLYPAQVTVMPPETPLPTGMRGVIRCPVRANPPLLFVTWTKDGQALQLDKFPGWSLGPEGSLIIALGNENALGEYSCTPYNSLGTAGPSPVTQVLLKAPPAFIDQPKEEYFQEVGRELLIPCSARGDPPPIVSWAKVRLPGPDSALPGSVPTLSLAVFLERRFRFSQATWGGAQVTWRDEWPPW	375	16	chr1	Igsf9	0.000796432	0.826378
PB.442.271	ATTGTGTGGCTGCGAGAGCAGAGCTGTGCTGTGCAGAGCAGATCTGGTGGCCCTCCAGACAGGAACAGCTCCCTCGGGTGTTGAGTGAGCTAGGCACCAACTGGAAGAGTGAGAGCTGAAACGGGTTGCCTGAGGCGGATCAGAACTCAACTGATGCTCTCTGGGATTGCCGGGCAGCGGACATTCCTCCGGCCCCTCCATCTGGGCTCCTGTGAATAGGAGGGGCCGGGCAAGCAGGCCAGCTGGGCTATGATTTGGTGTCTCCGTCTGACCGTCCTCAGCCTGATCATCAGCCAGGGGGCTGACGGTCGAAGAAAGCCTGAGGTGGTCTCTGTGGTGGGCCGGGCTGGGGAGAGTGCAGTGCTGGGCTGTGACTTGCTGCCTCCAGCTGGCCACCCC…	4275	PB.442	5	MNRRRAARRHRKRLRQDPPLIFSPRGKSGSHSAPGSGSPDSVTKFKLQGSPVPSLRQSLLWGEPARPPSPHPDSPLGRGPLPLEPICRGPDGRFVMGPTVAPSQEKLCLERSEPRTSAKRLAQSFDCSSSSPSGVPQPLCITDISPVGQPLAAVPSPLPGPGPLLQYLSLPFFREMNVDGDWPPLEEPTPAPPPDFMDSQPCPTSSFLPPPDSPPANLRAVLPGTLMGVGVSSEPPYTALADWTLRERVLPGLLSAAPRGSLTSQSSGRGSASFLRPPSTAPSAGGSYLSPAPGDTSSWASGPERWPRREHVVTVSKRRNTSVDENYEWDSEFPGDMELLETWHPGLASSRTHPELEPELGVKTPEESCLLNPTHAAGPEARCAALREEFLAFRRRRDA…	420	22	chr1	Igsf9	0.000796432	0.827174
PB.442.189	CTATTGTGTGGCTGCGAGAGCAGAGCTGTGCTGTGCAGAGCAGATCTGGTGGCCCTCCAGACAGGAACAGCTCCCTCGGGTGTTGAGTGAGCTAGGCACCAACTGGAAGAGTGAGAGCTGAAACGGGTTGCCTGAGGCGGATCAGAACTCAACTGATGCTCTCTGGGATTGCCGGGCAGCGGACATTCCTCCGGCCCCTCCATCTGGGCTCCTGTGAATAGGAGGGGCCGGGCAAGCAGGCCAGCTGGGCTATGATTTGGTGTCTCCGTCTGACCGTCCTCAGCCTGATCATCAGCCAGGGGGCTGACGGTCGAAGAAAGCCTGAGGTGGTCTCTGTGGTGGGCCGGGCTGGGGAGAGTGCAGTGCTGGGCTGTGACTTGCTGCCTCCAGCTGGCCACC…	5644	PB.442	5	MNRRRAARRHRKRLRQDPPLIFSPRGKSGSHSAPGSGSPDSVTKFKLQGSPVPSLRQSLLWGEPARPPSPHPDSPLGRGPLPLEPICRGPDGRFVMGPTVAPSQEKLCLERSEPRTSAKRLAQSFDCSSSSPSGVPQPLCITDISPVGQPLAAVPSPLPGPGPLLQYLSLPFFREMNVDGDWPPLEEPTPAPPPDFMDSQPCPTSSFLPPPDSPPANLRAVLPGTLMGVGVSSEPPYTALADWTLRERVLPGLLSAAPRGSLTSQSSGRGSASFLRPPSTAPSAGGSYLSPAPGDTSSWASGPERWPRREHVVTVSKRRNTSVDENYEWDSEFPGDMELLETWHPGLASSRTHPELEPELGVKTPEESCLLNPTHAAGPEARCAALREEFLAFRRRRDA…	420	17	chr1	Igsf9	0.000796432	0.827971
PB.442.184	CCCTATTGTGTGGCTGCGAGAGCAGAGCTGTGCTGTGCAGAGCAGATCTGGTGGCCCTCCAGACAGGAACAGCTCCCTCGGGTGTTGAGTGAGCTAGGCACCAACTGGAAGAGTGAGAGCTGAAACGGGTTGCCTGAGGCGGATCAGAACTCAACTGATGCTCTCTGGGATTGCCGGGCAGCGGACATTCCTCCGGCCCCTCCATCTGGGCTCCTGTGAATAGGAGGGGCCGGGCAAGCAGGCCAGCTGGGCTATGATTTGGTGTCTCCGTCTGACCGTCCTCAGCCTGATCATCAGCCAGGGGGCTGACGGTCGAAGAAAGCCTGAGGTGGTCTCTGTGGTGGGCCGGGCTGGGGAGAGTGCAGTGCTGGGCTGTGACTTGCTGCCTCCAGCTGGCCA…	5546	PB.442	5	MNRRRAARRHRKRLRQDPPLIFSPRGKSGSHSAPGSGSPDSVTKFKLQGSPVPSLRQSLLWGEPARPPSPHPDSPLGRGPLPLEPICRGPDGRFVMGPTVAPSQEKLCLERSEPRTSAKRLAQSFDCSSSSPSGVPQPLCITDISPVGQPLAAVPSPLPGPGPLLQYLSLPFFREMNVDGDWPPLEEPTPAPPPDFMDSQPCPTSSFLPPPDSPPANLRAVLPGTLMGVGVSSEPPYTALADWTLRERVLPGLLSAAPRGSLTSQSSGRGSASFLRPPSTAPSAGGSYLSPAPGDTSSWASGPERWPRREHVVTVSKRRNTSVDENYEWDSEFPGDMELLETWHPGLASSRTHPELEPELGVKTPEESCLLNPTHAAGPEARCAALREEFLAFRRRRDA…	420	18	chr1	Igsf9	0.000796432	0.828767
PB.442.158	CCGCCCCCTATTGTGTGGCTGCGAGAGCAGAGCTGTGCTGTGCAGAGCAGATCTGGTGGCCCTCCAGACAGGAACAGCTCCCTCGGGTGTTGAGTGAGCTAGGCACCAACTGGAAGAGTGAGAGCTGAAACGGGTTGCCTGAGGCGGATCAGAACTCAACTGATGCTCTCTGGGATTGCCGGGCAGCGGACATTCCTCCGGCCCCTCCATCTGGGCTCCTGTGAATAGGAGGGGCCGGGCAAGCAGGCCAGCTGGGCTATGATTTGGTGTCTCCGTCTGACCGTCCTCAGCCTGATCATCAGCCAGGGGGCTGACGGTCGAAGAAAGCCTGAGGTGGTCTCTGTGGTGGGCCGGGCTGGGGAGAGTGCAGTGCTGGGCTGTGACTTGCTGCCTCCAGCT…	5194	PB.442	5	MNRRRAARRHRKRLRQDPPLIFSPRGKSGSHSAPGSGSPDSVTKFKLQGSPVPSLRQSLLWGEPARPPSPHPDSPLGRGPLPLEPICRGPDGRFVMGPTVAPSQEKLCLERSEPRTSAKRLAQSFDCSSSSPSGVPQPLCITDISPVGQPLAAVPSPLPGPGPLLQYLSLPFFREMNVDGDWPPLEEPTPAPPPDFMDSQPCPTSSFLPPPDSPPANLRAVLPGTLMGVGVSSEPPYTALADWTLRERVLPGLLSAAPRGSLTSQSSGRGSASFLRPPSTAPSAGGSYLSPAPGDTSSWASGPERWPRREHVVTVSKRRNTSVDENYEWDSEFPGDMELLETWHPGLASSRTHPELEPELGVKTPEESCLLNPTHAAGPEARCAALREEFLAFRRRRDA…	420	18	chr1	Igsf9	0.000796432	0.829564
PB.442.143	GCGGGTCCGCCCCCTATTGTGTGGCTGCGAGAGCAGAGCTGTGCTGTGCAGAGCAGGACGAGTCCGGCTGCAGACAGGAGCATCTCTCCAGATTGAGGGGCTCCGGGTGGAAGACCAGGGTTGGTACGAGTGCCGTGTGCTCTTCCTGGACCAACACAGCCCTGAACAGGATTTTGCCAACGGCTCCTGGGTGCACCTGACAGTCAATTCGCCCCCTCAGTTCCAGGAGACACCTCCCTTAGTTCTGGAAGTCAAGGAGCTGGAGGCGGTTACCTTGCGCTGTGTGGCCCGTGGCAGCCCTCAGCCTTATGTGACTTGGAAATTCCGAGGACAAGACCTTGGCAAGGGCCAGGGTCAGGTGCAAGTGCAGAATGGAACACTGTGGATCCGTCGGGTGGA…	3577	PB.442	5	MPPETPLPTGMRGVIRCPVRANPPLLFVTWTKDGQALQLDKFPGWSLGPEGSLIIALGNENALGEYSCTPYNSLGTAGPSPVTQVLLKIWPAGSPGFYRPAQGRIFPRSRAGATHPVLRPGRPSSYCLLGQGGPGAAGPGPGGQQQQPRPSTPDQGGPGTMGMQCQQCCSPCDHFHQCICARAKRPDRAHHDWVSLAVPIGATHLLVPGLQAHAQYQFSVLAQNKLGSGPFSEIVLSIPEGLPTTPAAPGLPPTEIPPPLSPPRGLVAVRTPRGVLLHWDPPELIPGRLDGYILEGRQGSQGWEILDQGVAGTEIQLLVPGLIKDVLYEFRLVAFADSYVSDPSNVANISTSGLEVYPSRTQLPGLLPQPVLAGVVGGVCFLGVAVLVSILAACLMNRR…	815	18	chr1	Igsf9	0.000796432	0.83036
PB.442.111	GGGGAGGCGGGTCCGCCCCCTATTGTGTGGCTGCGAGAGCAGAGCTGTGCTGTGCAGAGCAGATCTGGTGGCCCTCCAGACAGGAACAGCTCCCTCGGGTGTTGAGTGAGCTAGGCACCAACTGGAAGAGTGAGAGCTGAAACGGGTTGCCTGAGGCGGATCAGAACTCAACTGATGCTCTCTGGGATTGCCGGGCAGCGGACATTCCTCCGGCCCCTCCATCTGGGCTCCTGTGAATAGGAGGGGCCGGGCAAGCAGGCCAGCTGGGCTATGATTTGGTGTCTCCGTCTGACCGTCCTCAGCCTGATCATCAGCCAGGGGGCTGACGGTCGAAGAAAGCCTGAGGTGGTCTCTGTGGTGGGCCGGGCTGGGGAGAGTGCAGTGCTGGGCTGTGACTTG…	4921	PB.442	5	MNRRRAARRHRKRLRQDPPLIFSPRGKSGSHSAPGSGSPDSVTKFKLQGSPVPSLRQSLLWGEPARPPSPHPDSPLGRGPLPLEPICRGPDGRFVMGPTVAPSQEKLCLERSEPRTSAKRLAQSFDCSSSSPSGVPQPLCITDISPVGQPLAAVPSPLPGPGPLLQYLSLPFFREMNVDGDWPPLEEPTPAPPPDFMDSQPCPTSSFLPPPDSPPANLRAVLPGTLMGVGVSSEPPYTALADWTLRERVLPGLLSAAPRGSLTSQSSGRGSASFLRPPSTAPSAGGSYLSPAPGDTSSWASGPERWPRREHVVTVSKRRNTSVDENYEWDSEFPGDMELLETWHPGLASSRTHPELEPELGVKTPEESCLLNPTHAAGPEARCAALREEFLAFRRRRDA…	420	20	chr1	Igsf9	0.000796432	0.831156
PB.442.108	GGGGAGGCGGGTCCGCCCCCTATTGTGTGGCTGCGAGAGCAGAGCTGTGCTGTGCAGAGCAGATCTGGTGGCCCTCCAGACAGGAACAGCTCCCTCGGGTGTTGAGTGAGCTAGGCACCAACTGGAAGAGTGAGAGCTGAAACGGGTTGCCTGAGGCGGATCAGAACTCAACTGATGCTCTCTGGGATTGCCGGGCAGCGGACATTCCTCCGGCCCCTCCATCTGGGCTCCTGTGAATAGGAGGGGCCGGGCAAGCAGGCCAGCTGGGCTATGATTTGGTGTCTCCGTCTGACCGTCCTCAGCCTGATCATCAGCCAGGGGGCTGACGGTCGAAGAAAGCCTGAGGTGGTCTCTGTGGTGGGCCGGGCTGGGGAGAGTGCAGTGCTGGGCTGTGACTTG…	5212	PB.442	5	MPLSLTAPPQFQETPPLVLEVKELEAVTLRCVARGSPQPYVTWKFRGQDLGKGQGQVQVQNGTLWIRRVERGSAGDYTCQASSSEGSITHATQLLVLGPPVIVVPPSNSTVNSSQDVSLACRAEAYPANLTYSWFQDGVNVFHISRLQSRVRILVDGSLWLQATQPDDAGHYTCVPSNGFLHPPSASAYLTVLYPAQVTVMPPETPLPTGMRGVIRCPVRANPPLLFVTWTKDGQALQLDKFPGWSLGPEGSLIIALGNENALGEYSCTPYNSLGTAGPSPVTQVLLKAPPAFIDQPKEEYFQEVGRELLIPCSARGDPPPIVSWAKVRLPGPDSALPGSVPTLSLAVFLERRFRFSQATWGGAQVTWRDEWPPW	375	18	chr1	Igsf9	0.000796432	0.831953
PB.442.98	AAGGCGGGGAGGCGGGTCCGCCCCCTATTGTGTGGCTGCGAGAGCAGAGCTGTGCTGTGCAGAGCAGATCTGGTGGCCCTCCAGACAGGAACAGCTCCCTCGGGTGTTGAGTGAGCTAGGCACCAACTGGAAGAGTGAGAGCTGAAACGGGTTGCCTGAGGCGGATCAGAACTCAACTGATGCTCTCTGGGATTGCCGGGCAGCGGACATTCCTCCGGCCCCTCCATCTGGGCTCCTGTGAATAGGAGGGGCCGGGCAAGCAGGCCAGCTGGGCTATGATTTGGTGTCTCCGTCTGACCGTCCTCAGCCTGATCATCAGCCAGGGGGCTGACGGTCGAAGAAAGCCTGAGGTGGTCTCTGTGGTGGGCCGGGCTGGGGAGAGTGCAGTGCTGGGCTGTG…	4418	PB.442	5	MIWCLRLTVLSLIISQGADGRRKPEVVSVVGRAGESAVLGCDLLPPAGHPPLHVIEWLRFGFLLPIFIQFGLYSPRIDPDYVGRVRLQTGASLQIEGLRVEDQGWYECRVLFLDQHSPEQDFANGSWVHLTVNSPPQFQETPPLVLEVKELEAVTLRCVARGSPQPYVTWKFRGQDLGKGQGQVQVQNGTLWIRRVERGSAGDYTCQASSSEGSITHATQLLVLGPPVIVVPPSNSTVNSSQDVSLACRAEAYPANLTYSWFQDGVNVFHISRLQSRVRILVDGSLWLQATQPDDAGHYTCVPSNGFLHPPSASAYLTVLYPAQVTVMPPETPLPTGMRGVIRCPVRANPPLLFVTWTKDGQALQLDKFPGWSLGPEGSLIIALGNENALGEYSCTPYN…	502	20	chr1	Igsf9	0.000796432	0.832749
PB.442.90	ATCTAAGGCGGGGAGGCGGGTCCGCCCCCTATTGTGTGGCTGCGAGAGCAGAGCTGTGCTGTGCAGAGCAGATCTGGTGGCCCTCCAGACAGGAACAGCTCCCTCGGGTGTTGAGTGAGCTAGGCACCAACTGGAAGAGTGAGAGCTGAAACGGGTTGCCTGAGGCGGATCAGAACTCAACTGATGCTCTCTGGGATTGCCGGGCAGCGGACATTCCTCCGGCCCCTCCATCTGGGCTCCTGTGAATAGGAGGGGCCGGGCAAGCAGGCCAGCTGGGCTATGATTTGGTGTCTCCGTCTGACCGTCCTCAGCCTGATCATCAGCCAGGGGGCTGACGGTCGAAGAAAGCCTGAGGTGGTCTCTGTGGTGGGCCGGGCTGGGGAGAGTGCAGTGCTGGGC…	4065	PB.442	5	MNRRRAARRHRKRLRQDPPLIFSPRGKSGSHSAPGSGSPDSVTKFKLQGSPVPSLRQSLLWGEPARPPSPHPDSPLGRGPLPLEPICRGPDGRFVMGPTVAPSQEKLCLERSEPRTSAKRLAQSFDCSSSSPSGVPQPLCITDISPVGQPLAAVPSPLPGPGPLLQYLSLPFFREMNVDGDWPPLEEPTPAPPPDFMDSQPCPTSSFLPPPDSPPANLRAVLPGTLMGVGVSSEPPYTALADWTLRERVLPGLLSAAPRGSLTSQSSGRGSASFLRPPSTAPSAGGSYLSPAPGDTSSWASGPERWPRREHVVTVSKRRNTSVDENYEWDSEFPGDMELLETWHPGLASSRTHPELEPELGVKTPEESCLLNPTHAAGPEARCAALREEFLAFRRRRDA…	420	21	chr1	Igsf9	0.000796432	0.833546
PB.442.69	CTCGGGGCATCTAAGGCGGGGAGGCGGGTCCGCCCCCTATTGTGTGGCTGCGAGAGCAGAGCTGTGCTGTGCAGAGCAGATCTGGTGGCCCTCCAGACAGGAACAGCTCCCTCGGGTGTTGAGTGAGCTAGGCACCAACTGGAAGAGTGAGAGCTGAAACGGGTTGCCTGAGGCGGATCAGAACTCAACTGATGCTCTCTGGGATTGCCGGGCAGCGGACATTCCTCCGGCCCCTCCATCTGGGCTCCTGTGAATAGGAGGGGCCGGGCAAGCAGGCCAGCTGGGCTATGATTTGGTGTCTCCGTCTGACCGTCCTCAGCCTGATCATCAGCCAGGGGGCTGACGGTCGAAGAAAGCCTGAGGTGGTCTCTGTGGTGGGCCGGGCTGGGGAGAGTGCAG…	4470	PB.442	5	MIWCLRLTVLSLIISQGADGRRKPEVVSVVGRAGESAVLGCDLLPPAGHPPLHVIEWLRFGFLLPIFIQFGLYSPRIDPDYVGRVRLQTGASLQIEGLRVEDQGWYECRVLFLDQHSPEQDFANGSWVHLTVNSPPQFQETPPLVLEVKELEAVTLRCVARGSPQPYVTWKFRGQDLGKGQGQVQVQNGTLWIRRVERGSAGDYTCQASSSEGSITHATQLLVLGPPVIVVPPSNSTVNSSQDVSLACRAEAYPANLTYSWFQDGVNVFHISRLQSRVRILVDGSLWLQATQPDDAGHYTCVPSNGFLHPPSASAYLTVLYPAQVTVMPPETPLPTGMRGVIRCPVRANPPLLFVTWTKDGQALQLDKFPGWSLGPEGSLIIALGNENALGEYSCTPYN…	546	20	chr1	Igsf9	0.000796432	0.834342
PB.442.67	GGCGCTCGGGGCATCTAAGGCGGGGAGGCGGGTCCGCCCCCTATTGTGTGGCTGCGAGAGCAGAGCTGTGCTGTGCAGAGCAGATCTGGTGGCCCTCCAGACAGGAACAGCTCCCTCGGGTGTTGAGTGAGCTAGGCACCAACTGGAAGAGTGAGAGCTGAAACGGGTTGCCTGAGGCGGATCAGAACTCAACTGATGCTCTCTGGGATTGCCGGGCAGCGGACATTCCTCCGGCCCCTCCATCTGGGCTCCTGTGAATAGGAGGGGCCGGGCAAGCAGGCCAGCTGGGCTATGATTTGGTGTCTCCGTCTGACCGTCCTCAGCCTGATCATCAGCCAGGGGGCTGACGGTCGAAGAAAGCCTGAGGTGGTCTCTGTGGTGGGCCGGGCTGGGGAGAGT…	5202	PB.442	5	MNRRRAARRHRKRLRQDPPLIFSPRGKSGSHSAPGSGSPDSVTKFKLQGSPVPSLRQSLLWGEPARPPSPHPDSPLGRGPLPLEPICRGPDGRFVMGPTVAPSQEKLCLERSEPRTSAKRLAQSFDCSSSSPSGVPQPLCITDISPVGQPLAAVPSPLPGPGPLLQYLSLPFFREMNVDGDWPPLEEPTPAPPPDFMDSQPCPTSSFLPPPDSPPANLRAVLPGTLMGVGVSSEPPYTALADWTLRERVLPGLLSAAPRGSLTSQSSGRGSASFLRPPSTAPSAGGSYLSPAPGDTSSWASGPERWPRREHVVTVSKRRNTSVDENYEWDSEFPGDMELLETWHPGLASSRTHPELEPELGVKTPEESCLLNPTHAAGPEARCAALREEFLAFRRRRDA…	420	19	chr1	Igsf9	0.000796432	0.835139
PB.442.60	GGAGGCGCTCGGGGCATCTAAGGCGGGGAGGCGGGTCCGCCCCCTATTGTGTGGCTGCGAGAGCAGAGCTGTGCTGTGCAGAGCAGATCTGGTGGCCCTCCAGACAGGAACAGCTCCCTCGGGTGTTGAGTGAGCTAGGCACCAACTGGAAGAGTGAGAGCTGAAACGGGTTGCCTGAGGCGGATCAGAACTCAACTGATGCTCTCTGGGATTGCCGGGCAGCGGACATTCCTCCGGCCCCTCCATCTGGGCTCCTGTGAATAGGAGGGGCCGGGCAAGCAGGCCAGCTGGGCTATGATTTGGTGTCTCCGTCTGACCGTCCTCAGCCTGATCATCAGCCAGGGGGCTGACGGTCGAAGAAAGCCTGAGGTGGTCTCTGTGGTGGGCCGGGCTGGGGAG…	5397	PB.442	5	MGMQCQQCCSPCDHFHQCICARAKRPDRAHHDWVSLAVPIGATHLLVPGLQAHAQYQFSVLAQNKLGSGPFSEIVLSIPEGLPTTPAAPGLPPTEIPPPLSPPRGLVAVRTPRGVLLHWDPPELIPGRLDGYILEGRQGSQGWEILDQGVAGTEIQLLVPGLIKDVLYEFRLVAFADSYVSDPSNVANISTSGLEVYPSRTQLPGLLPQPVLAGVVGGVCFLGVAVLVSILAACLMNRRRAARRHRKRLRQDPPLIFSPRGKSGSHSAPGSGSPDSVTKFKLQGSPVPSLRQSLLWGEPARPPSPHPDSPLGRGPLPLEPICRGPDGRFVMGPTVAPSQEKLCLERSEPRTSAKRLAQSFDCSSSSPSGVPQPLCITDISPVGQPLAAVPSPLPGPGPL…	655	17	chr1	Igsf9	0.000796432	0.835935
PB.442.40	GGCGGTCTCCAGGGCGACGGGAGGCGCTCGGGGCATCTAAGGCGGGGAGGCGGGTCCGCCCCCTATTGTGTGGCTGCGAGAGCAGAGCTGTGCTGTGCAGAGCAGATCTGGTGGCCCTCCAGACAGGAACAGCTCCCTCGGGTGTTGAGTGAGCTAGGCACCAACTGGAAGAGTGAGAGCTGAAACGGGTTGCCTGAGGCGGATCAGAACTCAACTGATGCTCTCTGGGATTGCCGGGCAGCGGACATTCCTCCGGCCCCTCCATCTGGGCTCCTGTGAATAGGAGGGGCCGGGCAAGCAGGCCAGCTGGGCTATGATTTGGTGTCTCCGTCTGACCGTCCTCAGCCTGATCATCAGCCAGGGGGCTGACGGTCGAAGAAAGCCTGAGGTGGTCTCTGT…	4191	PB.442	5	MIWCLRLTVLSLIISQGADGRRKPEVVSVVGRAGESAVLGCDLLPPAGHPPLHVIEWLRFGFLLPIFIQFGLYSPRIDPDYVGRVRLQTGASLQIEGLRVEDQGWYECRVLFLDQHSPEQDFANGSWVHLTVNSPPQFQETPPLVLEVKELEAVTLRCVARGSPQPYVTWKFRGQDLGKGQGQVQVQNGTLWIRRVERGSAGDYTCQASSSEGSITHATQLLVLGPPVIVVPPSNSTVNSSQDVSLACRAEAYPANLTYSWFQDGVNVFHISRLQSRVRILVDGSLWLQATQPDDAGHYTCVPSNGFLHPPSASAYLTVLYPAQVTVMPPETPLPTGMRGVIRCPVRANPPLLFVTWTKDGQALQLDKFPGWSLGPEGSLIIALGNENALGEYSCTPYN…	685	21	chr1	Igsf9	0.000796432	0.836731
PB.442.37	GGCGGTCTCCAGGGCGACGGGAGGCGCTCGGGGCATCTAAGGCGGGGAGGCGGGTCCGCCCCCTATTGTGTGGCTGCGAGAGCAGAGCTGTGCTGTGCAGAGCAGATCTGGTGGCCCTCCAGACAGGAACAGCTCCCTCGGGTGTTGAGTGAGCTAGGCACCAACTGGAAGAGTGAGAGCTGAAACGGGTTGCCTGAGGCGGATCAGAACTCAACTGATGCTCTCTGGGATTGCCGGGCAGCGGACATTCCTCCGGCCCCTCCATCTGGGCTCCTGTGAATAGGAGGGGCCGGGCAAGCAGGCCAGCTGGGCTATGATTTGGTGTCTCCGTCTGACCGTCCTCAGCCTGATCATCAGCCAGGGGGCTGACGGTCGAAGAAAGCCTGAGGTGGTCTCTGT…	5090	PB.442	5	MNRRRAARRHRKRLRQDPPLIFSPRGKSGSHSAPGSGSPDSVTKFKLQGSPVPSLRQSLLWGEPARPPSPHPDSPLGRGPLPLEPICRGPDGRFVMGPTVAPSQEKLCLERSEPRTSAKRLAQSFDCSSSSPSGVPQPLCITDISPVGQPLAAVPSPLPGPGPLLQYLSLPFFREMNVDGDWPPLEEPTPAPPPDFMDSQPCPTSSFLPPPDSPPANLRAVLPGTLMGVGVSSEPPYTALADWTLRERVLPGLLSAAPRGSLTSQSSGRGSASFLRPPSTAPSAGGSYLSPAPGDTSSWASGPERWPRREHVVTVSKRRNTSVDENYEWDSEFPGDMELLETWHPGLASSRTHPELEPELGVKTPEESCLLNPTHAAGPEARCAALREEFLAFRRRRDA…	420	19	chr1	Igsf9	0.000796432	0.837528
PB.442.21	GAGGGGGGATTGGCGGTCTCCAGGGCGACGGGAGGCGCTCGGGGCATCTAAGGCGGGGAGGCGGGTCCGCCCCCTATTGTGTGGCTGCGAGAGCAGAGCTGTGCTGTGCAGAGCAGATCTGGTGGCCCTCCAGACAGGAACAGCTCCCTCGGGTGTTGAGTGAGCTAGGCACCAACTGGAAGAGTGAGAGCTGAAACGGGTTGCCTGAGGCGGATCAGAACTCAACTGATGCTCTCTGGGATTGCCGGGCAGCGGACATTCCTCCGGCCCCTCCATCTGGGCTCCTGTGAATAGGAGGGGCCGGGCAAGCAGGCCAGCTGGGCTATGATTTGGTGTCTCCGTCTGACCGTCCTCAGCCTGATCATCAGCCAGGGGGCTGACGGTCGAAGAAAGCCTGAG…	5642	PB.442	5	MGMQCQQCCSPCDHFHQCICARAKRPDRAHHDWVSLAVPIGATHLLVPGLQAHAQYQFSVLAQNKLGSGPFSEIVLSIPEGLPTTPAAPGLPPTEIPPPLSPPRGLVAVRTPRGVLLHWDPPELIPGRLDGYILEGRQGSQGWEILDQGVAGTEIQLLVPGLIKDVLYEFRLVAFADSYVSDPSNVANISTSGLEVYPSRTQLPGLLPQPVLAGVVGGVCFLGVAVLVSILAACLMNRRRAARRHRKRLRQDPPLIFSPRGKSGSHSAPGSGSPDSVTKFKLQGSPVPSLRQSLLWGEPARPPSPHPDSPLGRGPLPLEPICRGPDGRFVMGPTVAPSQEKLCLERSEPRTSAKRLAQSFDCSSSSPSGVPQPLCITDISPVGQPLAAVPSPLPGPGPL…	655	16	chr1	Igsf9	0.000796432	0.838324
PB.442.3	GGGGGTGGGGATAAAGATAGAAGAGGAGATCAGATGGGCCCCAGACTTGGGTGGATCCCCAGGGAGGGGGCGGGGAGTCGTGCTTTCCTCCAAGTGCTCCTGCCGCTGGCTCAGATTTCAACCTTCGATGCCTCCTTTGTGGCACGCTTGTTCAGAAAGGGGAGAAGGCCACAGATCTGGTGGCCCTCCAGACAGGAACAGCTCCCTCGGGTGTTGAGTGAGCTAGGCACCAACTGGAAGAGTGAGAGCTGAAACGGGTTGCCTGAGGCGGATCAGAACTCAACTGATGCTCTCTGGGATTGCCGGGCAGCGGACATTCCTCCGGCCCCTCCATCTGGGCTCCTGTGAATAGGAGGGGCCGGGCAAGCAGGCCAGCTGGGCTATGATTTGGTGTCTCCG…	4328	PB.442	4	MIWCLRLTVLSLIISQGADGRRKPEVVSVVGRAGESAVLGCDLLPPAGHPPLHVIEWLRFGFLLPIFIQFGLYSPRIDPDYVGRVRLQTGASLQIEGLRVEDQGWYECRVLFLDQHSPEQDFANGSWVHLTVNSPPQFQETPPLVLEVKELEAVTLRCVARGSPQPYVTWKFRGQDLGKGQGQVQVQNGTLWIRRVERGSAGDYTCQASSSEGSITHATQLLVLGPPVIVVPPSNSTVNSSQDVSLACRAEAYPANLTYSWFQDGVNVFHISRLQSRVRILVDGSLWLQATQPDDAGHYTCVPSNGFLHPPSASAYLTVLYPAQVTVMPPETPLPTGMRGVIRCPVRANPPLLFVTWTKDGQALQLDKFPGWSLGPEGSLIIALGNENALGEYSCTPYN…	709	21	chr1	Igsf9	0.000637146	0.838961
PB.442.590	CCGCTCAAGAAGCCTTGAGTGTTTCTGGTCTTGTCTGGGTCTCAGCTAAACATAGCATTCTGCCCTCAATGGCCTCATTTCCTTCTGCTGCTCTGGAGACCCTCACACTTGGATGACAGACCTAGGCTATTCTCAACCTCTGGGAATGACCAGTGTGACCAGGACTGGAAAGCTTTTACAGAGCCCCTTCCTTCATTCAACACCCTTGATTCAGGACTTCCCTCCTCACAGGACGAGTCCGGCTGCAGACAGGAGCATCTCTCCAGATTGAGGGGCTCCGGGTGGAAGACCAGGGTTGGTACGAGTGCCGTGTGCTCTTCCTGGACCAACACAGCCCTGAACAGGATTTTGCCAACGGCTCCTGGGTGCACCTGACAGTCAATTGTATGAAGTTGGGGA…	5539	PB.442	4	MPPETPLPTGMRGVIRCPVRANPPLLFVTWTKDGQALQLDKFPGWSLGPEGSLIIALGNENALGEYSCTPYNSLGTAGPSPVTQVLLKAPPAFIDQPKEEYFQEVGRELLIPCSARGDPPPIVSWAKVGRGLQGQAQVDSNNSLVLRPLTKEAQGRWECSASNAVARVTTSTNVYVLGTSPHVVTNVSVVPLPKGANVSWEPGFDGGYLQRFSVWYTPLAKRPDRAHHDWVSLAVPIGATHLLVPGLQAHAQYQFSVLAQNKLGSGPFSEIVLSIPEGLPTTPAAPGLPPTEIPPPLSPPRGLVAVRTPRGVLLHWDPPELIPGRLDGYILEGRQGSQGWEILDQGVAGTEIQLLVPGLIKDVLYEFRLVAFADSYVSDPSNVANISTSGLEVYPSRTQ…	852	15	chr1	Igsf9	0.000637146	0.839599
PB.442.566	GGATTTGGGCTGCGGGGCAAGAAAGAGATGGTGCTTCGTTTTCAGAACTGAAACCCAGAAAAGGTCACCCGGGAAGATGTTGTTGGGGTACCTTTTCTGCCTCTGGTTTGAATCCTAAGGGAAATCTTGGGATTGGCTGAGCTGAGAGAGGAGGAGGTGCTGGCAGGTGCCCGCCCGCAGGAGAGAGTTTATTTTCAAACTGGGGGCAGTTATTGGCAAACAGCCTACTCGGGAGTGTGTGTGTCTACACAAGCCCTGGGGACTTGATGAAAGGGGGCCCCAATTAGCAGGAGGAGAGAGAATTGGTACAGGCACAGCCGGCCTTCCTGTCTGTGCCTGCCTGTGCCCAGGGGGCTTTGGCTGCGGGGCTAAAGATGGACAAATTCAAATTATTGCCAG…	4504	PB.442	4	MNRRRAARRHRKRLRQDPPLIFSPRGKSGSHSAPGSGSPDSVTKFKLQGSPVPSLRQSLLWGEPARPPSPHPDSPLGRGPLPLEPICRGPDGRFVMGPTVAPSQEKLCLERSEPRTSAKRLAQSFDCSSSSPSGVPQPLCITDISPVGQPLAAVPSPLPGPGPLLQYLSLPFFREMNVDGDWPPLEEPTPAPPPDFMDSQPCPTSSFLPPPDSPPANLRAVLPGTLMGVGVSSEPPYTALADWTLRERVLPGLLSAAPRGSLTSQSSGRGSASFLRPPSTAPSAGGSYLSPAPGDTSSWASGPERWPRREHVVTVSKRRNTSVDENYEWDSEFPGDMELLETWHPGLASSRTHPELEPELGVKTPEESCLLNPTHAAGPEARCAALREEFLAFRRRRDA…	420	18	chr1	Igsf9	0.000637146	0.840236
PB.442.565	GGATTTGGGCTGCGGGGCAAGAAAGAGATGGTGCTTCGTTTTCAGAACTGAAACCCAGAAAAGGTCACCCGGGAAGATGTTGTTGGGGTACCTTTTCTGCCTCTGGTTTGAATCCTAAGGGAAATCTTGGGATTGGCTGAGCTGAGAGAGGAGGAGGTGCTGGCAGGTGCCCGCCCGCAGGAGAGAGTTTATTTTCAAACTGGGGGCAGTTATTGGCAAACAGCCTACTCGGGAGTGTGTGTGTCTACACAAGCCCTGGGGACTTGATGAAAGGGGGCCCCAATTAGCAGGAGGAGAGAGAATTGGTACAGGCACAGCCGGCCTTCCTGTCTGTGCCTGCCTGTGCCCAGGGGGCTTTGGCTGCGGGGCTAAAGATGGACAAATTCAAATTATTGCCAG…	4751	PB.442	4	MNRRRAARRHRKRLRQDPPLIFSPRGKSGSHSAPGSGSPDSVTKFKLQGSPVPSLRQSLLWGEPARPPSPHPDSPLGRGPLPLEPICRGPDGRFVMGPTVAPSQEKLCLERSEPRTSAKRLAQSFDCSSSSPSGVPQPLCITDISPVGQPLAAVPSPLPGPGPLLQYLSLPFFREMNVDGDWPPLEEPTPAPPPDFMDSQPCPTSSFLPPPDSPPANLRAVLPGTLMGVGVSSEPPYTALADWTLRERVLPGLLSAAPRGSLTSQSSGRGSASFLRPPSTAPSAGGSYLSPAPGDTSSWASGPERWPRREHVVTVSKRRNTSVDENYEWDSEFPGDMELLETWHPGLASSRTHPELEPELGVKTPEESCLLNPTHAAGPEARCAALREEFLAFRRRRDA…	420	17	chr1	Igsf9	0.000637146	0.840873
PB.442.556	GGATGGATTTGGGCTGCGGGGCAAGAAAGAGATGGTGCTTCGTTTTCAGAACTGAAACCCAGAAAAGGTCACCCGGGAAGATGTTGTTGGGGTACCTTTTCTGCCTCTGGTTTGAATCCTAAGGGAAATCTTGGGATTGGCTGAGCTGAGAGAGGAGGAGGTGCTGGCAGGTGCCCGCCCGCAGGAGAGAGTTTATTTTCAAACTGGGGGCAGTTATTGGCAAACAGCCTACTCGGGAGTGTGTGTGTCTACACAAGCCCTGGGGACTTGATGAAAGGGGGCCCCAATTAGCAGGAGGAGAGAGAATTGGTACAGGCACAGCCGGCCTTCCTGTCTGTGCCTGCCTGTGCCCAGGGGGCTTTGGCTGCGGGGCTAAAGATGGACAAATTCAAATTATTG…	4496	PB.442	4	MPPETPLPTGMRGVIRCPVRANPPLLFVTWTKDGQALQLDKFPGWSLGPEGSLIIALGNENALGEYSCTPYNSLGTAGPSPVTQVLLKAPPAFIDQPKEEYFQEVGRELLIPCSARGDPPPIVSWAKVGRGLQGQAQVDSNNSLVLRPLTKEAQGRWECSASNAVARVTTSTNVYVLGTSPHVVTNVSVVPLPKGANVSWEPGFDGGYLQRFSVWYTPLAKRPDRAHHDWVSLAVPIGATHLLVPGLQAHAQYQFSVLAQNKLGSGPFSEIVLSIPEGLPTTPAAPGLPPTEIPPPLSPPRGLVAVRTPRGVLLHWDPPELIPGRLDGYILEGRQGSQGWEILDQGVAGTEIQLLVPGLIKDVLYEFRLVAFADSYVSDPSNVANISTSGLEVYPSRTQ…	852	19	chr1	Igsf9	0.000637146	0.84151
PB.442.546	GAGGCCCTAAGGATGGATTTGGGCTGCGGGGCAAGAAAGAGATGGTGCTTCGTTTTCAGAACTGAAACCCAGAAAAGGTCACCCGGGAAGATGTTGTTGGGGTACCTTTTCTGCCTCTGGTTTGAATCCTAAGGGAAATCTTGGGATTGGCTGAGCTGAGAGAGGAGGAGGTGCTGGCAGGTGCCCGCCCGCAGGAGAGAGTTTATTTTCAAACTGGGGGCAGTTATTGGCAAACAGCCTACTCGGGAGTGTGTGTGTCTACACAAGCCCTGGGGACTTGATGAAAGGGGGCCCCAATTAGCAGGAGGAGAGAGAATTGGTACAGGCACAGCCGGCCTTCCTGTCTGTGCCTGCCTGTGCCCAGGGGGCTTTGGCTGCGGGGCTAAAGATGGACAAATT…	5733	PB.442	4	MPPETPLPTGMRGVIRCPVRANPPLLFVTWTKDGQALQLDKFPGWSLGPEGSLIIALGNENALGEYSCTPYNSLGTAGPSPVTQVLLKAPPAFIDQPKEEYFQEVGRELLIPCSARGDPPPIVSWAKVGRGLQGQAQVDSNNSLVLRPLTKEAQGRWECSASNAVARVTTSTNVYVLGTSPHVVTNVSVVPLPKGANVSWEPGFDGGYLQRFSVWYTPLAKRPDRAHHDWVSLAVPIGATHLLVPGLQAHAQYQFSVLAQNKLGSGPFSEIVLSIPEGLPTTPAAPGLPPTEIPPPLSPPRGLVAVRTPRGVLLHWDPPELIPGRLDGYILEGRQGSQGWEILDQGVAGTEIQLLVPGLIKDVLYEFRLVAFADSYVSDPSNVANISTSGLEVYPSRTQ…	852	17	chr1	Igsf9	0.000637146	0.842147
PB.442.531	AGAGTGCCTGTGGGAGGCCCTAAGGATGGATTTGGGCTGCGGGGCAAGAAAGAGATGGTGCTTCGTTTTCAGAACTGAAACCCAGAAAAGGTCACCCGGGAAGATGTTGTTGGGGTACCTTTTCTGCCTCTGGTTTGAATCCTAAGGGAAATCTTGGGATTGGCTGAGCTGAGAGAGGAGGAGGTGCTGGCAGGTGCCCGCCCGCAGGAGAGAGTTTATTTTCAAACTGGGGGCAGTTATTGGCAAACAGCCTACTCGGGAGTGTGTGTGTCTACACAAGCCCTGGGGACTTGATGAAAGGGGGCCCCAATTAGCAGGAGGAGAGAGAATTGGTACAGGCACAGCCGGCCTTCCTGTCTGTGCCTGCCTGTGCCCAGGGGGCTTTGGCTGCGGGGCTAA…	4302	PB.442	4	MNRRRAARRHRKRLRQDPPLIFSPRGKSGSHSAPGSGSPDSVTKFKLQGSPVPSLRQSLLWGEPARPPSPHPDSPLGRGPLPLEPICRGPDGRFVMGPTVAPSQEKLCLERSEPRTSAKRLAQSFDCSSSSPSGVPQPLCITDISPVGQPLAAVPSPLPGPGPLLQYLSLPFFREMNVDGDWPPLEEPTPAPPPDFMDSQPCPTSSFLPPPDSPPANLRAVLPGTLMGVGVSSEPPYTALADWTLRERVLPGLLSAAPRGSLTSQSSGRGSASFLRPPSTAPSAGGSYLSPAPGDTSSWASGPERWPRREHVVTVSKRRNTSVDENYEWDSEFPGDMELLETWHPGLASSRTHPELEPELGVKTPEESCLLNPTHAAGPEARCAALREEFLAFRRRRDA…	420	19	chr1	Igsf9	0.000637146	0.842784
PB.442.526	AGAGTGCCTGTGGGAGGCCCTAAGGATGGATTTGGGCTGCGGGGCAAGAAAGAGATGGTGCTTCGTTTTCAGAACTGAAACCCAGAAAAGGTCACCCGGGAAGATGTTGTTGGGGTACCTTTTCTGCCTCTGGTTTGAATCCTAAGGGAAATCTTGGGATTGGCTGAGCTGAGAGAGGAGGAGGTGCTGGCAGGTGCCCGCCCGCAGGAGAGAGTTTATTTTCAAACTGGGGGCAGTTATTGGCAAACAGCCTACTCGGGAGTGTGTGTGTCTACACAAGCCCTGGGGACTTGATGAAAGGGGGCCCCAATTAGCAGGAGGAGAGAGAATTGGTACAGGCACAGCCGGCCTTCCTGTCTGTGCCTGCCTGTGCCCAGGGGGCTTTGGCTGCGGGGCTAA…	4356	PB.442	4	MPPETPLPTGMRGVIRCPVRANPPLLFVTWTKDGQALQLDKFPGWSLGPEGSLIIALGNENALGEYSCTPYNSLGTAGPSPVTQVLLKAPPAFIDQPKEEYFQEVGRELLIPCSARGDPPPIVSWAKVGRGLQGQAQVDSNNSLVLRPLTKEAQGRWECSASNAVARVTTSTNVYVLGTSPHVVTNVSVVPLPKGANVSWEPGFDGGYLQRFSVWYTPLAKRPDRAHHDWVSLAVPIGATHLLVPGLQAHAQYQFSVLAQNKLGSGPFSEIVLSIPEGLPTTPAAPGLPPTEIPPPLSPPRGLVAVRTPRGVLLHWDPPELIPGRLDGYILEGRQGSQGWEILDQGVAGTEIQLLVPGLIKDVLYEFRLVAFADSYVSDPSNVANISTSGLEVYPSRTQ…	852	20	chr1	Igsf9	0.000637146	0.843421
PB.442.528	AGAGTGCCTGTGGGAGGCCCTAAGGATGGATTTGGGCTGCGGGGCAAGAAAGAGATGGTGCTTCGTTTTCAGAACTGAAACCCAGAAAAGGTCACCCGGGAAGATGTTGTTGGGGTACCTTTTCTGCCTCTGGTTTGAATCCTAAGGGAAATCTTGGGATTGGCTGAGCTGAGAGAGGAGGAGGTGCTGGCAGGTGCCCGCCCGCAGGAGAGAGTTTATTTTCAAACTGGGGGCAGTTATTGGCAAACAGCCTACTCGGGAGTGTGTGTGTCTACACAAGCCCTGGGGACTTGATGAAAGGGGGCCCCAATTAGCAGGAGGAGAGAGAATTGGTACAGGCACAGCCGGCCTTCCTGTCTGTGCCTGCCTGTGCCCAGGGGGCTTTGGCTGCGGGGCTAA…	4361	PB.442	4	MNRRRAARRHRKRLRQDPPLIFSPRGKSGSHSAPGSGSPDSVTKFKLQGSPVPSLRQSLLWGEPARPPSPHPDSPLGRGPLPLEPICRGPDGRFVMGPTVAPSQEKLCLERSEPRTSAKRLAQSFDCSSSSPSGVPQPLCITDISPVGQPLAAVPSPLPGPGPLLQYLSLPFFREMNVDGDWPPLEEPTPAPPPDFMDSQPCPTSSFLPPPDSPPANLRAVLPGTLMGVGVSSEPPYTALADWTLRERVLPGLLSAAPRGSLTSQSSGRGSASFLRPPSTAPSAGGSYLSPAPGDTSSWASGPERWPRREHVVTVSKRRNTSVDENYEWDSEFPGDMELLETWHPGLASSRTHPELEPELGVKTPEESCLLNPTHAAGPEARCAALREEFLAFRRRRDA…	420	19	chr1	Igsf9	0.000637146	0.844059
PB.442.523	AGAGTGCCTGTGGGAGGCCCTAAGGATGGATTTGGGCTGCGGGGCAAGAAAGAGATGGTGCTTCGTTTTCAGAACTGAAACCCAGAAAAGGTCACCCGGGAAGATGTTGTTGGGGTACCTTTTCTGCCTCTGGTTTGAATCCTAAGGGAAATCTTGGGATTGGCTGAGCTGAGAGAGGAGGAGGTGCTGGCAGGTGCCCGCCCGCAGGAGAGAGTTTATTTTCAAACTGGGGGCAGTTATTGGCAAACAGCCTACTCGGGAGTGTGTGTGTCTACACAAGCCCTGGGGACTTGATGAAAGGGGGCCCCAATTAGCAGGAGGAGAGAGAATTGGTACAGGCACAGCCGGCCTTCCTGTCTGTGCCTGCCTGTGCCCAGGGGGCTTTGGCTGCGGGGCTAA…	4370	PB.442	4	MNRRRAARRHRKRLRQDPPLIFSPRGKSGSHSAPGSGSPDSVTKFKLQGSPVPSLRQSLLWGEPARPPSPHPDSPLGRGPLPLEPICRGPDGRFVMGPTVAPSQEKLCLERSEPRTSAKRLAQSFDCSSSSPSGVPQPLCITDISPVGQPLAAVPSPLPGPGPLLQYLSLPFFREMNVDGDWPPLEEPTPAPPPDFMDSQPCPTSSFLPPPDSPPANLRAVLPGTLMGVGVSSEPPYTALADWTLRERVLPGLLSAAPRGSLTSQSSGRGSASFLRPPSTAPSAGGSYLSPAPGDTSSWASGPERWPRREHVVTVSKRRNTSVDENYEWDSEFPGDMELLETWHPGLASSRTHPELEPELGVKTPEESCLLNPTHAAGPEARCAALREEFLAFRRRRDA…	420	19	chr1	Igsf9	0.000637146	0.844696
PB.442.535	AGAGTGCCTGTGGGAGGCCCTAAGGATGGATTTGGGCTGCGGGGCAAGAAAGAGATGGTGCTTCGTTTTCAGAACTGAAACCCAGAAAAGGTCACCCGGGAAGATGTTGTTGGGGTACCTTTTCTGCCTCTGGTTTGAATCCTAAGGGAAATCTTGGGATTGGCTGAGCTGAGAGAGGAGGAGGTGCTGGCAGGTGCCCGCCCGCAGGAGAGAGTTTATTTTCAAACTGGGGGCAGTTATTGGCAAACAGCCTACTCGGGAGTGTGTGTGTCTACACAAGCCCTGGGGACTTGATGAAAGGGGGCCCCAATTAGCAGGAGGAGAGAGAATTGGTACAGGCACAGCCGGCCTTCCTGTCTGTGCCTGCCTGTGCCCAGGGGGCTTTGGCTGCGGGGCTAA…	4209	PB.442	4	MNRRRAARRHRKRLRQDPPLIFSPRGKSGSHSAPGSGSPDSVTKFKLQGSPVPSLRQSLLWGEPARPPSPHPDSPLGRGPLPLEPICRGPDGRFVMGPTVAPSQEKLCLERSEPRTSAKRLAQSFDCSSSSPSGVPQPLCITDISPVGQPLAAVPSPLPGPGPLLQYLSLPFFREMNVDGDWPPLEEPTPAPPPDFMDSQPCPTSSFLPPPDSPPANLRAVLPGTLMGVGVSSEPPYTALADWTLRERVLPGLLSAAPRGSLTSQSSGRGSASFLRPPSTAPSAGGSYLSPAPGDTSSWASGPERWPRREHVVTVSKRRNTSVDENYEWDSEFPGDMELLETWHPGLASSRTHPELEPELGVKTPEESCLLNPTHAAGPEARCAALREEFLAFRRRRDA…	420	19	chr1	Igsf9	0.000637146	0.845333
PB.442.532	AGAGTGCCTGTGGGAGGCCCTAAGGATGGATTTGGGCTGCGGGGCAAGAAAGAGATGGTGCTTCGTTTTCAGAACTGAAACCCAGAAAAGGTCACCCGGGAAGATGTTGTTGGGGTACCTTTTCTGCCTCTGGTTTGAATCCTAAGGGAAATCTTGGGATTGGCTGAGCTGAGAGAGGAGGAGGTGCTGGCAGGTGCCCGCCCGCAGGAGAGAGTTTATTTTCAAACTGGGGGCAGTTATTGGCAAACAGCCTACTCGGGAGTGTGTGTGTCTACACAAGCCCTGGGGACTTGATGAAAGGGGGCCCCAATTAGCAGGAGGAGAGAGAATTGGTACAGGCACAGCCGGCCTTCCTGTCTGTGCCTGCCTGTGCCCAGGGGGCTTTGGCTGCGGGGCTAA…	4278	PB.442	4	MNRRRAARRHRKRLRQDPPLIFSPRGKSGSHSAPGSGSPDSVTKFKLQGSPVPSLRQSLLWGEPARPPSPHPDSPLGRGPLPLEPICRGPDGRFVMGPTVAPSQEKLCLERSEPRTSAKRLAQSFDCSSSSPSGVPQPLCITDISPVGQPLAAVPSPLPGPGPLLQYLSLPFFREMNVDGDWPPLEEPTPAPPPDFMDSQPCPTSSFLPPPDSPPANLRAVLPGTLMGVGVSSEPPYTALADWTLRERVLPGLLSAAPRGSLTSQSSGRGSASFLRPPSTAPSAGGSYLSPAPGDTSSWASGPERWPRREHVVTVSKRRNTSVDENYEWDSEFPGDMELLETWHPGLASSRTHPELEPELGVKTPEESCLLNPTHAAGPEARCAALREEFLAFRRRRDA…	420	19	chr1	Igsf9	0.000637146	0.84597
PB.442.509	GTCTCAGAGTGCCTGTGGGAGGCCCTAAGGATGGATTTGGGCTGCGGGGCAAGAAAGAGATGGTGCTTCGTTTTCAGAACTGAAACCCAGAAAAGGTCACCCGGGAAGATGTTGTTGGGGACGAGTCCGGCTGCAGACAGGAGCATCTCTCCAGATTGAGGGGCTCCGGGTGGAAGACCAGGGTTGGTACGAGTGCCGTGTGCTCTTCCTGGACCAACACAGCCCTGAACAGGATTTTGCCAACGGCTCCTGGGTGCACCTGACAGTCAATTCGCCCCCTCAGTTCCAGGAGACACCTCCCTTAGTTCTGGAAGTCAAGGAGCTGGAGGCGGTTACCTTGCGCTGTGTGGCCCGTGGCAGCCCTCAGCCTTATGTGACTTGGAAATTCCGAGGACAAGA…	4542	PB.442	4	MNRRRAARRHRKRLRQDPPLIFSPRGKSGSHSAPGSGSPDSVTKFKLQGSPVPSLRQSLLWGEPARPPSPHPDSPLGRGPLPLEPICRGPDGRFVMGPTVAPSQEKLCLERSEPRTSAKRLAQSFDCSSSSPSGVPQPLCITDISPVGQPLAAVPSPLPGPGPLLQYLSLPFFREMNVDGDWPPLEEPTPAPPPDFMDSQPCPTSSFLPPPDSPPANLRAVLPGTLMGVGVSSEPPYTALADWTLRERVLPGLLSAAPRGSLTSQSSGRGSASFLRPPSTAPSAGGSYLSPAPGDTSSWASGPERWPRREHVVTVSKRRNTSVDENYEWDSEFPGDMELLETWHPGLASSRTHPELEPELGVKTPEESCLLNPTHAAGPEARCAALREEFLAFRRRRDA…	420	17	chr1	Igsf9	0.000637146	0.846607
PB.442.503	CGACTTACTACTGTAACGTCTCAGAGTGCCTGTGGGAGGCCCTAAGGATGGATTTGGGCTGCGGGGCAAGAAAGAGATGGTGCTTCGTTTTCAGAACTGAAACCCAGAAAAGGTCACCCGGGAAGATGTTGTTGGGGTACCTTTTCTGCCTCTGGTTTGAATCCTAAGGGAAATCTTGGGATTGGCTGAGCTGAGAGAGGAGGAGGTGCTGGCAGGTGCCCGCCCGCAGGAGAGAGTTTATTTTCAAACTGGGGGCAGTTATTGGCAAACAGCCTACTCGGGAGTGTGTGTGTCTACACAAGCCCTGGGGACTTGATGAAAGGGGGCCCCAATTAGCAGGAGGAGAGAGAATTGGTACAGGCACAGCCGGCCTTCCTGTCTGTGCCTGCCTGTGCCCAG…	5177	PB.442	4	MPLSLTAPPQFQETPPLVLEVKELEAVTLRCVARGSPQPYVTWKFRGQDLGKGQGQVQVQNGTLWIRRVERGSAGDYTCQASSSEGSITHATQLLVLGPPVIVVPPSNSTVNSSQDVSLACRAEAYPANLTYSWFQDGVNVFHISRLQSRVRILVDGSLWLQATQPDDAGHYTCVPSNGFLHPPSASAYLTVLYPAQVTVMPPETPLPTGMRGVIRCPVRANPPLLFVTWTKDGQALQLDKFPGWSLGPEGSLIIALGNENALGEYSCTPYNSLGTAGPSPVTQVLLKAPPAFIDQPKEEYFQEVGRELLIPCSARGDPPPIVSWAKVGRGLQGQAQVDSNNSLVLRPLTKEAQGRWECSASNAVARVTTSTNVYVLGTSPHVVTNVSVVPLPKGANVS…	950	17	chr1	Igsf9	0.000637146	0.847244
PB.442.502	GAGCGACTTACTACTGTAACGTCTCAGAGTGCCTGTGGGAGGCCCTAAGGATGGATTTGGGCTGCGGGGCAAGAAAGAGATGGTGCTTCGTTTTCAGAACTGAAACCCAGAAAAGGTCACCCGGGAAGATGTTGTTGGGGTACCTTTTCTGCCTCTGGTTTGAATCCTAAGGGAAATCTTGGGATTGGCTGAGCTGAGAGAGGAGGAGGTGCTGGCAGGTGCCCGCCCGCAGGAGAGAGTTTATTTTCAAACTGGGGGCAGTTATTGGCAAACAGCCTACTCGGGAGTGTGTGTGTCTACACAAGCCCTGGGGACTTGATGAAAGGGGGCCCCAATTAGCAGGAGGAGAGAGAATTGGTACAGGCACAGCCGGCCTTCCTGTCTGTGCCTGCCTGTGCC…	5783	PB.442	4	MNRRRAARRHRKRLRQDPPLIFSPRGKSGSHSAPGSGSPDSVTKFKLQGSPVPSLRQSLLWGEPARPPSPHPDSPLGRGPLPLEPICRGPDGRFVMGPTVAPSQEKLCLERSEPRTSAKRLAQSFDCSSSSPSGVPQPLCITDISPVGQPLAAVPSPLPGPGPLLQYLSLPFFREMNVDGDWPPLEEPTPAPPPDFMDSQPCPTSSFLPPPDSPPANLRAVLPGTLMGVGVSSEPPYTALADWTLRERVLPGLLSAAPRGSLTSQSSGRGSASFLRPPSTAPSAGGSYLSPAPGDTSSWASGPERWPRREHVVTVSKRRNTSVDENYEWDSEFPGDMELLETWHPGLASSRTHPELEPELGVKTPEESCLLNPTHAAGPEARCAALREEFLAFRRRRDA…	420	17	chr1	Igsf9	0.000637146	0.847881
PB.442.489	AGACCCAAGGGAACCAACAACTCTGTGTTACCCTGGGATATTACTGTTTCGCAAGGGGTTATCTGTGAGAATTTGAGTGTAGGAGAGGGCTAGGGCTGGCTCAGAGAGGTTGGGGTTTGCCCCAATCGTGCAAAGTCTTAAGGAAACTTGAGAGATGTTGATGACGCCTTCCCCCTCCCGCATCTCATTTTGATCCCTTGCTGTTCCCTCGTGCTACCCACCTCATAGGTCGAAGAAAGCCTGAGGTGGTCTCTGTGGTGGGCCGGGCTGGGGAGAGTGCAGTGCTGGGCTGTGACTTGCTGCCTCCAGCTGGCCACCCCCCTCTGCATGTCATCGAGTGGCTGCGCTTTGGATTCCTGCTTCCCATCTTCATCCAGTTCGGCCTCTACTCTCCCCGAA…	4765	PB.442	4	MNRRRAARRHRKRLRQDPPLIFSPRGKSGSHSAPGSGSPDSVTKFKLQGSPVPSLRQSLLWGEPARPPSPHPDSPLGRGPLPLEPICRGPDGRFVMGPTVAPSQEKLCLERSEPRTSAKRLAQSFDCSSSSPSGVPQPLCITDISPVGQPLAAVPSPLPGPGPLLQYLSLPFFREMNVDGDWPPLEEPTPAPPPDFMDSQPCPTSSFLPPPDSPPANLRAVLPGTLMGVGVSSEPPYTALADWTLRERVLPGLLSAAPRGSLTSQSSGRGSASFLRPPSTAPSAGGSYLSPAPGDTSSWASGPERWPRREHVVTVSKRRNTSVDENYEWDSEFPGDMELLETWHPGLASSRTHPELEPELGVKTPEESCLLNPTHAAGPEARCAALREEFLAFRRRRDA…	420	17	chr1	Igsf9	0.000637146	0.848519
PB.442.481	CAGCTGGGCTATGATTTGGTGTCTCCGTCTGACCGTCCTCAGCCTGATCATCAGCCAGGGGGCTGACGGTCGAAGAAAGCCTGAGGTGGTCTCTGTGGTGGGCCGGGCTGGGGAGAGTGCAGTGCTGGGCTGTGACTTGCTGCCTCCAGCTGGCCACCCCCCTCTGCATGTCATCGAGTGGCTGCGCTTTGGATTCCTGCTTCCCATCTTCATCCAGTTCGGCCTCTACTCTCCCCGAATTGACCCCGATTACGTGGGACGAGTCCGGCTGCAGACAGGAGCATCTCTCCAGATTGAGGGGCTCCGGGTGGAAGACCAGGGTTGGTACGAGTGCCGTGTGCTCTTCCTGGACCAACACAGCCCTGAACAGGATTTTGCCAACGGCTCCTGGGTGCACCT…	4138	PB.442	4	MIWCLRLTVLSLIISQGADGRRKPEVVSVVGRAGESAVLGCDLLPPAGHPPLHVIEWLRFGFLLPIFIQFGLYSPRIDPDYVGRVRLQTGASLQIEGLRVEDQGWYECRVLFLDQHSPEQDFANGSWVHLTVNSPPQFQETPPLVLEVKELEAVTLRCVARGSPQPYVTWKFRGQDLGKGQGQVQVQNGTLWIRRVERGSAGDYTCQASSSEGSITHATQLLVLGPPVIVVPPSNSTVNSSQDVSLACRAEAYPANLTYSWFQDGVNVFHISRLQSRVRILVDGSLWLQATQPDDAGHYTCVPSNGFLHPPSASAYLTVLYPAQVTVMPPETPLPTGMRGVIRCPVRANPPLLFVTWTKDGQALQLDKFPGWSLGPEGSLIIALGNENALGEYSCTPYN…	1077	19	chr1	Igsf9	0.000637146	0.849156
PB.442.472	CATTCCTCCGGCCCCTCCATCTGGGCTCCTGTGAATAGGAGGGGCCGGGCAAGCAGGCCAGCTGGGCTATGATTTGGTGTCTCCGTCTGACCGTCCTCAGCCTGATCATCAGCCAGGGGGCTGACGGTCGAAGAAAGCCTGAGGTGGTCTCTGTGGTGGGCCGGGCTGGGGAGAGTGCAGTGCTGGGCTGTGACTTGCTGCCTCCAGCTGGCCACCCCCCTCTGCATGTCATCGAGTGGCTGCGCTTTGGATTCCTGCTTCCCATCTTCATCCAGTTCGGCCTCTACTCTCCCCGAATTGACCCCGATTACGTGGGACGAGTCCGGCTGCAGACAGGAGCATCTCTCCAGATTGAGGGGCTCCGGGTGGAAGACCAGGGTTGGTACGAGTGCCGTGTGC…	5413	PB.442	4	MPPETPLPTGMRGVIRCPVRANPPLLFVTWTKDGQALQLDKFPGWSLGPEGSLIIALGNENALGEYSCTPYNSLGTAGPSPVTQVLLKAPPAFIDQPKEEYFQEVGRELLIPCSARGDPPPIVSWAKVGRGLQGQAQVDSNNSLVLRPLTKEAQGRWECSASNAVARVTTSTNVYVLGTSPHVVTNVSVVPLPKGANVSWEPGFDGGYLQRFSVWYTPLAKRPDRAHHDWVSLAVPIGATHLLVPGLQAHAQYQFSVLAQNKLGSGPFSEIVLSIPEGLPTTPAAPGLPPTEIPPPLSPPRGLVAVRTPRGVLLHWDPPELIPGRLDGYILEGRQGSQGWEILDQGVAGTEIQLLVPGLIKDVLYEFRLVAFADSYVSDPSNVANISTSGLEVYPSRTQ…	852	18	chr1	Igsf9	0.000637146	0.849793
PB.442.444	TTCTGCAGACACTGCTGAATTGTGGGAGGCCAGGAAGAGGGTGGAGGCCTCAGAGCAGATCTGGTGGCCCTCCAGACAGGAACAGCTCCCTCGGGTGTTGAGTGAGCTAGGCACCAACTGGAAGAGTGAGAGCTGAAACGGGTTGCCTGAGGCGGATCAGAACTCAACTGATGCTCTCTGGGATTGCCGGGCAGCGGACATTCCTCCGGCCCCTCCATCTGGGCTCCTGTGAATAGGAGGGGCCGGGCAAGCAGGCCAGCTGGGCTATGATTTGGTGTCTCCGTCTGACCGTCCTCAGCCTGATCATCAGCCAGGGGGCTGACGGTCGAAGAAAGCCTGAGGTGGTCTCTGTGGTGGGCCGGGCTGGGGAGAGTGCAGTGCTGGGCTGTGACTTGCTGC…	4143	PB.442	4	MIWCLRLTVLSLIISQGADGRRKPEVVSVVGRAGESAVLGCDLLPPAGHPPLHVIEWLRFGFLLPIFIQFGLYSPRIDPDYVGRVRLQTGASLQIEGLRVEDQGWYECRVLFLDQHSPEQDFANGSWVHLTVNSPPQFQETPPLVLEVKELEAVTLRCVARGSPQPYVTWKFRGQDLGKGQGQVQVQNGTLWIRRVERGSAGDYTCQASSSEGSITHATQLLVLGPPVIVVPPSNSTVNSSQDVSLACRAEAYPANLTYSWFQDGVNVFHISRLQSRVRILVDGSLWLQATQPDDAGHYTCVPSNGFLHPPSASAYLTVLYPAQVTVMPPETPLPTGMRGVIRCPVRANPPLLFVTWTKDGQALQLDKFPGWSLGPEGSLIIALGNENALGEYSCTPYN…	1179	21	chr1	Igsf9	0.000637146	0.85043
PB.442.431	GGAAAGGGGGAAGCGGGAGAGCTCTAGAGAGAAGTGAAATTACCTGGGGGAGAAGAACTAGGGTAGTTCTGGAAGCGAAGTGGAATTACCGATGGATCTGGTGGCCCTCCAGACAGGAACAGCTCCCTCGGGTGTTGAGTGAGCTAGGCACCAACTGGAAGAGTGAGAGCTGAAACGGGTTGCCTGAGGCGGATCAGAACTCAACTGATGCTCTCTGGGATTGCCGGGCAGCGGACATTCCTCCGGCCCCTCCATCTGGGCTCCTGTGAATAGGAGGGGCCGGGCAAGCAGGCCAGCTGGGCTATGATTTGGTGTCTCCGTCTGACCGTCCTCAGCCTGATCATCAGCCAGGGGGCTGACGGTCGAAGAAAGCCTGAGGTGGTCTCTGTGGTGGGCCGG…	4338	PB.442	4	MNRRRAARRHRKRLRQDPPLIFSPRGKSGSHSAPGSGSPDSVTKFKLQGSPVPSLRQSLLWGEPARPPSPHPDSPLGRGPLPLEPICRGPDGRFVMGPTVAPSQEKLCLERSEPRTSAKRLAQSFDCSSSSPSGVPQPLCITDISPVGQPLAAVPSPLPGPGPLLQYLSLPFFREMNVDGDWPPLEEPTPAPPPDFMDSQPCPTSSFLPPPDSPPANLRAVLPGTLMGVGVSSEPPYTALADWTLRERVLPGLLSAAPRGSLTSQSSGRGSASFLRPPSTAPSAGGSYLSPAPGDTSSWASGPERWPRREHVVTVSKRRNTSVDENYEWDSEFPGDMELLETWHPGLASSRTHPELEPELGVKTPEESCLLNPTHAAGPEARCAALREEFLAFRRRRDA…	420	22	chr1	Igsf9	0.000637146	0.851067
PB.442.399	GCAGAGCAGGTGAGGGTGGGGGTGTCCTGGAGGGTAGAAATGGGGTGCCAGCGGGGACAAGGGGAGCAGCGTGGAGTTGTGGGGGGAAAGGGGGAAGCGGGAGAGCTCTAGAGAGAAGTGAAATTACCTGGGGGAGAAGAACTAGGGTAGTTCTGGAAGCGAAGTGGAATTACCGATGGGTAAGCGGGGGTTCCCCGAGATCTGGAAGAGTATTAGAGATCTGGTGGCCCTCCAGACAGGAACAGCTCCCTCGGGTGTTGAGTGAGCTAGGCACCAACTGGAAGAGTGAGAGCTGAAACGGGTTGCCTGAGGCGGATCAGAACTCAACTGATGCTCTCTGGGATTGCCGGGCAGCGGACATTCCTCCGGCCCCTCCATCTGGGCTCCTGTGAATAGGAG…	4304	PB.442	4	MIWCLRLTVLSLIISQGADGRRKPEVVSVVGRAGESAVLGCDLLPPAGHPPLHVIEWLRFGFLLPIFIQFGLYSPRIDPDYVGRVRLQTGASLQIEGLRVEDQGWYECRVLFLDQHSPEQDFANGSWVHLTVNSPPQFQETPPLVLEVKELEAVTLRCVARGSPQPYVTWKFRGQDLGKGQGQVQVQNGTLWIRRVERGSAGDYTCQASSSEGSITHATQLLVLGPPVIVVPPSNSTVNSSQDVSLACRAEAYPANLTYSWFQDGVNVFHISRLQSRVRILVDGSLWLQATQPDDAGHYTCVPSNGFLHPPSASAYLTVLYPAQVTVMPPETPLPTGMRGVIRCPVRANPPLLFVTWTKDGQALQLDKFPGWSLGPEGSLIIALGNENALGEYSCTPYN…	1179	21	chr1	Igsf9	0.000637146	0.851704
PB.442.397	GTGCAGAGCAGGTGAGGGTGGGGGTGTCCTGGAGGGTAGAAATGGGGTGCCAGCGGGGACAAGGGGAGCAGCGTGGAGTTGTGGGGGGAAAGGGGGAAGCGGGAGAGCTCTAGAGAGAAGTGAAATTACCTGGGGGAGAAGAACTAGGGTAGTTCTGGAAGCGAAGTGGAATTACCGATGGATCTGGTGGCCCTCCAGACAGGAACAGCTCCCTCGGGTGTTGAGTGAGCTAGGCACCAACTGGAAGAGTGAGAGCTGAAACGGGTTGCCTGAGGCGGATCAGAACTCAACTGATGCTCTCTGGGATTGAGGGGCCGGGCAAGCAGGCCAGCTGGGCTATGATTTGGTGTCTCCGTCTGACCGTCCTCAGCCTGATCATCAGCCAGGGGGCTGACGGTC…	4217	PB.442	4	MLSGIEGPGKQASWAMIWCLRLTVLSLIISQGADGRRKPEVVSVVGRAGESAVLGCDLLPPAGHPPLHVIEWLRFGFLLPIFIQFGLYSPRIDPDYVGRVRLQTGASLQIEGLRVEDQGWYECRVLFLDQHSPEQDFANGSWVHLTVNSPPQFQETPPLVLEVKELEAVTLRCVARGSPQPYVTWKFRGQDLGKGQGQVQVQNGTLWIRRVERGSAGDYTCQASSSEGSITHATQLLVLGPPVIVVPPSNSTVNSSQDVSLACRAEAYPANLTYSWFQDGVNVFHISRLQSRVRILVDGSLWLQATQPDDAGHYTCVPSNGFLHPPSASAYLTVLYPAQVTVMPPETPLPTGMRGVIRCPVRANPPLLFVTWTKDGQALQLDKFPGWSLGPEGSLIIAL…	1194	22	chr1	Igsf9	0.000637146	0.852342
PB.442.392	AGAGCTGTGCTGTGCAGAGCAGATCTGGTGGCCCTCCAGACAGGAACAGCTCCCTCGGGTGTTGAGTGAGCTAGGCACCAACTGGAAGAGTGAGAGCTGAAACGGGTTGCCTGAGGCGGATCAGAACTCAACTGATGCTCTCTGGGATTGAGGGGCCGGGCAAGCAGGCCAGCTGGGCTATGATTTGGTGTCTCCGTCTGACCGTCCTCAGCCTGATCATCAGCCAGGGGGCTGACGGTCGAAGAAAGCCTGAGGTGGTCTCTGTGGTGGGCCGGGCTGGGGAGAGTGCAGTGCTGGGCTGTGACTTGCTGCCTCCAGCTGGCCACCCCCCTCTGCATGTCATCGAGTGGCTGCGCTTTGGATTCCTGCTTCCCATCTTCATCCAGTTCGGCCTCTACT…	4135	PB.442	4	MPPETPLPTGMRGVIRCPVRANPPLLFVTWTKDGQALQLDKFPGWSLGPEGSLIIALGNENALGEYSCTPYNSLGTAGPSPVTQVLLKAPPAFIDQPKEEYFQEVGRELLIPCSARGDPPPIVSWAKVGRGLQGQAQVDSNNSLVLRPLTKEAQGRWECSASNAVARVTTSTNVYVLGTSPHVVTNVSVVPLPKGANVSWEPGFDGGYLQRFSVWYTPLAKRPDRAHHDWVSLAVPIGATHLLVPGLQAHAQYQFSVLAQNKLGSGPFSEIVLSIPEGLPTTPAAPGLPPTEIPPPLSPPRGLVAVRTPRGVLLHWDPPELIPGRLDGYILEGRQGSQGWEILDQGVAGTEIQLLVPGLIKDVLYEFRLVAFADSYVSDPSNVANISTSGLEVYPSRTQ…	852	23	chr1	Igsf9	0.000637146	0.852979
PB.442.381	AGAGCTGTGCTGTGCAGAGCAGATCTGGTGGCCCTCCAGACAGGAACAGCTCCCTCGGGTGTTGAGTGAGCTAGGCACCAACTGGAAGAGTGAGAGCTGAAACGGGTTGCCTGAGGCGGATCAGAACTCAACTGATGCTCTCTGGGATTGCCGGGCAGCGGACATTCCTCCGGCCCCTCCATCTGGGCTCCTGTGAATAGGAGGGGCCGGGCAAGCAGGCCAGCTGGGCTATGATTTGGTGTCTCCGTCTGACCGTCCTCAGCCTGATCATCAGCCAGGGGGCTGACGGTCGAAGAAAGCCTGAGGTGGTCTCTGTGGTGGGCCGGGCTGGGGAGAGTGCAGTGCTGGGCTGTGACTTGCTGCCTCCAGCTGGCCACCCCCCTCTGCATGTCATCGAGT…	4691	PB.442	4	MNRRRAARRHRKRLRQDPPLIFSPRGKSGSHSAPGSGSPDSVTKFKLQGSPVPSLRQSLLWGEPARPPSPHPDSPLGRGPLPLEPICRGPDGRFVMGPTVAPSQEKLCLERSEPRTSAKRLAQSFDCSSSSPSGVPQPLCITDISPVGQPLAAVPSPLPGPGPLLQYLSLPFFREMNVDGDWPPLEEPTPAPPPDFMDSQPCPTSSFLPPPDSPPANLRAVLPGTLMGVGVSSEPPYTALADWTLRERVLPGLLSAAPRGSLTSQSSGRGSASFLRPPSTAPSAGGSYLSPAPGDTSSWASGPERWPRREHVVTVSKRRNTSVDENYEWDSEFPGDMELLETWHPGLASSRTHPELEPELGVKTPEESCLLNPTHAAGPEARCAALREEFLAFRRRRDA…	420	19	chr1	Igsf9	0.000637146	0.853616
PB.442.334	GTGGCTGCGAGAGCAGAGCTGTGCTGTGCAGAGCAGATCTGGTGGCCCTCCAGACAGGAACAGCTCCCTCGGGTGTTGAGTGAGCTAGGCACCAACTGGAAGAGTGAGAGCTGAAACGGGTTGCCTGAGGCGGATCAGAACTCAACTGATGCTCTCTGGGATTGCCGGGCAGCGGACATTCCTCCGGCCCCTCCATCTGGGCTCCTGTGAATAGGAGGGGCCGGGCAAGCAGGCCAGCTGGGCTATGATTTGGTGTCTCCGTCTGACCGTCCTCAGCCTGATCATCAGCCAGGGGGCTGACGGTCGAAGAAAGCCTGAGGTGGTCTCTGTGGTGGGCCGGGCTGGGGAGAGTGCAGTGCTGGGCTGTGACTTGCTGCCTCCAGCTGGCCACCCCCCTCT…	5299	PB.442	4	MPLSLTAPPQFQETPPLVLEVKELEAVTLRCVARGSPQPYVTWKFRGQDLGKGQGQVQVQNGTLWIRRVERGSAGDYTCQASSSEGSITHATQLLVLGPPVIVVPPSNSTVNSSQDVSLACRAEAYPANLTYSWFQDGVNVFHISRLQSRVRILVDGSLWLQATQPDDAGHYTCVPSNGFLHPPSASAYLTVLYPAQVTVMPPETPLPTGMRGVIRCPVRANPPLLFVTWTKDGQALQLDKFPGWSLGPEGSLIIALGNENALGEYSCTPYNSLGTAGPSPVTQVLLKAPPAFIDQPKEEYFQEVGRELLIPCSARGDPPPIVSWAKVGRGLQGQAQVDSNNSLVLRPLTKEAQGRWECSASNAVARVTTSTNVYVLGTSPHVVTNVSVVPLPKGANVS…	419	18	chr1	Igsf9	0.000637146	0.854253
PB.442.324	GTGTGGCTGCGAGAGCAGAGCTGTGCTGTGCAGAGCAGATCTGGTGGCCCTCCAGGAGACACCTCCCTTAGTTCTGGAAGTCAAGGAGCTGGAGGCGGTTACCTTGCGCTGTGTGGCCCGTGGCAGCCCTCAGCCTTATGTGACTTGGAAATTCCGAGGACAAGACCTTGGCAAGGGCCAGGGTCAGGTGCAAGTGCAGAATGGAACACTGTGGATCCGTCGGGTGGAGCGAGGCAGCGCTGGAGACTACACCTGCCAAGCCTCCAGCTCCGAGGGCAGCATCACCCACGCCACCCAGCTGTTGGTGCTAGGACCCCCTGTCATTGTGGTGCCCCCCAGCAACAGTACAGTCAACTCCTCTCAGGATGTTTCCTTGGCCTGCCGGGCTGAGGCATACCC…	3516	PB.442	4	MPPETPLPTGMRGVIRCPVRANPPLLFVTWTKDGQALQLDKFPGWSLGPEGSLIIALGNENALGEYSCTPYNSLGTAGPSPVTQVLLKAPPAFIDQPKEEYFQEVGRELLIPCSARGDPPPIVSWAKVGRGLQGQAQVDSNNSLVLRPLTKEAQGRWECSASNAVARVTTSTNVYVLGTSPHVVTNVSVVPLPKGANVSWEPGFDGGYLQRFSVWYTPLAKRPDRAHHDWVSLAVPIGATHLLVPGLQAHAQYQFSVLAQNKLGSGPFSEIVLSIPEGLPTTPAAPGLPPTEIPPPLSPPRGLVAVRTPRGVLLHWDPPELIPGRLDGYILEGRQGSQGWEILDQGVAGTEIQLLVPGLIKDVLYEFRLVAFADSYVSDPSNVANISTSGLEVYPSRTQ…	852	19	chr1	Igsf9	0.000637146	0.85489
PB.442.301	TTGTGTGGCTGCGAGAGCAGAGCTGTGCTGTGCAGAGCAGATCTGGTGGCCCTCCAGACAGGAACAGCTCCCTCGGGTGTTGAGTGAGCTAGGCACCAACTGGAAGAGTGAGAGCTGAAACGGGTTGCCTGAGGCGGATCAGAACTCAACTGATGCTCTCTGGGATTGCCGGGCAGCGGACATTCCTCCGGCCCCTCCATCTGGGCTCCTGTGAATAGGAGGGGCCGGGCAAGCAGGCCAGCTGGGCTATGATTTGGTGTCTCCGTCTGACCGTCCTCAGCCTGATCATCAGCCAGGGGGCTGACGGTCGAAGAAAGCCTGAGGTGGTCTCTGTGGTGGGCCGGGCTGGGGAGAGTGCAGTGCTGGGCTGTGACTTGCTGCCTCCAGCTGGCCACCCCC…	5036	PB.442	4	MGMQCQQCCSPCDHFHQCICARAKRPDRAHHDWVSLAVPIGATHLLVPGLQAHAQYQFSVLAQNKLGSGPFSEIVLSIPEGLPTTPAAPGLPPTEIPPPLSPPRGLVAVRTPRGVLLHWDPPELIPGRLDGYILEGRQGSQGWEILDQGVAGTEIQLLVPGLIKDVLYEFRLVAFADSYVSDPSNVANISTSGLEVYPSRTQLPGLLPQPVLAGVVGGVCFLGVAVLVSILAACLMNRRRAARRHRKRLRQDPPLIFSPRGKSGSHSAPGSGSPDSVTKFKLQGSPVPSLRQSLLWGEPARPPSPHPDSPLGRGPLPLEPICRGPDGRFVMGPTVAPSQEKLCLERSEPRTSAKRLAQSFDCSSSSPSGVPQPLCITDISPVGQPLAAVPSPLPGPGPL…	655	18	chr1	Igsf9	0.000637146	0.855527
PB.442.289	ATTGTGTGGCTGCGAGAGCAGAGCTGTGCTGTGCAGAGCAGATCTGGTGGCCCTCCAGACAGGAACAGCTCCCTCGGGTGTTGAGTGAGCTAGGCACCAACTGGAAGAGTGAGAGCTGAAACGGGTTGCCTGAGGCGGATCAGAACTCAACTGATGCTCTCTGGGATTGCCGGGCAGCGGACATTCCTCCGGCCCCTCCATCTGGGCTCCTGTGAATAGGAGGGGCCGGGCAAGCAGGCCAGCTGGGCTATGATTTGGTGTCTCCGTCTGACCGTCCTCAGCCTGATCATCAGCCAGGGGGCTGACGGTCGAAGAAAGCCTGAGGTGGTCTCTGTGGTGGGCCGGGCTGGGGAGAGTGCAGTGCTGGGCTGTGACTTGCTGCCTCCAGCTGGCCACCCC…	3395	PB.442	4	MIWCLRLTVLSLIISQGADGRRKPEVVSVVGRAGESAVLGCDLLPPAGHPPLHVIEWLRFGFLLPIFIQFGLYSPRIDPDYVGRVRLQTGASLQIEGLRVEDQGWYECRVLFLDQHSPEQDFANGSWVHLTVNSPPQFQETPPLVLEVKELEAVTLRCVARGSPQPYVTWKFRGQDLGKGQGQVQVQNGTLWIRRVERGSAGDYTCQASSSEGSITHATQLLVLGPPVIVVPPSNSTVNSSQDVSLACRAEAYPANLTYSWFQDGVNVFHISRLQSRVRILVDGSLWLQATQPDDAGHYTCVPSNGFLHPPSASAYLTVLYPAQVTVMPPETPLPTGMRGVIRCPVRANPPLLFVTWTKDGQALQLDKFPGWSLGPEGSLIIALGNENALGEYSCTPYN…	682	18	chr1	Igsf9	0.000637146	0.856164
PB.442.276	ATTGTGTGGCTGCGAGAGCAGAGCTGTGCTGTGCAGAGCAGATCTGGTGGCCCTCCAGACAGGAACAGCTCCCTCGGGTGTTGAGTGAGCTAGGCACCAACTGGAAGAGTGAGAGCTGAAACGGGTTGCCTGAGGCGGATCAGAACTCAACTGATGCTCTCTGGGATTGCCGGGCAGCGGACATTCCTCCGGCCCCTCCATCTGGGCTCCTGTGAATAGGAGGGGCCGGGCAAGCAGGCCAGCTGGGCTATGATTTGGTGTCTCCGTCTGACCGTCCTCAGCCTGATCATCAGCCAGGGGGCTGACGGTCGAAGAAAGCCTGAGGTGGTCTCTGTGGTGGGCCGGGCTGGGGAGAGTGCAGTGCTGGGCTGTGACTTGCTGCCTCCAGCTGGCCACCCC…	4084	PB.442	4	MIWCLRLTVLSLIISQGADGRRKPEVVSVVGRAGESAVLGCDLLPPAGHPPLHVIEWLRFGFLLPIFIQFGLYSPRIDPDYVGRVRLQTGASLQIEGLRVEDQGWYECRVLFLDQHSPEQDFANGSWVHLTVNSPPQFQETPPLVLEVKELEAVTLRCVARGSPQPYVTWKFRGQDLGKGQGQVQVQNGTLWIRRVERGSAGDYTCQASSSEGSITHATQLLVLGPPVIVVPPSNSTVNSSQDVSLACRAEAYPANLTYSWFQDGVNVFHISRLQSRVRILVDGSLWLQATQPDDAGHYTCVPSNGFLHPPSASAYLTVLYPAQVTVMPPETPLPTGMRGVIRCPVRANPPLLFVTWTKDGQALQLDKFPGWSLGPEGSLIIALGNENALGEYSCTPYN…	670	20	chr1	Igsf9	0.000637146	0.856802
PB.442.272	ATTGTGTGGCTGCGAGAGCAGAGCTGTGCTGTGCAGAGCAGATCTGGTGGCCCTCCAGACAGGAACAGCTCCCTCGGGTGTTGAGTGAGCTAGGCACCAACTGGAAGAGTGAGAGCTGAAACGGGTTGCCTGAGGCGGATCAGAACTCAACTGATGCTCTCTGGGATTGCCGGGCAGCGGACATTCCTCCGGCCCCTCCATCTGGGCTCCTGTGAATAGGAGGGGCCGGGCAAGCAGGCCAGCTGGGCTATGATTTGGTGTCTCCGTCTGACCGTCCTCAGCCTGATCATCAGCCAGGGGGCTGACGGTCGAAGAAAGCCTGAGGTGGTCTCTGTGGTGGGCCGGGCTGGGGAGAGTGCAGTGCTGGGCTGTGACTTGCTGCCTCCAGCTGGCCACCCC…	4235	PB.442	4	MNRRRAARRHRKRLRQDPPLIFSPRGKSGSHSAPGSGSPDSVTKFKLQGSPVPSLRQSLLWGEPARPPSPHPDSPLGRGPLPLEPICRGPDGRFVMGPTVAPSQEKLCLERSEPRTSAKRLAQSFDCSSSSPSGVPQPLCITDISPVGQPLAAVPSPLPGPGPLLQYLSLPFFREMNVDGDWPPLEEPTPAPPPDFMDSQPCPTSSFLPPPDSPPANLRAVLPGTLMGVGVSSEPPYTALADWTLRERVLPGLLSAAPRGSLTSQSSGRGSASFLRPPSTAPSAGGSYLSPAPGDTSSWASGPERWPRREHVVTVSKRRNTSVDENYEWDSEFPGDMELLETWHPGLASSRTHPELEPELGVKTPEESCLLNPTHAAGPEARCAALREEFLAFRRRRDA…	420	21	chr1	Igsf9	0.000637146	0.857439
PB.442.220	ATTGTGTGGCTGCGAGAGCAGAGCTGTGCTGTGCAGAGCAGATCTGGTGGCCCTCCAGACAGGAACAGCTCCCTCGGGTGTTGAGTGAGCTAGGCACCAACTGGAAGAGTGAGAGCTGAAACGGGTTGCCTGAGGCGGATCAGAACTCAACTGATGCTCTCTGGGATTGCCGGGCAGCGGACATTCCTCCGGCCCCTCCATCTGGGCTCCTGTGAATAGGAGGGGCCGGGCAAGCAGGCCAGCTGGGCTATGATTTGGTGTCTCCGTCTGACCGTCCTCAGCCTGATCATCAGCCAGGGGGCTGACGGTCGAAGAAAGCCTGAGGTGGTCTCTGTGGTGGGCCGGGCTGGGGAGAGTGCAGTGCTGGGCTGTGACTTGCTGCCTCCAGCTGGCCACCCC…	5389	PB.442	4	MNRRRAARRHRKRLRQDPPLIFSPRGKSGSHSAPGSGSPDSVTKFKLQGSPVPSLRQSLLWGEPARPPSPHPDSPLGRGPLPLEPICRGPDGRFVMGPTVAPSQEKLCLERSEPRTSAKRLAQSFDCSSSSPSGVPQPLCITDISPVGQPLAAVPSPLPGPGPLLQYLSLPFFREMNVDGDWPPLEEPTPAPPPDFMDSQPCPTSSFLPPPDSPPANLRAVLPGTLMGVGVSSEPPYTALADWTLRERVLPGLLSAAPRGSLTSQSSGRGSASFLRPPSTAPSAGGSYLSPAPGDTSSWASGPERWPRREHVVTVSKRRNTSVDENYEWDSEFPGDMELLETWHPGLASSRTHPELEPELGVKTPEESCLLNPTHAAGPEARCAALREEFLAFRRRRDA…	420	17	chr1	Igsf9	0.000637146	0.858076
PB.442.216	ATTGTGTGGCTGCGAGAGCAGAGCTGTGCTGTGCAGAGCAGATCTGGTGGCCCTCCAGACAGGAACAGCTCCCTCGGGTGTTGAGTGAGCTAGGCACCAACTGGAAGAGTGAGAGCTGAAACGGGTTGCCTGAGGCGGATCAGAACTCAACTGATGCTCTCTGGGATTGCCGGGCAGCGGACATTCCTCCGGCCCCTCCATCTGGGCTCCTGTGAATAGGAGGGGCCGGGCAAGCAGGCCAGCTGGGCTATGATTTGGTGTCTCCGTCTGACCGTCCTCAGCCTGATCATCAGCCAGGGGGCTGACGGTCGAAGAAAGCCTGAGGTGGTCTCTGTGGTGGGCCGGGCTGGGGAGAGTGCAGTGCTGGGCTGTGACTTGCTGCCTCCAGCTGGCCACCCC…	5465	PB.442	4	MYPRAKRPDRAHHDWVSLAVPIGATHLLVPGLQAHAQYQFSVLAQNKLGSGPFSEIVLSIPEGLPTTPAAPGLPPTEIPPPLSPPRGLVAVRTPRGVLLHWDPPELIPGRLDGYILEGRQGSQGWEILDQGVAGTEIQLLVPGLIKDVLYEFRLVAFADSYVSDPSNVANISTSGLEVYPSRTQLPGLLPQPVLAGVVGGVCFLGVAVLVSILAACLMNRRRAARRHRKRLRQDPPLIFSPRGKSGSHSAPGSGSPDSVTKFKLQGSPVPSLRQSLLWGEPARPPSPHPDSPLGRGPLPLEPICRGPDGRFVMGPTVAPSQEKLCLERSEPRTSAKRLAQSFDCSSSSPSGVPQPLCITDISPVGQPLAAVPSPLPGPGPLLQYLSLPFFREMNVDGDW…	637	18	chr1	Igsf9	0.000637146	0.858713
PB.442.212	ATTGTGTGGCTGCGAGAGCAGAGCTGTGCTGTGCAGAGCAGATCTGGTGGCCCTCCAGACAGGAACAGCTCCCTCGGGTGTTGAGTGAGCTAGGCACCAACTGGAAGAGTGAGAGCTGAAACGGGTTGCCTGAGGCGGATCAGAACTCAACTGATGCTCTCTGGGATTGCCGGGCAGCGGACATTCCTCCGGCCCCTCCATCTGGGCTCCTGTGAATAGGAGGGGCCGGGCAAGCAGGCCAGCTGGGCTATGATTTGGTGTCTCCGTCTGACCGTCCTCAGCCTGATCATCAGCCAGGGGGCTGACGGTCGAAGAAAGCCTGAGGTGGTCTCTGTGGTGGGCCGGGCTGGGGAGAGTGCAGTGCTGGGCTGTGACTTGCTGCCTCCAGCTGGCCACCCC…	5538	PB.442	4	MSGPLGEGWLPVSSGLTSGSVGGPGAAGPGPGGQQQQPRPSTPDQGGPGTMGMQCQQCCSPCDHFHQCICARAKRPDRAHHDWVSLAVPIGATHLLVPGLQAHAQYQFSVLAQNKLGSGPFSEIVLSIPEGLPTTPAAPGLPPTEIPPPLSPPRGLVAVRTPRGVLLHWDPPELIPGRLDGYILEGRQGSQGWEILDQGVAGTEIQLLVPGLIKDVLYEFRLVAFADSYVSDPSNVANISTSGLEVYPSRTQLPGLLPQPVLAGVVGGVCFLGVAVLVSILAACLMNRRRAARRHRKRLRQDPPLIFSPRGKSGSHSAPGSGSPDSVTKFKLQGSPVPSLRQSLLWGEPARPPSPHPDSPLGRGPLPLEPICRGPDGRFVMGPTVAPSQEKLCLERSEP…	603	16	chr1	Igsf9	0.000637146	0.85935
PB.442.253	ATTGTGTGGCTGCGAGAGCAGAGCTGTGCTGTGCAGAGCAGATCTGGTGGCCCTCCAGACAGGAACAGCTCCCTCGGGTGTTGAGTGAGCTAGGCACCAACTGGAAGAGTGAGAGCTGAAACGGGTTGCCTGAGGCGGATCAGAACTCAACTGATGCTCTCTGGGATTGCCGGGCAGCGGACATTCCTCCGGCCCCTCCATCTGGGCTCCTGTGAATAGGAGGGGCCGGGCAAGCAGGCCAGCTGGGCTATGATTTGGTGTCTCCGTCTGACCGTCCTCAGCCTGATCATCAGCCAGGGGGCTGACGGTCGAAGAAAGCCTGAGGTGGTCTCTGTGGTGGGCCGGGCTGGGGAGAGTGCAGTGCTGGGCTGTGACTTGCTGCCTCCAGCTGGCCACCCC…	4770	PB.442	4	MNRRRAARRHRKRLRQDPPLIFSPRGKSGSHSAPGSGSPDSVTKFKLQGSPVPSLRQSLLWGEPARPPSPHPDSPLGRGPLPLEPICRGPDGRFVMGPTVAPSQEKLCLERSEPRTSAKRLAQSFDCSSSSPSGVPQPLCITDISPVGQPLAAVPSPLPGPGPLLQYLSLPFFREMNVDGDWPPLEEPTPAPPPDFMDSQPCPTSSFLPPPDSPPANLRAVLPGTLMGVGVSSEPPYTALADWTLRERVLPGLLSAAPRGSLTSQSSGRGSASFLRPPSTAPSAGGSYLSPAPGDTSSWASGPERWPRREHVVTVSKRRNTSVDENYEWDSEFPGDMELLETWHPGLASSRTHPELEPELGVKTPEESCLLNPTHAAGPEARCAALREEFLAFRRRRDA…	420	20	chr1	Igsf9	0.000637146	0.859987
PB.442.230	ATTGTGTGGCTGCGAGAGCAGAGCTGTGCTGTGCAGAGCAGATCTGGTGGCCCTCCAGACAGGAACAGCTCCCTCGGGTGTTGAGTGAGCTAGGCACCAACTGGAAGAGTGAGAGCTGAAACGGGTTGCCTGAGGCGGATCAGAACTCAACTGATGCTCTCTGGGATTGCCGGGCAGCGGACATTCCTCCGGCCCCTCCATCTGGGCTCCTGTGAATAGGAGGGGCCGGGCAAGCAGGCCAGCTGGGCTATGATTTGGTGTCTCCGTCTGACCGTCCTCAGCCTGATCATCAGCCAGGGGGCTGACGGTCGAAGAAAGCCTGAGGTGGTCTCTGTGGTGGGCCGGGCTGGGGAGAGTGCAGTGCTGGGCTGTGACTTGCTGCCTCCAGCTGGCCACCCC…	5191	PB.442	4	MNRRRAARRHRKRLRQDPPLIFSPRGKSGSHSAPGSGSPDSVTKFKLQGSPVPSLRQSLLWGEPARPPSPHPDSPLGRGPLPLEPICRGPDGRFVMGPTVAPSQEKLCLERSEPRTSAKRLAQSFDCSSSSPSGVPQPLCITDISPVGQPLAAVPSPLPGPGPLLQYLSLPFFREMNVDGDWPPLEEPTPAPPPDFMDSQPCPTSSFLPPPDSPPANLRAVLPGTLMGVGVSSEPPYTALADWTLRERVLPGLLSAAPRGSLTSQSSGRGSASFLRPPSTAPSAGGSYLSPAPGDTSSWASGPERWPRREHVVTVSKRRNTSVDENYEWDSEFPGDMELLETWHPGLASSRTHPELEPELGVKTPEESCLLNPTHAAGPEARCAALREEFLAFRRRRDA…	420	18	chr1	Igsf9	0.000637146	0.860624
PB.442.285	ATTGTGTGGCTGCGAGAGCAGAGCTGTGCTGTGCAGAGCAGATCTGGTGGCCCTCCAGACAGGAACAGCTCCCTCGGGTGTTGAGTGAGCTAGGCACCAACTGGAAGAGTGAGAGCTGAAACGGGTTGCCTGAGGCGGATCAGAACTCAACTGATGCTCTCTGGGATTGCCGGGCAGCAGGCCAGCTGGGCTATGATTTGGTGTCTCCGTCTGACCGTCCTCAGCCTGATCATCAGCCAGGGGGCTGACGGTCGAAGAAAGCCTGAGGTGGTCTCTGTGGTGGGCCGGGCTGGGGAGAGTGCAGTGCTGGGCTGTGACTTGCTGCCTCCAGCTGGCCACCCCCCTCTGCATGTCATCGAGTGGCTGCGCTTTGGATTCCTGCTTCCCATCTTCATCCAG…	6291	PB.442	4	MLSGIAGQQASWAMIWCLRLTVLSLIISQGADGRRKPEVVSVVGRAGESAVLGCDLLPPAGHPPLHVIEWLRFGFLLPIFIQFGLYSPRIDPDYVGKSCP	100	5	chr1	Igsf9	0.000637146	0.861262
PB.442.193	CTATTGTGTGGCTGCGAGAGCAGAGCTGTGCTGTGCAGAGCAGATCTGGTGGCCCTCCAGACAGGAACAGCTCCCTCGGGTGTTGAGTGAGCTAGGCACCAACTGGAAGAGTGAGAGCTGAAACGGGTTGCCTGAGGCGGATCAGAACTCAACTGATGCTCTCTGGGATTGCCGGGCAGCGGACATTCCTCCGGCCCCTCCATCTGGGCTCCTGTGAATAGGAGGGGCCGGGCAAGCAGGCCAGCTGGGCTATGATTTGGTGTCTCCGTCTGACCGTCCTCAGCCTGATCATCAGCCAGGGGGCTGACGGTCGAAGAAAGCCTGAGGTGGTCTCTGTGGTGGGCCGGGCTGGGGAGAGTGCAGTGCTGGGCTGTGACTTGCTGCCTCCAGCTGGCCACC…	4468	PB.442	4	MNRRRAARRHRKRLRQDPPLIFSPRGKSGSHSAPGSGSPDSVTKFKLQGSPVPSLRQSLLWGEPARPPSPHPDSPLGRGPLPLEPICRGPDGRFVMGPTVAPSQEKLCLERSEPRTSAKRLAQSFDCSSSSPSGVPQPLCITDISPVGQPLAAVPSPLPGPGPLLQYLSLPFFREMNVDGDWPPLEEPTPAPPPDFMDSQPCPTSSFLPPPDSPPANLRAVLPGTLMGVGVSSEPPYTALADWTLRERVLPGLLSAAPRGSLTSQSSGRGSASFLRPPSTAPSAGGSYLSPAPGDTSSWASGPERWPRREHVVTVSKRRNTSVDENYEWDSEFPGDMELLETWHPGLASSRTHPELEPELGVKTPEESCLLNPTHAAGPEARCAALREEFLAFRRRRDA…	420	20	chr1	Igsf9	0.000637146	0.861899
PB.442.186	CCCTATTGTGTGGCTGCGAGAGCAGAGCTGTGCTGTGCAGAGCAGATCTGGTGGCCCTCCAGACAGGAACAGCTCCCTCGGGTGTTGAGTGAGCTAGGCACCAACTGGAAGAGTGAGAGCTGAAACGGGTTGCCTGAGGCGGATCAGAACTCAACTGATGCTCTCTGGGATTGCCGGGCAGCGGACATTCCTCCGGCCCCTCCATCTGGGCTCCTGTGAATAGGAGGGGCCGGGCAAGCAGGCCAGCTGGGCTATGATTTGGTGTCTCCGTCTGACCGTCCTCAGCCTGATCATCAGCCAGGGGGCTGACGGTCGAAGAAAGCCTGAGGTGGTCTCTGTGGTGGGCCGGGCTGGGGAGAGTGCAGTGCTGGGCTGTGACTTGCTGCCTCCAGCTGGCCA…	4413	PB.442	4	MIWCLRLTVLSLIISQGADGRRKPEVVSVVGRAGESAVLGCDLLPPAGHPPLHVIEWLRFGFLLPIFIQFGLYSPRIDPDYVGRVRLQTGASLQIEGLRVEDQGWYECRVLFLDQHSPEQDFANGSWVHLTVNSPPQFQETPPLVLEVKELEAVTLRCVARGSPQPYVTWKFRGQDLGKGQGQVQVQNGTLWIRRVERGSAGDYTCQASSSEGSITHATQLLVLGPPVIVVPPSNSTVNSSQDVSLACRAEAYPANLTYSWFQDGVNVFHISRLQSRVRILVDGSLWLQATQPDDAGHYTCVPSNGFLHPPSASAYLTVLYPAQVTVMPPETPLPTGMRGVIRCPVRANPPLLFVTWTKDGQALQLDKFPGWSLGPEGSLIIALGNENALGEYSCTPYN…	742	19	chr1	Igsf9	0.000637146	0.862536
PB.442.165	CCCCCTATTGTGTGGCTGCGAGAGCAGAGCTGTGCTGTGCAGAGCAGATCTGGTGGCCCTCCAGACAGGAACAGCTCCCTCGGGTGTTGAGTGAGCTAGGCACCAACTGGAAGAGTGAGAGCTGAAACGGGTTGCCTGAGGCGGATCAGAACTCAACTGATGCTCTCTGGGATTGCCGGGCAGCGGACATTCCTCCGGCCCCTCCATCTGGGCTCCTGTGAATAGGAGGGGCCGGGCAAGCAGGCCAGCTGGGCTATGATTTGGTGTCTCCGTCTGACCGTCCTCAGCCTGATCATCAGCCAGGGGGCTGACGGTCGAAGAAAGCCTGAGGTGGTCTCTGTGGTGGGCCGGGCTGGGGAGAGTGCAGTGCTGGGCTGTGACTTGCTGCCTCCAGCTGGC…	3896	PB.442	4	MGMQCQQCCSPCDHFHQCICARAKRPDRAHHDWVSLAVPIGATHLLVPGLQAHAQYQFSVLAQNKLGSGPFSEIVLSIPEGLPTTPAAPGLPPTEIPPPLSPPRGLVAVRTPRGVLLHWDPPELIPGRLDGYILEGRQGSQGWEILDQGVAGTEIQLLVPGLIKDVLYEFRLVAFADSYVSDPSNVANISTSGLEVYPSRTQLPGLLPQPVLAGVVGGVCFLGVAVLVSILAACLMNRRRAARRHRKRLRQDPPLIFSPRGKSGSHSAPGSGSPDSVTKFKLQGSPVPSLRQSLLWGEPARPPSPHPDSPLGRGPLPLEPICRGPDGRFVMGPTVAPSQEKLCLERSEPRTSAKRLAQSFDCSSSSPSGVPQPLCITDISPVGQPLAAVPSPLPGPGPL…	655	19	chr1	Igsf9	0.000637146	0.863173
PB.442.152	GGTCCGCCCCCTATTGTGTGGCTGCGAGAGCAGAGCTGTGCTGTGCAGAGCAGATCTGGTGGCCCTCCAGACAGGAACAGCTCCCTCGGGTGTTGAGTGAGCTAGGCACCAACTGGAAGAGTGAGAGCTGAAACGGGTTGCCTGAGGCGGATCAGAACTCAACTGATGCTCTCTGGGATTGCCGGGCAGCGGACATTCCTCCGGCCCCTCCATCTGGGCTCCTGTGAATAGGAGGGGCCGGGCAAGCAGGCCAGCTGGGCTATGATTTGGTGTCTCCGTCTGACCGTCCTCAGCCTGATCATCAGCCAGGGGGCTGACGGTCGAAGAAAGCCTGAGGTGGTCTCTGTGGTGGGCCGGGCTGGGGAGAGTGCAGTGCTGGGCTGTGACTTGCTGCCTCCA…	5383	PB.442	4	MNRRRAARRHRKRLRQDPPLIFSPRGKSGSHSAPGSGSPDSVTKFKLQGSPVPSLRQSLLWGEPARPPSPHPDSPLGRGPLPLEPICRGPDGRFVMGPTVAPSQEKLCLERSEPRTSAKRLAQSFDCSSSSPSGVPQPLCITDISPVGQPLAAVPSPLPGPGPLLQYLSLPFFREMNVDGDWPPLEEPTPAPPPDFMDSQPCPTSSFLPPPDSPPANLRAVLPGTLMGVGVSSEPPYTALADWTLRERVLPGLLSAAPRGSLTSQSSGRGSASFLRPPSTAPSAGGSYLSPAPGDTSSWASGPERWPRREHVVTVSKRRNTSVDENYEWDSEFPGDMELLETWHPGLASSRTHPELEPELGVKTPEESCLLNPTHAAGPEARCAALREEFLAFRRRRDA…	420	20	chr1	Igsf9	0.000637146	0.86381
PB.442.147	GGGTCCGCCCCCTATTGTGTGGCTGCGAGAGCAGAGCTGTGCTGTGCAGAGCAGATCTGGTGGCCCTCCAGACAGGAACAGCTCCCTCGGGTGTTGAGTGAGCTAGGCACCAACTGGAAGAGTGAGAGCTGAAACGGGTTGCCTGAGGCGGATCAGAACTCAACTGATGCTCTCTGGGATTGCCGGGCAGCGGACATTCCTCCGGCCCCTCCATCTGGGCTCCTGTGAATAGGAGGGGCCGGGCAAGCAGGCCAGCTGGGCTATGATTTGGTGTCTCCGTCTGACCGTCCTCAGCCTGATCATCAGCCAGGGGGCTGACGGTCGAAGAAAGCCTGAGGTGGTCTCTGTGGTGGGCCGGGCTGGGGAGAGTGCAGTGCTGGGCTGTGACTTGCTGCCTCC…	4098	PB.442	4	MIWCLRLTVLSLIISQGADGRRKPEVVSVVGRAGESAVLGCDLLPPAGHPPLHVIEWLRFGFLLPIFIQFGLYSPRIDPDYVGRVRLQTGASLQIEGLRVEDQGWYECRVLFLDQHSPEQDFANGSWVHLTVNSPPQFQETPPLVLEVKELEAVTLRCVARGSPQPYVTWKFRGQDLGKGQGQVQVQNGTLWIRRVERGSAGDYTCQASSSEGSITHATQLLVLGPPVIVVPPSNSTVNSSQDVSLACRAEAYPANLTYSWFQDGVNVFHISRLQSRVRILVDGSLWLQATQPDDAGHYTCVPSNGFLHPPSASAYLTVLYPAQVTVMPPETPLPTGMRGVIRCPVRANPPLLFVTWTKDGQALQLDKFPGWSLGPEGSLIIALGNENALGEYSCTPYN…	1165	21	chr1	Igsf9	0.000637146	0.864447
PB.442.117	GGGGAGGCGGGTCCGCCCCCTATTGTGTGGCTGCGAGAGCAGAGCTGTGCTGTGCAGAGCAGATCTGGTGGCCCTCCAGACAGGAACAGCTCCCTCGGGTGTTGAGTGAGCTAGGCACCAACTGGAAGAGTGAGAGCTGAAACGGGTTGCCTGAGGCGGATCAGAACTCAACTGATGCTCTCTGGGATTGCCGGGCAGCGGACATTCCTCCGGCCCCTCCATCTGGGCTCCTGTGAATAGGAGGGGCCGGGCAAGCAGGCCAGCTGGGCTATGATTTGGTGTCTCCGTCTGACCGTCCTCAGCCTGATCATCAGCCAGGGGGCTGACGGTCGAAGAAAGCCTGAGGTGGTCTCTGTGGTGGGCCGGGCTGGGGAGAGTGCAGTGCTGGGCTGTGACTTG…	4216	PB.442	4	MGMQCQQCCSPCDHFHQCICARAKRPDRAHHDWVSLAVPIGATHLLVPGLQAHAQYQFSVLAQNKLGSGPFSEIVLSIPEGLPTTPAAPGLPPTEIPPPLSPPRGLVAVRTPRGVLLHWDPPELIPGRLDGYILEGRQGSQGWEILDQGVAGTEIQLLVPGLIKDVLYEFRLVAFADSYVSDPSNVANISTSGLEVYPSRTQLPGLLPQPVLAGVVGGVCFLGVAVLVSILAACLMNRRRAARRHRKRLRQDPPLIFSPRGKSGSHSAPGSGSPDSVTKFKLQGSPVPSLRQSLLWGEPARPPSPHPDSPLGRGPLPLEPICRGPDGRFVMGPTVAPSQEKLCLERSEPRTSAKRLAQSFDCSSSSPSGVPQPLCITDISPVGQPLAAVPSPLPGPGPL…	655	19	chr1	Igsf9	0.000637146	0.865084
PB.442.116	GGGGAGGCGGGTCCGCCCCCTATTGTGTGGCTGCGAGAGCAGAGCTGTGCTGTGCAGAGCAGATCTGGTGGCCCTCCAGACAGGAACAGCTCCCTCGGGTGTTGAGTGAGCTAGGCACCAACTGGAAGAGTGAGAGCTGAAACGGGTTGCCTGAGGCGGATCAGAACTCAACTGATGCTCTCTGGGATTGCCGGGCAGCGGACATTCCTCCGGCCCCTCCATCTGGGCTCCTGTGAATAGGAGGGGCCGGGCAAGCAGGCCAGCTGGGCTATGATTTGGTGTCTCCGTCTGACCGTCCTCAGCCTGATCATCAGCCAGGGGGCTGACGGTCGAAGAAAGCCTGAGGTGGTCTCTGTGGTGGGCCGGGCTGGGGAGAGTGCAGTGCTGGGCTGTGACTTG…	4395	PB.442	4	MIWCLRLTVLSLIISQGADGRRKPEVVSVVGRAGESAVLGCDLLPPAGHPPLHVIEWLRFGFLLPIFIQFGLYSPRIDPDYVGRVRLQTGASLQIEGLRVEDQGWYECRVLFLDQHSPEQDFANGSWVHLTVNSPPQFQETPPLVLEVKELEAVTLRCVARGSPQPYVTWKFRGQDLGKGQGQVQVQNGTLWIRRVERGSAGDYTCQASSSEGSITHATQLLVLGPPVIVVPPSNSTVNSSQDVSLACRAEAYPANLTYSWFQDGVNVFHISRLQSRVRILVDGSLWLQATQPDDAGHYTCVPSNGFLHPPSASAYLTVLYPAQVTVMPPETPLPTGMRGVIRCPVRANPPLLFVTWTKDGQALQLDKFPGWSLGPEGSLIIALGNENALGEYSCTPYN…	419	21	chr1	Igsf9	0.000637146	0.865722
PB.442.110	GGGGAGGCGGGTCCGCCCCCTATTGTGTGGCTGCGAGAGCAGAGCTGTGCTGTGCAGAGCAGATCTGGTGGCCCTCCAGACAGGAACAGCTCCCTCGGGTGTTGAGTGAGCTAGGCACCAACTGGAAGAGTGAGAGCTGAAACGGGTTGCCTGAGGCGGATCAGAACTCAACTGATGCTCTCTGGGATTGCCGGGCAGCGGACATTCCTCCGGCCCCTCCATCTGGGCTCCTGTGAATAGGAGGGGCCGGGCAAGCAGGCCAGCTGGGCTATGATTTGGTGTCTCCGTCTGACCGTCCTCAGCCTGATCATCAGCCAGGGGGCTGACGGTCGAAGAAAGCCTGAGGTGGTCTCTGTGGTGGGCCGGGCTGGGGAGAGTGCAGTGCTGGGCTGTGACTTG…	5008	PB.442	4	MPPETPLPTGMRGVIRCPVRANPPLLFVTWTKDGQALQLDKFPGWSLGPEGSLIIALGNENALGEYSCTPYNSLGTAGPSPVTQVLLKAPPAFIDQPKEEYFQEVGRELLIPCSARGDPPPIVSWAKVGRGLQGQAQVDSNNSLVLRPLTKEAQGRWECSASNAVARVTTSTNVYVLGTSPHVVTNVSVVPLPKGANVSWEPGFDGGYLQRFSVWYTPLAKRPDRAHHDWVSLAVPIGATHLLVPGLQAHAQYQFSVLAQNKLGSGPFSEIVLSIPEGLPTTPAAPGLPPTEIPPPLSPPRGLVAVRTPRGVLLHWDPPELIPGRLDGYILEGRQGSQGWEILDQGVAGTEIQLLVPGLIKDVLYEFRLVAFADSYVSDPSNVANISTSGLEVYPSRTQ…	852	20	chr1	Igsf9	0.000637146	0.866359
PB.442.101	AGGCGGGGAGGCGGGTCCGCCCCCTATTGTGTGGCTGCGAGAGCAGAGCTGTGCTGTGCAGAGCAGATCTGGTGGCCCTCCAGACAGGAACAGCTCCCTCGGGTGTTGAGTGAGCTAGGCACCAACTGGAAGAGTGAGAGCTGAAACGGGTTGCCTGAGGCGGATCAGAACTCAACTGATGCTCTCTGGGATTGCCGGGCAGCGGACATTCCTCCGGCCCCTCCATCTGGGCTCCTGTGAATAGGAGGGGCCGGGCAAGCAGGCCAGCTGGGCTATGATTTGGTGTCTCCGTCTGACCGTCCTCAGCCTGATCATCAGCCAGGGGGCTGACGGTCGAAGAAAGCCTGAGGTGGTCTCTGTGGTGGGCCGGGCTGGGGAGAGTGCAGTGCTGGGCTGTGA…	4887	PB.442	4	MIWCLRLTVLSLIISQGADGRRKPEVVSVVGRAGESAVLGCDLLPPAGHPPLHVIEWLRFGFLLPIFIQFGLYSPRIDPDYVGRVRLQTGASLQIEGLRVEDQGWYECRVLFLDQHSPEQDFANGSWVHLTVNSPPQFQETPPLVLEVKELEAVTLRCVARGSPQPYVTWKFRGQDLGKGQGQVQVQNGTLWIRRVERGSAGDYTCQASSSEGSITHATQLLVLGPPVIVVPPSNSTVNSSQDVSLACRAEAYPANLTYSWFQDGVNVFHISRLQSRVRILVDGSLWLQATQPDDAGHYTCVPSNGFLHPPSASAYLTVLYPAQVTVMPPETPLPTGMRGVIRCPVRANPPLLFVTWTKDGQALQLDKFPGWSLGPEGSLIIALGNENALGEYSCTPYN…	433	19	chr1	Igsf9	0.000637146	0.866996
PB.442.93	AAGGCGGGGAGGCGGGTCCGCCCCCTATTGTGTGGCTGCGAGAGCAGAGCTGTGCTGTGCAGAGCAGATCTGGTGGCCCTCCAGACAGGAACAGCTCCCTCGGGTGTTGAGTGAGCTAGGCACCAACTGGAAGAGTGAGAGCTGAAACGGGTTGCCTGAGGCGGATCAGAACTCAACTGATGCTCTCTGGGATTGCCGGGCAGCGGACATTCCTCCGGCCCCTCCATCTGGGCTCCTGTGAATAGGAGGGGCCGGGCAAGCAGGCCAGCTGGGCTATGATTTGGTGTCTCCGTCTGACCGTCCTCAGCCTGATCATCAGCCAGGGGGCTGACGGTCGAAGAAAGCCTGAGGTGGTCTCTGTGGTGGGCCGGGCTGGGGAGAGTGCAGTGCTGGGCTGTG…	5240	PB.442	4	MNRRRAARRHRKRLRQDPPLIFSPRGKSGSHSAPGSGSPDSVTKFKLQGSPVPSLRQSLLWGEPARPPSPHPDSPLGRGPLPLEPICRGPDGRFVMGPTVAPSQEKLCLERSEPRTSAKRLAQSFDCSSSSPSGVPQPLCITDISPVGQPLAAVPSPLPGPGPLLQYLSLPFFREMNVDGDWPPLEEPTPAPPPDFMDSQPCPTSSFLPPPDSPPANLRAVLPGTLMGVGVSSEPPYTALADWTLRERVLPGLLSAAPRGSLTSQSSGRGSASFLRPPSTAPSAGGSYLSPAPGDTSSWASGPERWPRREHVVTVSKRRNTSVDENYEWDSEFPGDMELLETWHPGLASSRTHPELEPELGVKTPEESCLLNPTHAAGPEARCAALREEFLAFRRRRDA…	420	19	chr1	Igsf9	0.000637146	0.867633
PB.442.87	ATCTAAGGCGGGGAGGCGGGTCCGCCCCCTATTGTGTGGCTGCGAGAGCAGAGCTGTGCTGTGCAGAGCAGATCTGGTGGCCCTCCAGACAGGAACAGCTCCCTCGGGTGTTGAGTGAGCTAGGCACCAACTGGAAGAGTGAGAGCTGAAACGGGTTGCCTGAGGCGGATCAGAACTCAACTGATGCTCTCTGGGATTGCCGGGCAGCGGACATTCCTCCGGCCCCTCCATCTGGGCTCCTGTGAATAGGAGGGGCCGGGCAAGCAGGCCAGCTGGGCTATGATTTGGTGTCTCCGTCTGACCGTCCTCAGCCTGATCATCAGCCAGGGGGCTGACGGTCGAAGAAAGCCTGAGGTGGTCTCTGTGGTGGGCCGGGCTGGGGAGAGTGCAGTGCTGGGC…	5026	PB.442	4	MIWCLRLTVLSLIISQGADGRRKPEVVSVVGRAGESAVLGCDLLPPAGHPPLHVIEWLRFGFLLPIFIQFGLYSPRIDPDYVGRVRLQTGASLQIEGLRVEDQGWYECRVLFLDQHSPEQDFANGSWVHLTVNSPPQFQETPPLVLEVKELEAVTLRCVARGSPQPYVTWKFRGQDLGKGQGQVQVQNGTLWIRRVERGSAGDYTCQASSSEGSITHATQLLVLGPPVIVVPPSNSTVNSSQDVSLACRAEAYPANLTYSWFQDGVNVFHISRLQSRVRILVDGSLWLQATQPDDAGHYTCVPSNGFLHPPSASAYLTVLYPAQVTVMPPETPLPTGMRGVIRCPVRANPPLLFVTWTKDGQALQLDKFPGWSLGPEGSLIIALGNENALGEYSCTPYN…	502	17	chr1	Igsf9	0.000637146	0.86827
PB.442.74	GGGCATCTAAGGCGGGGAGGCGGGTCCGCCCCCTATTGTGTGGCTGCGAGAGCAGAGCTGTGCTGTGCAGAGCAGATCTGGTGGCCCTCCAGACAGGAACAGCTCCCTCGGGTGTTGAGTGAGCTAGGCACCAACTGGAAGAGTGAGAGCTGAAACGGGTTGCCTGAGGCGGATCAGAACTCAACTGATGCTCTCTGGGATTGCCGGGCAGCGGACATTCCTCCGGCCCCTCCATCTGGGCTCCTGTGAATAGGAGGGGCCGGGCAAGCAGGCCAGCTGGGCTATGATTTGGTGTCTCCGTCTGACCGTCCTCAGCCTGATCATCAGCCAGGGGGCTGACGGTCGAAGAAAGCCTGAGGTGGTCTCTGTGGTGGGCCGGGCTGGGGAGAGTGCAGTGCT…	4976	PB.442	4	MNRRRAARRHRKRLRQDPPLIFSPRGKSGSHSAPGSGSPDSVTKFKLQGSPVPSLRQSLLWGEPARPPSPHPDSPLGRGPLPLEPICRGPDGRFVMGPTVAPSQEKLCLERSEPRTSAKRLAQSFDCSSSSPSGVPQPLCITDISPVGQPLAAVPSPLPGPGPLLQYLSLPFFREMNVDGDWPPLEEPTPAPPPDFMDSQPCPTSSFLPPPDSPPANLRAVLPGTLMGVGVSSEPPYTALADWTLRERVLPGLLSAAPRGSLTSQSSGRGSASFLRPPSTAPSAGGSYLSPAPGDTSSWASGPERWPRREHVVTVSKRRNTSVDENYEWDSEFPGDMELLETWHPGLASSRTHPELEPELGVKTPEESCLLNPTHAAGPEARCAALREEFLAFRRRRDA…	420	19	chr1	Igsf9	0.000637146	0.868907
PB.442.64	GAGGCGCTCGGGGCATCTAAGGCGGGGAGGCGGGTCCGCCCCCTATTGTGTGGCTGCGAGAGCAGAGCTGTGCTGTGCAGAGCAGATCTGGTGGCCCTCCAGACAGGAACAGCTCCCTCGGGTGTTGAGTGAGCTAGGCACCAACTGGAAGAGTGAGAGCTGAAACGGGTTGCCTGAGGCGGATCAGAACTCAACTGATGCTCTCTGGGATTGAGGGGCCGGGCAAGCAGGCCAGCTGGGCTATGATTTGGTGTCTCCGTCTGACCGTCCTCAGCCTGATCATCAGCCAGGGGGCTGACGGTCGAAGAAAGCCTGAGGTGGTCTCTGTGGTGGGCCGGGCTGGGGAGAGTGCAGTGCTGGGCTGTGACTTGCTGCCTCCAGCTGGCCACCCCCCTCTGC…	4371	PB.442	4	MLSGIEGPGKQASWAMIWCLRLTVLSLIISQGADGRRKPEVVSVVGRAGESAVLGCDLLPPAGHPPLHVIEWLRFGFLLPIFIQFGLYSPRIDPDYVGRVRLQTGASLQIEGLRVEDQGWYECRVLFLDQHSPEQDFANGSWVHLTVNSPPQFQETPPLVLEVKELEAVTLRCVARGSPQPYVTWKFRGQDLGKGQGQVQVQNGTLWIRRVERGSAGDYTCQASSSEGSITHATQLLVLGPPVIVVPPSNSTVNSSQDVSLACRAEAYPANLTYSWFQDGVNVFHISRLQSRVRILVDGSLWLQATQPDDAGHYTCVPSNGFLHPPSASAYLTVLYPAQVTVMPPETPLPTGMRGVIRCPVRANPPLLFVTWTKDGQALQLDKFPGWSLGPEGSLIIAL…	1092	21	chr1	Igsf9	0.000637146	0.869544
PB.442.20	GGAGGGGGGATTGGCGGTCTCCAGGGCGACGGGAGGCGCTCGGGGCATCTAAGGCGGGGAGGCGGGTCCGCCCCCTATTGTGTGGCTGCGAGAGCAGAGCTGTGCTGTGCAGAGCAGATCTGGTGGCCCTCCAGACAGGAACAGCTCCCTCGGGTGTTGAGTGAGCTAGGCACCAACTGGAAGAGTGAGAGCTGAAACGGGTTGCCTGAGGCGGATCAGAACTCAACTGATGCTCTCTGGGATTGCCGGGCAGCGGACATTCCTCCGGCCCCTCCATCTGGGCTCCTGTGAATAGGAGGGGCCGGGCAAGCAGGCCAGCTGGGCTATGATTTGGTGTCTCCGTCTGACCGTCCTCAGCCTGATCATCAGCCAGGGGGCTGACGGTCGAAGAAAGCCTGA…	5504	PB.442	4	MPLSLTAPPQFQETPPLVLEVKELEAVTLRCVARGSPQPYVTWKFRGQDLGKGQGQVQVQNGTLWIRRVERGSAGDYTCQASSSEGSITHATQLLVLGPPVIVVPPSNSTVNSSQDVSLACRAEAYPANLTYSWFQDGVNVFHISRLQSRVRILVDGSLWLQATQPDDAGHYTCVPSNGFLHPPSASAYLTVLYPAQVTVMPPETPLPTGMRGVIRCPVRANPPLLFVTWTKDGQALQLDKFPGWSLGPEGSLIIALGNENALGEYSCTPYNSLGTAGPSPVTQVLLKAPPAFIDQPKEEYFQEVGRELLIPCSARGDPPPIVSWAKVGRGLQGQAQVDSNNSLVLRPLTKEAQGRWECSASNAVARVTTSTNVYVLG	378	17	chr1	Igsf9	0.000637146	0.870182
PB.442.610	GTGGGGTGATCCGGTGTCCGGTTCGTGCTAATCCCCCACTACTGTTTGTCACCTGGACCAAAGACGGACAGGCCTTGCAGCTGGACAAGGTACAGGCTTGTGACAGGGGATGAAGGTCTTGGCTAGGTGTTGTTTTTGTCAGAGGGCCAGCTGCAGCTCAGCGGGAGGCTGAGTTTAATTCAGCGCTGTGGTTGGGAAACATGTTTCTTACCAGATGCCAGTGTTAGGCAGTGACTGTGGAGGTGAGAAGAAGTATCCATTTCCCCAGAAGAAGTATCCATCCTTGGAGTGTTGCCTTGAGGCAGAGCTGCCACAGAGACTCTGCTGTCAGGCCAGGGAAGGAACAAGGCTTTTGTTTTTAGGTCCGGTTGGGGATAGACCAGTAACAGATCCTGGGCC…	4737	PB.442	3	MNRRRAARRHRKRLRQDPPLIFSPRGKSGSHSAPGSGSPDSVTKFKLQGSPVPSLRQSLLWGEPARPPSPHPDSPLGRGPLPLEPICRGPDGRFVMGPTVAPSQEKLCLERSEPRTSAKRLAQSFDCSSSSPSGVPQPLCITDISPVGQPLAAVPSPLPGPGPLLQYLSLPFFREMNVDGDWPPLEEPTPAPPPDFMDSQPCPTSSFLPPPDSPPANLRAVLPGTLMGVGVSSEPPYTALADWTLRERVLPGLLSAAPRGSLTSQSSGRGSASFLRPPSTAPSAGGSYLSPAPGDTSSWASGPERWPRREHVVTVSKRRNTSVDENYEWDSEFPGDMELLETWHPGLASSRTHPELEPELGVKTPEESCLLNPTHAAGPEARCAALREEFLAFRRRRDA…	420	9	chr1	Igsf9	0.000477859	0.870659
PB.442.569	GGATTTGGGCTGCGGGGCAAGAAAGAGATGGTGCTTCGTTTTCAGAACTGAAACCCAGAAAAGGTCACCCGGGAAGATGTTGTTGGGGTACCTTTTCTGCCTCTGGTTTGAATCCTAAGGGAAATCTTGGGATTGGCTGAGCTGAGAGAGGAGGAGGTGCTGGCAGGTGCCCGCCCGCAGGAGAGAGTTTATTTTCAAACTGGGGGCAGTTATTGGCAAACAGCCTACTCGGGAGTGTGTGTGTCTACACAAGCCCTGGGGACTTGATGAAAGGGGGCCCCAATTAGCAGGAGGAGAGAGAATTGGTACAGGCACAGCCGGCCTTCCTGTCTGTGCCTGCCTGTGCCCAGGGGGCTTTGGCTGCGGGGCTAAAGATGGACAAATTCAAATTATTGCCAG…	4517	PB.442	3	MNRRRAARRHRKRLRQDPPLIFSPRGKSGSHSAPGSGSPDSVTKFKLQGSPVPSLRQSLLWGEPARPPSPHPDSPLGRGPLPLEPICRGPDGRFVMGPTVAPSQEKLCLERSEPRTSAKRLAQSFDCSSSSPSGVPQPLCITDISPVGQPLAAVPSPLPGPGPLLQYLSLPFFREMNVDGDWPPLEEPTPAPPPDFMDSQPCPTSSFLPPPDSPPANLRAVLPGTLMGVGVSSEPPYTALADWTLRERVLPGLLSAAPRGSLTSQSSGRGSASFLRPPSTAPSAGGSYLSPAPGDTSSWASGPERWPRREHVVTVSKR	318	18	chr1	Igsf9	0.000477859	0.871137
PB.442.561	GGATTTGGGCTGCGGGGCAAGAAAGAGATGGTGCTTCGTTTTCAGAACTGAAACCCAGAAAAGGTCACCCGGGAAGATGTTGTTGGGGTACCTTTTCTGCCTCTGGTTTGAATCCTAAGGGAAATCTTGGGATTGGCTGAGCTGAGAGAGGAGGAGGTGCTGGCAGGTGCCCGCCCGCAGGAGAGAGTTTATTTTCAAACTGGGGGCAGTTATTGGCAAACAGCCTACTCGGGAGTGTGTGTGTCTACACAAGCCCTGGGGACTTGATGAAAGGGGGCCCCAATTAGCAGGAGGAGAGAGAATTGGTACAGGCACAGCCGGCCTTCCTGTCTGTGCCTGCCTGTGCCCAGGGGGCTTTGGCTGCGGGGCTAAAGATGGACAAATTCAAATTATTGCCAG…	5199	PB.442	3	MPLSLTAPPQFQETPPLVLEVKELEAVTLRCVARGSPQPYVTWKFRGQDLGKGQGQVQVQNGTLWIRRVERGSAGDYTCQASSSEGSITHATQLLVLGPPVIVVPPSNSTVNSSQDVSLACRAEAYPANLTYSWFQDGVNVFHISRLQSRVRILVDGSLWLQATQPDDAGHYTCVPSNGFLHPPSASAYLTVLYPAQVTVMPPETPLPTGMRGVIRCPVRANPPLLFVTWTKDGQALQLDKFPGWSLGPEGSLIIALGNENALGEYSCTPYNSLGTAGPSPVTQVLLKAPPAFIDQPKEEYFQEVGRELLIPCSARGDPPPIVSWAKVGRGLQGQAQVDSNNSLVLRPLTKEAQGRWECSASNAVARVTTSTNVYVLGTSPHVVTNVSVVPLPKGANVS…	582	17	chr1	Igsf9	0.000477859	0.871615
PB.442.552	GGATGGATTTGGGCTGCGGGGCAAGAAAGAGATGGTGCTTCGTTTTCAGAACTGAAACCCAGAAAAGGTCACCCGGGAAGATGTTGTTGGGGTACCTTTTCTGCCTCTGGTTTGAATCCTAAGGGAAATCTTGGGATTGGCTGAGCTGAGAGAGGAGGAGGTGCTGGCAGGTGCCCGCCCGCAGGAGAGAGTTTATTTTCAAACTGGGGGCAGTTATTGGCAAACAGCCTACTCGGGAGTGTGTGTGTCTACACAAGCCCTGGGGACTTGATGAAAGGGGGCCCCAATTAGCAGGAGGAGAGAGAATTGGTACAGGCACAGCCGGCCTTCCTGTCTGTGCCTGCCTGTGCCCAGGGGGCTTTGGCTGCGGGGCTAAAGATGGACAAATTCAAATTATTG…	5186	PB.442	3	MNRRRAARRHRKRLRQDPPLIFSPRGKSGSHSAPGSGSPDSVTKFKLQGSPVPSLRQSLLWGEPARPPSPHPDSPLGRGPLPLEPICRGPDGRFVMGPTVAPSQEKLCLERSEPRTSAKRLAQSFDCSSSSPSGVPQPLCITDISPVGQPLAAVPSPLPGPGPLLQYLSLPFFREMNVDGDWPPLEEPTPAPPPDFMDSQPCPTSSFLPPPDSPPANLRAVLPGTLMGVGVSSEPPYTALADWTLRERVLPGLLSAAPRGSLTSQSSGRGSASFLRPPSTAPSAGGSYLSPAPGDTSSWASGPERWPRREHVVTVSKRRNTSVDENYEWDSEFPGDMELLETWHPGLASSRTHPELEPELGVKTPEESCLLNPTHAAGPEARCAALREEFLAFRRRRDA…	420	18	chr1	Igsf9	0.000477859	0.872093
PB.442.549	AGGATGGATTTGGGCTGCGGGGCAAGAAAGAGATGGTGCTTCGTTTTCAGAACTGAAACCCAGAAAAGGTCACCCGGGAAGATGTTGTTGGGGTACCTTTTCTGCCTCTGGTTTGAATCCTAAGGGAAATCTTGGGATTGGCTGAGCTGAGAGAGGAGGAGGTGCTGGCAGGTGCCCGCCCGCAGGAGAGAGTTTATTTTCAAACTGGGGGCAGTTATTGGCAAACAGCCTACTCGGGAGTGTGTGTGTCTACACAAGCCCTGGGGACTTGATGAAAGGGGGCCCCAATTAGCAGGAGGAGAGAGAATTGGTACAGGCACAGCCGGCCTTCCTGTCTGTGCCTGCCTGTGCCCAGGGGGCTTTGGCTGCGGGGCTAAAGATGGACAAATTCAAATTATT…	4679	PB.442	3	MNRRRAARRHRKRLRQDPPLIFSPRGKSGSHSAPGSGSPDSVTKFKLQGSPVPSLRQSLLWGEPARPPSPHPDSPLGRGPLPLEPICRGPDGRFVMGPTVAPSQEKLCLERSEPRTSAKRLAQSFDCSSSSPSGVPQPLCITDISPVGQPLAAVPSPLPGPGPLLQYLSLPFFREMNVDGDWPPLEEPTPAPPPDFMDSQPCPTSSFLPPPDSPPANLRAVLPGTLMGVGVSSEPPYTALADWTLRERVLPGLLSAAPRGSLTSQSSGRGSASFLRPPSTAPSAGGSYLSPAPGDTSSWASGPERWPRREHVVTVSKRRNTSVDENYEWDSEFPGDMELLETWHPGLASSRTHPELEPELGVKTPEESCLLNPTHAAGPEARCAALREEFLAFRRRRDA…	420	17	chr1	Igsf9	0.000477859	0.872571
PB.442.536	AGAGTGCCTGTGGGAGGCCCTAAGGATGGATTTGGGCTGCGGGGCAAGAAAGAGATGGTGCTTCGTTTTCAGAACTGAAACCCAGAAAAGGTCACCCGGGAAGATGTTGTTGGGGTACCTTTTCTGCCTCTGGTTTGAATCCTAAGGGAAATCTTGGGATTGGCTGAGCTGAGAGAGGAGGAGGTGCTGGCAGGAGAGAGTTTATTTTCAAACTGGGGGCAGTTATTGGCAAACAGCCTACTCGGGAGTGTGTGTGTCTACACAAGCCCTGGGGACTTGATGAAAGGGGGCCCCAATTAGCAGGAGGAGAGAGAATTGGTACAGGCACAGCCGGCCTTCCTGTCTGTGCCTGCCTGTGCCCAGGGGGCTTTGGCTGCGGGGCTAAAGATGGACAAATTC…	4143	PB.442	3	MNRRRAARRHRKRLRQDPPLIFSPRGKSGSHSAPGSGSPDSVTKFKLQGSPVPSLRQSLLWGEPARPPSPHPDSPLGRGPLPLEPICRGPDGRFVMGPTVAPSQEKLCLERSEPRTSAKRLAQSFDCSSSSPSGVPQPLCITDISPVGQPLAAVPSPLPGPGPLLQYLSLPFFREMNVDGDWPPLEEPTPAPPPDFMDSQPCPTSSFLPPPDSPPANLRAVLPGTLMGVGVSSEPPYTALADWTLRERVLPGLLSAAPRGSLTSQSSGRGSASFLRPPSTAPSAGGSYLSPAPGDTSSWASGPERWPRREHVVTVSKRRNTSVDENYEWDSEFPGDMELLETWHPGLASSRTHPELEPELGVKTPEESCLLNPTHAAGPEARCAALREEFLAFRRRRDA…	420	19	chr1	Igsf9	0.000477859	0.873049
PB.442.534	AGAGTGCCTGTGGGAGGCCCTAAGGATGGATTTGGGCTGCGGGGCAAGAAAGAGATGGTGCTTCGTTTTCAGAACTGAAACCCAGAAAAGGTCACCCGGGAAGATGTTGTTGGGGTACCTTTTCTGCCTCTGGTTTGAATCCTAAGGGAAATCTTGGGATTGGCTGAGCTGAGAGAGGAGGAGGTGCTGGCAGGTGCCCGCCCGCAGGAGAGAGTTTATTTTCAAACTGGGGGCAGTTATTGGCAAACAGCCTACTCGGGAGTGTGTGTGTCTACACAAGCCCTGGGGACTTGATGAAAGGGGGCCCCAATTAGCAGGAGGAGAGAGAATTGGTACAGGCACAGCCGGCCTTCCTGTCTGTGCCTGCCTGTGCCCAGGGGGCTTTGGCTGCGGGGCTAA…	4191	PB.442	3	MPPETPLPTGMRGVIRCPVRANPPLLFVTWTKDGQALQLDKFPGWSLGPEGSLIIALGNENALGEYSCTPYNSLGTAGPSPVTQVLLKIWPAGSPGFYRPAQGRIFPRSRAGATHPVLRPGRPSSYCLLGQGLTSGSVGGPGAAGPGPGGQQQQPRPSTPDQGGPGTMGMQCQQCCSPCDHFHQCICARAKRPDRAHHDWVSLAVPIGATHLLVPGLQAHAQYQFSVLAQNKLGSGPFSEIVLSIPEGLPTTPAAPGLPPTEIPPPLSPPRGLVAVRTPRGVLLHWDPPELIPGRLDGYILEGRQGSQGWEILDQGVAGTEIQLLVPGLIKDVLYEFRLVAFADSYVSDPSNVANISTSGLEVYPSRTQLPGLLPQPVLAGVVGGVCFLGVAVLVSILA…	822	18	chr1	Igsf9	0.000477859	0.873527
PB.442.519	AGAGTGCCTGTGGGAGGCCCTAAGGATGGATTTGGGCTGCGGGGCAAGAAAGAGATGGTGCTTCGTTTTCAGAACTGAAACCCAGAAAAGGTCACCCGGGAAGATGTTGTTGGGGTACCTTTTCTGCCTCTGGTTTGAATCCTAAGGGAAATCTTGGGATTGGCTGAGCTGAGAGAGGAGGAGGTGCTGGCAGGTGCCCGCCCGCAGGAGAGAGTTTATTTTCAAACTGGGGGCAGTTATTGGCAAACAGCCTACTCGGGAGTGTGTGTGTCTACACAAGCCCTGGGGACTTGATGAAAGGGGGCCCCAATTAGCAGGAGGAGAGAGAATTGGTACAGGCACAGCCGGCCTTCCTGTCTGTGCCTGCCTGTGCCCAGGGGGCTTTGGCTGCGGGGCTAA…	4356	PB.442	3	MPPETPLPTGMRGVIRCPVRANPPLLFVTWTKDGQALQLDKFPGWSLGPEGSLIIALGNENALGEYSCTPYNSLGTAGPSPVTQVLLKAPPAFIDQPKEEYFQEVGRELLIPCSARGDPPPIVSWAKVGRGLQGQAQVDSNNSLVLRPLTKEAQGRWECSASNAVARVTTSTNVYVLGTSPHVVTNVSVVPLPKGANVSWEPGFDGGYLQRFSVWYTPLAKRPDRAHHDWVSLAVPIGATHLLVPGLQAHAQYQFSVLAQNKLGSGPFSEIVLSIPEGLPTTPAAPGLPPTEIPPPLSPPRGLVAVRTPRGVLLHWDPPELIPGRLDGYILEGRQGSQGWEILDQGVAGTEIQLLVPGLIKDVLYEFRLVAFADSYVSDPSNVANISTSGLEVYPSRTQ…	852	19	chr1	Igsf9	0.000477859	0.874004
PB.442.530	AGAGTGCCTGTGGGAGGCCCTAAGGATGGATTTGGGCTGCGGGGCAAGAAAGAGATGGTGCTTCGTTTTCAGAACTGAAACCCAGAAAAGGTCACCCGGGAAGATGTTGTTGGGGACGAGTCCGGCTGCAGACAGGAGCATCTCTCCAGATTGAGGGGCTCCGGGTGGAAGACCAGGGTTGGTACGAGTGCCGTGTGCTCTTCCTGGACCAACACAGCCCTGAACAGGATTTTGCCAACGGCTCCTGGGTGCACCTGACAGTCAATTGTATGAAGTTGGGGAGCAGGTGGTGACAGTAGGGGGAGAATGATGGGGACCCTGGTAGTGAAGGGAATGAGCGAGTTCTGTGCCCTACCCATCCTGGCATGTGCTCACCATGCTAGCTCATTTACGGCTTGC…	4255	PB.442	3	MNRRRAARRHRKRLRQDPPLIFSPRGKSGSHSAPGSGSPDSVTKFKLQGSPVPSLRQSLLWGEPARPPSPHPDSPLGRGPLPLEPICRGPDGRFVMGPTVAPSQEKLCLERSEPRTSAKRLAQSFDCSSSSPSGVPQPLCITDISPVGQPLAAVPSPLPGPGPLLQYLSLPFFREMNVDGDWPPLEEPTPAPPPDFMDSQPCPTSSFLPPPDSPPANLRAVLPGTLMGVGVSSEPPYTALADWTLRERVLPGLLSAAPRGSLTSQSSGRGSASFLRPPSTAPSAGGSYLSPAPGDTSSWASGPERWPRREHVVTVSKRRNTSVDENYEWDSEFPGDMELLETWHPGLASSRTHPELEPELGVKTPEESCLLNPTHAAGPEARCAALREEFLAFRRRRDA…	420	16	chr1	Igsf9	0.000477859	0.874482
PB.442.514	AGAGTGCCTGTGGGAGGCCCTAAGGATGGATTTGGGCTGCGGGGCAAGAAAGAGATGGTGCTTCGTTTTCAGAACTGAAACCCAGAAAAGGTCACCCGGGAAGATGTTGTTGGGGTACCTTTTCTGCCTCTGGTTTGAATCCTAAGGGAAATCTTGGGATTGGCTGAGCTGAGAGAGGAGGAGGTGCTGGCAGGTGCCCGCCCGCAGGAGAGAGTTTATTTTCAAACTGGGGGCAGTTATTGGCAAACAGCCTACTCGGGAGTGTGTGTGTCTACACAAGCCCTGGGGACTTGATGAAAGGGGGCCCCAATTAGCAGGAGGAGAGAGAATTGGTACAGGCACAGCCGGCCTTCCTGTCTGTGCCTGCCTGTGCCCAGGGGGCTTTGGCTGCGGGGCTAA…	4706	PB.442	3	MNRRRAARRHRKRLRQDPPLIFSPRGKSGSHSAPGSGSPDSVTKFKLQGSPVPSLRQSLLWGEPARPPSPHPDSPLGRGPLPLEPICRGPDGRFVMGPTVAPSQEKLCLERSEPRTSAKRLAQSFDCSSSSPSGVPQPLCITDISPVGQPLAAVPSPLPGPGPLLQYLSLPFFREMNVDGDWPPLEEPTPAPPPDFMDSQPCPTSSFLPPPDSPPANLRAVLPGTLMGVGVSSEPPYTALADWTLRERVLPGLLSAAPRGSLTSQSSGRGSASFLRPPSTAPSAGGSYLSPAPGDTSSWASGPERWPRREHVVTVSKRRNTSVDENYEWDSEFPGDMELLETWHPGLASSRTHPELEPELGVKTPEESCLLNPTHAAGPEARCAALREEFLAFRRRRDA…	420	17	chr1	Igsf9	0.000477859	0.87496
PB.442.516	AGAGTGCCTGTGGGAGGCCCTAAGGATGGATTTGGGCTGCGGGGCAAGAAAGAGATGGTGCTTCGTTTTCAGAACTGAAACCCAGAAAAGGTCACCCGGGAAGATGTTGTTGGGGACGAGTCCGGCTGCAGACAGGAGCATCTCTCCAGATTGAGGGGCTCCGGGTGGAAGACCAGGGTTGGTACGAGTGCCGTGTGCTCTTCCTGGACCAACACAGCCCTGAACAGGATTTTGCCAACGGCTCCTGGGTGCACCTGACAGTCAATTCGCCCCCTCAGTTCCAGGAGACACCTCCCTTAGTTCTGGAAGTCAAGGAGCTGGAGGCGGTTACCTTGCGCTGTGTGGCCCGTGGCAGCCCTCAGCCTTATGTGACTTGGAAATTCCGAGGACAAGACCTTG…	4459	PB.442	3	MNRRRAARRHRKRLRQDPPLIFSPRGKSGSHSAPGSGSPDSVTKFKLQGSPVPSLRQSLLWGEPARPPSPHPDSPLGRGPLPLEPICRGPDGRFVMGPTVAPSQEKLCLERSEPRTSAKRLAQSFDCSSSSPSGVPQPLCITDISPVGQPLAAVPSPLPGPGPLLQYLSLPFFREMNVDGDWPPLEEPTPAPPPDFMDSQPCPTSSFLPPPDSPPANLRAVLPGTLMGVGVSSEPPYTALADWTLRERVLPGLLSAAPRGSLTSQSSGRGSASFLRPPSTAPSAGGSYLSPAPGDTSSWASGPERWPRREHVVTVSKRRNTSVDENYEWDSEFPGDMELLETWHPGLASSRTHPELEPELGVKTPEESCLLNPTHAAGPEARCAALREEFLAFRRRRDA…	420	17	chr1	Igsf9	0.000477859	0.875438
PB.442.486	GGGGGCTGACGGTGAGCCAGACCCAAGGGAACCAACAACTCTGTGTTACCCTGGGATATTACTGTTTCGCAAGGGGTTATCTGTGAGAATTTGAGTGTAGGAGAGGGCTAGGGCTGGCTCAGAGAGGTTGGGGTTTGCCCCAATCGTGCAAAGTCTTAAGGAAACTTGAGAGATGTTGATGACGCCTTCCCCCTCCCGCATCTCATTTTGATCCCTTGCTGTTCCCTCGTGCTACCCACCTCATAGGTCGAAGAAAGCCTGAGGTGGTCTCTGTGGTGGGCCGGGCTGGGGAGAGTGCAGTGCTGGGCTGTGACTTGCTGCCTCCAGCTGGCCACCCCCCTCTGCATGTCATCGAGTGGCTGCGCTTTGGATTCCTGCTTCCCATCTTCATCCAGTTCG…	4563	PB.442	3	MNRRRAARRHRKRLRQDPPLIFSPRGKSGSHSAPGSGSPDSVTKFKLQGSPVPSLRQSLLWGEPARPPSPHPDSPLGRGPLPLEPICRGPDGRFVMGPTVAPSQEKLCLERSEPRTSAKRLAQSFDCSSSSPSGVPQPLCITDISPVGQPLAAVPSPLPGPGPLLQYLSLPFFREMNVDGDWPPLEEPTPAPPPDFMDSQPCPTSSFLPPPDSPPANLRAVLPGTLMGVGVSSEPPYTALADWTLRERVLPGLLSAAPRGSLTSQSSGRGSASFLRPPSTAPSAGGSYLSPAPGDTSSWASGPERWPRREHVVTVSKRRNTSVDENYEWDSEFPGDMELLETWHPGLASSRTHPELEPELGVKTPEESCLLNPTHAAGPEARCAALREEFLAFRRRRDA…	420	17	chr1	Igsf9	0.000477859	0.875916
PB.442.483	GTCCTCAGCCTGATCATCAGCCAGGGGGCTGACGGTCGAAGAAAGCCTGAGGTGGTCTCTGTGGTGGGCCGGGCTGGGGAGAGTGCAGTGCTGGGCTGTGACTTGCTGCCTCCAGCTGGCCACCCCCCTCTGCATGTCATCGAGTGGCTGCGCTTTGGATTCCTGCTTCCCATCTTCATCCAGTTCGGCCTCTACTCTCCCCGAATTGACCCCGATTACGTGGGACGAGTCCGGCTGCAGACAGGAGCATCTCTCCAGATTGAGGGGCTCCGGGTGGAAGACCAGGGTTGGTACGAGTGCCGTGTGCTCTTCCTGGACCAACACAGCCCTGAACAGGATTTTGCCAACGGCTCCTGGGTGCACCTGACAGTCAATTACTTCCCTGGGCACTCGGCTCTG…	4073	PB.442	3	MNRRRAARRHRKRLRQDPPLIFSPRGKSGSHSAPGSGSPDSVTKFKLQGSPVPSLRQSLLWGEPARPPSPHPDSPLGRGPLPLEPICRGPDGRFVMGPTVAPSQEKLCLERSEPRTSAKRLAQSFDCSSSSPSGVPQPLCITDISPVGQPLAAVPSPLPGPGPLLQYLSLPFFREMNVDGDWPPLEEPTPAPPPDFMDSQPCPTSSFLPPPDSPPANLRAVLPGTLMGVGVSSEPPYTALADWTLRERVLPGLLSAAPRGSLTSQSSGRGSASFLRPPSTAPSAGGSYLSPAPGDTSSWASGPERWPRREHVVTVSKR	318	19	chr1	Igsf9	0.000477859	0.876394
PB.442.454	ACTGCCAGAAGCAGTGTGGACTAAGTGGAGACAGGCTCCAGGGCTCCCCACAGAGAATGGGGAATGGGGCGAGGAAAGGGGTGTGGATCTGGTGGCCCTCCAGACAGGAACAGCTCCCTCGGGTGTTGAGTGAGCTAGGCACCAACTGGAAGAGTGAGAGCTGAAACGGGTTGCCTGAGGCGGATCAGAACTCAACTGATGCTCTCTGGGATTGAGGGGCCGGGCAAGCAGGCCAGCTGGGCTATGATTTGGTGTCTCCGTCTGACCGTCCTCAGCCTGATCATCAGCCAGGGGGCTGACGGTCGAAGAAAGCCTGAGGTGGTCTCTGTGGTGGGCCGGGCTGGGGAGAGTGCAGTGCTGGGCTGTGACTTGCTGCCTCCAGCTGGCCACCCCCCTCTG…	4193	PB.442	3	MLSGIEGPGKQASWAMIWCLRLTVLSLIISQGADGRRKPEVVSVVGRAGESAVLGCDLLPPAGHPPLHVIEWLRFGFLLPIFIQFGLYSPRIDPDYVGRVRLQTGASLQIEGLRVEDQGWYECRVLFLDQHSPEQDFANGSWVHLTVNSPPQFQETPPLVLEVKELEAVTLRCVARGSPQPYVTWKFRGQDLGKGQGQVQVQNGTLWIRRVERGSAGDYTCQASSSEGSITHATQLLVLGPPVIVVPPSNSTVNSSQDVSLACRAEAYPANLTYSWFQDGVNVFHISRLQSRVRILVDGSLWLQATQPDDAGHYTCVPSNGFLHPPSASAYLTVLYPAQVTVMPPETPLPTGMRGVIRCPVRANPPLLFVTWTKDGQALQLDKFPGWSLGPEGSLIIAL…	724	22	chr1	Igsf9	0.000477859	0.876872
PB.442.443	GATACTGCCCTGTGGAGGGTATTCTGCAGACACTGCTGAATTGTGGGAGGCCAGGAAGAGGGTGGAGGCCTCAGAGCAGAGTCCACCTGGGTTTGCCAGGCCCAGATCTGGTGGCCCTCCAGACAGGAACAGCTCCCTCGGGTGTTGAGTGAGCTAGGCACCAACTGGAAGAGTGAGAGCTGAAACGGGTTGCCTGAGGCGGATCAGAACTCAACTGATGCTCTCTGGGATTGCCGGGCAGCGGACATTCCTCCGGCCCCTCCATCTGGGCTCCTGTGAATAGGAGGGGCCGGGCAAGCAGGCCAGCTGGGCTATGATTTGGTGTCTCCGTCTGACCGTCCTCAGCCTGATCATCAGCCAGGGGGCTGACGGTCGAAGAAAGCCTGAGGTGGTCTCTGT…	4815	PB.442	3	MPLSLTAPPQFQETPPLVLEVKELEAVTLRCVARGSPQPYVTWKFRGQDLGKGQGQVQVQNGTLWIRRVERGSAGDYTCQASSSEGSITHATQLLVLGPPVIVVPPSNSTVNSSQDVSLACRAEAYPANLTYSWFQDGVNVFHISRLQSRVRILVDGSLWLQATQPDDAGHYTCVPSNGFLHPPSASAYLTVLYPAQVTVMPPETPLPTGMRGVIRCPVRANPPLLFVTWTKDGQALQLDKFPGWSLGPEGSLIIALGNENALGEYSCTPYNSLGTAGPSPVTQVLLKAPPAFIDQPKEEYFQEVGRELLIPCSARGDPPPIVSWAKVGRGLQGQAQVDSNNSLVLRPLTKEAQGRWECSASNAVARVTTSTNVYVLGTSPHVVTNVSVVPLPKGANVS…	1052	20	chr1	Igsf9	0.000477859	0.877349
PB.442.439	TTATGCAGAGAGGCAGGGATGATACTGCCCTGTGGAGGGTATTCTGCAGACACTGCTGAATTGTGGGAGGCCAGGAAGAGGGTGGAGGCCTCAGAGCAGAGTCCACCTGGGTTTGCCAGGCCCAGATCTGGTGGCCCTCCAGACAGGAACAGCTCCCTCGGGTGTTGAGTGAGCTAGGCACCAACTGGAAGAGTGAGAGCTGAAACGGGTTGCCTGAGGCGGATCAGAACTCAACTGATGCTCTCTGGGATTGCCGGGCAGCGGACATTCCTCCGGCCCCTCCATCTGGGCTCCTGTGAATAGGAGGGGCCGGGCAAGCAGGCCAGCTGGGCTATGATTTGGTGTCTCCGTCTGACCGTCCTCAGCCTGATCATCAGCCAGGGGGCTGACGGTCGAAGA…	4087	PB.442	3	MIWCLRLTVLSLIISQGADGRRKPEVVSVVGRAGESAVLGCDLLPPAGHPPLHVIEWLRFGFLLPIFIQFGLYSPRIDPDYVGRVRLQTGASLQIEGLRVEDQGWYECRVLFLDQHSPEQDFANGSWVHLTVNSPPQFQETPPLVLEVKELEAVTLRCVARGSPQPYVTWKFRGQDLGKGQGQVQVQNGTLWIRRVERGSAGDYTCQASSSEGSITHATQLLVLGPPVIVVPPSNSTVNSSQDVSLACRAEAYPANLTYSWFQDGVNVFHISRLQSRVRILVDGSLWLQATQPDDAGHYTCVPSNGFLHPPSASAYLTVLYPAQVTVMPPETPLPTGMRGVIRCPVRANPPLLFVTWTKDGQALQLDKFPGWSLGPEGSLIIALGNENALGEYSCTPYN…	528	20	chr1	Igsf9	0.000477859	0.877827
PB.442.433	AGAGTATTAGAGATCTGGTGGCCCTCCAGACAGGAACAGCTCCCTCGGGTGTTGAGTGAGCTAGGCACCAACTGGAAGAGTGAGAGCTGAAACGGGTTGCCTGAGGCGGATCAGAACTCAACTGATGCTCTCTGGGATTGCCGGGCAGCGGACATTCCTCCGGCCCCTCCATCTGGGCTCCTGTGAATAGGAGGGGCCGGGCAAGCAGGCCAGCTGGGCTATGATTTGGTGTCTCCGTCTGACCGTCCTCAGCCTGATCATCAGCCAGGGGGCTGACGGTCGAAGAAAGCCTGAGGTGGTCTCTGTGGTGGGCCGGGCTGGGGAGAGTGCAGTGCTGGGCTGTGACTTGCTGCCTCCAGCTGGCCACCCCCCTCTGCATGTCATCGAGTGGCTGCGCTT…	4255	PB.442	3	MNRRRAARRHRKRLRQDPPLIFSPRGKSGSHSAPGSGSPDSVTKFKLQGSPVPSLRQSLLWGEPARPPSPHPDSPLGRGPLPLEPICRGPDGRFVMGPTVAPSQEKLCLERSEPRTSAKRLAQSFDCSSSSPSGVPQPLCITDISPVGQPLAAVPSPLPGPGPLLQYLSLPFFREMNVDGDWPPLEEPTPAPPPDFMDSQPCPTSSFLPPPDSPPANLRAVLPGTLMGVGVSSEPPYTALADWTLRERVLPGLLSAAPRGSLTSQSSGRGSASFLRPPSTAPSAGGSYLSPAPGDTSSWASGPERWPRREHVVTVSKRRNTSVDENYEWDSEFPGDMELLETWHPGLASSRTHPELEPELGVKTPEESCLLNPTHAAGPEARCAALREEFLAFRRRRDA…	420	21	chr1	Igsf9	0.000477859	0.878305
PB.442.417	AGGTGAGGGTGGGGGTGTCCTGGAGGGTAGAAATGGGGTGCCAGCGGGGACAAGGGGAGCAGCGTGGAGTTGTGGGGGGAAAGGGGGAAGCGGGAGAGCTCTAGAGAGAAGTGAAATTACCTGGGGGAGAAGAACTAGGGTAGTTCTGGAAGCGAAGTGGAATTACCGATGGATCTGGTGGCCCTCCAGACAGGAACAGCTCCCTCGGGTGTTGAGTGAGCTAGGCACCAACTGGAAGAGTGAGAGCTGAAACGGGTTGCCTGAGGCGGATCAGAACTCAACTGATGCTCTCTGGGATTGCCGGGCAGCGGACATTCCTCCGGCCCCTCCATCTGGGCTCCTGTGAATAGGAGGGGCCGGGCAAGCAGGCCAGCTGGGCTATGATTTGGTGTCTCCGTC…	4960	PB.442	3	MNRRRAARRHRKRLRQDPPLIFSPRGKSGSHSAPGSGSPDSVTKFKLQGSPVPSLRQSLLWGEPARPPSPHPDSPLGRGPLPLEPICRGPDGRFVMGPTVAPSQEKLCLERSEPRTSAKRLAQSFDCSSSSPSGVPQPLCITDISPVGQPLAAVPSPLPGPGPLLQYLSLPFFREMNVDGDWPPLEEPTPAPPPDFMDSQPCPTSSFLPPPDSPPANLRAVLPGTLMGVGVSSEPPYTALADWTLRERVLPGLLSAAPRGSLTSQSSGRGSASFLRPPSTAPSAGGSYLSPAPGDTSSWASGPERWPRREHVVTVSKRRNTSVDENYEWDSEFPGDMELLETWHPGLASSRTHPELEPELGVKTPEESCLLNPTHAAGPEARCAALREEFLAFRRRRDA…	420	20	chr1	Igsf9	0.000477859	0.878783
PB.442.412	AGCAGGTGAGGGTGGGGGTGTCCTGGAGGGTAGAAATGGGGTGCCAGCGGGGACAAGGGGAGCAGCGTGGAGTTGTGGGGGGAAAGGGGGAAGCGGGAGAGCTCTAGAGAGAAGTGAAATTACCTGGGGGAGAAGAACTAGGGTAGTTCTGGAAGCGAAGTGGAATTACCGATGGATCTGGTGGCCCTCCAGACAGGAACAGCTCCCTCGGGTGTTGAGTGAGCTAGGCACCAACTGGAAGAGTGAGAGCTGAAACGGGTTGCCTGAGGCGGATCAGAACTCAACTGATGCTCTCTGGGATTGCCGGGCAGCGGACATTCCTCCGGCCCCTCCATCTGGGCTCCTGTGAATAGGAGGGGCCGGGCAAGCAGGCCAGCTGGGCTATGATTTGGTGTCTCC…	4190	PB.442	3	MIWCLRLTVLSLIISQGADGRRKPEVVSVVGRAGESAVLGCDLLPPAGHPPLHVIEWLRFGFLLPIFIQFGLYSPRIDPDYVGRVRLQTGASLQIEGLRVEDQGWYECRVLFLDQHSPEQDFANGSWVHLTVNSPPQFQETPPLVLEVKELEAVTLRCVARGSPQPYVTWKFRGQDLGKGQGQVQVQNGTLWIRRVERGSAGDYTCQASSSEGSITHATQLLVLGPPVIVVPPSNSTVNSSQDVSLACRAEAYPANLTYSWFQDGVNVFHISRLQSRVRILVDGSLWLQATQPDDAGHYTCVPSNGFLHPPSASAYLTVLYPAQVTVMPPETPLPTGMRGVIRCPVRANPPLLFVTWTKDGQALQLDKFPGWSLGPEGSLIIALGNENALGEYSCTPYN…	1155	21	chr1	Igsf9	0.000477859	0.879261
PB.442.410	AGAGCAGGTGAGGGTGGGGGTGTCCTGGAGGGTAGAAATGGGGTGCCAGCAGGGCTGCAGGCTCACGCGCAGTATCAGTTCAGTGTCCTTGCTCAGAATAAACTGGGCAGTGGGCCCTTCAGTGAGATTGTCCTGTCTATACCAGAAGGGCTTCCTACCACACCGGCTGCCCCTGGGCTTCCTCCAACAGAGATACCACCTCCCCTGTCCCCTCCTAGAGGTTTGGTGGCAGTGAGGACACCCCGGGGGGTACTTCTGCATTGGGATCCCCCAGAACTCATCCCTGGGAGGCTGGATGGCTACATCCTGGAGGGACGGCAAGGCTCCCAAGGCTGGGAGATCCTGGACCAAGGTGTGGCGGGCACAGAAATCCAGCTGCTGGTGCCTGGCCTCATCAAG…	2214	PB.442	3	MNRRRAARRHRKRLRQDPPLIFSPRGKSGSHSAPGSGSPDSVTKFKLQGSPVPSLRQSLLWGEPARPPSPHPDSPLGRGPLPLEPICRGPDGRFVMGPTVAPSQEKLCLERSEPRTSAKRLAQSFDCSSSSPSGVPQPLCITDISPVGQPLAAVPSPLPGPGPLLQYLSLPFFREMNVDGDWPPLEEPTPAPPPDFMDSQPCPTSSFLPPPDSPPANLRAVLPGTLMGVGVSSEPPYTALADWTLRERVLPGLLSAAPRGSLTSQSSGRGSASFLRPPSTAPSAGGSYLSPAPGDTSSWASGPERWPRREHVVTVSKRRNTSVDENYEWDSEFPGDMELLETWHPGLASSRTHPELEPELGVKTPEESCLLNPTHAAGPEARCAALREEFLAFRRRRDA…	420	9	chr1	Igsf9	0.000477859	0.879739
PB.442.405	AGAGCAGGTGAGGGTGGGGGTGTCCTGGAGGGTAGAAATGGGGTGCCAGCGGGGACAAGGGGAGCAGCGTGGAGTTGTGGGGGGAAAGGGGGAAGCGGGAGAGCTCTAGAGAGAAGTGAAATTACCTGGGGGAGAAGAACTAGGGTAGTTCTGGAAGCGAAGTGGAATTACCGATGGATCTGGTGGCCCTCCAGACAGGAACAGCTCCCTCGGGTGTTGAGTGAGCTAGGCACCAACTGGAAGAGTGAGAGCTGAAACGGGTTGCCTGAGGCGGATCAGAACTCAACTGATGCTCTCTGGGATTGCCGGGCAGCGGACATTCCTCCGGCCCCTCCATCTGGGCTCCTGTGAATAGGAGGGGCCGGGCAAGCAGGCCAGCTGGGCTATGATTTGGTGTCT…	4265	PB.442	3	MIWCLRLTVLSLIISQGADGRRKPEVVSVVGRAGESAVLGCDLLPPAGHPPLHVIEWLRFGFLLPIFIQFGLYSPRIDPDYVGRVRLQTGASLQIEGLRVEDQGWYECRVLFLDQHSPEQDFANGSWVHLTVNSPPQFQETPPLVLEVKELEAVTLRCVARGSPQPYVTWKFRGQDLGKGQGQVQVQNGTLWIRRVERGSAGDYTCQASSSEGSITHATQLLVLGPPVIVVPPSNSTVNSSQDVSLACRAEAYPANLTYSWFQDGVNVFHISRLQSRVRILVDGSLWLQATQPDDAGHYTCVPSNGFLHPPSASAYLTVLYPAQVTVMPPETPLPTGMRGVIRCPVRANPPLLFVTWTKDGQALQLDKFPGWSLGPEGSLIIALGNENALGEYSCTPYN…	685	21	chr1	Igsf9	0.000477859	0.880217
PB.442.406	AGAGCAGGTGAGGGTGGGGGTGTCCTGGAGGGTAGAAATGGGGTGCCAGCGGGGACAAGGGGAGCAGCGTGGAGTTGTGGGGGGAAAGGGGGAAGCGGGAGAGCTCTAGAGAGAAGTGAAATTACCTGGGGGAGAAGAACTAGGGTAGTTCTGGAAGCGAAGTGGAATTACCGATGGATCTGGTGGCCCTCCAGACAGGAACAGCTCCCTCGGGTGTTGAGTGAGCTAGGCACCAACTGGAAGAGTGAGAGCTGAAACGGGTTGCCTGAGGCGGATCAGAACTCAACTGATGCTCTCTGGGATTGCCGGGCAGCGGACATTCCTCCGGCCCCTCCATCTGGGCTCCTGTGAATAGGAGGGGCCGGGCAAGCAGGCCAGCTGGGCTATGATTTGGTGTCT…	4163	PB.442	3	MIWCLRLTVLSLIISQGADGRRKPEVVSVVGRAGESAVLGCDLLPPAGHPPLHVIEWLRFGFLLPIFIQFGLYSPRIDPDYVGRVRLQTGASLQIEGLRVEDQGWYECRVLFLDQHSPEQDFANGSWVHLTVNSPPQFQETPPLVLEVKELEAVTLRCVARGSPQPYVTWKFRGQDLGKGQGQVQVQLLVLGPPVIVVPPSNSTVNSSQDVSLACRAEAYPANLTYSWFQDGVNVFHISRLQSRVRILVDGSLWLQATQPDDAGHYTCVPSNGFLHPPSASAYLTVLYPAQVTVMPPETPLPTGMRGVIRCPVRANPPLLFVTWTKDGQALQLDKFPGWSLGPEGSLIIALGNENALGEYSCTPYNSLGTAGPSPVTQVLLKAPPAFIDQPKEEYFQEV…	1146	21	chr1	Igsf9	0.000477859	0.880694
PB.442.398	GCAGAGCAGGTGAGGGTGGGGGTGTCCTGGAGGGTAGAAATGGGGTGCCAGCGGGGACAAGGGGAGCAGCGTGGAGTTGTGGGGGGAAAGGGGGAAGCGGGAGAGCTCTAGAGAGAAGTGAAATTACCTGGGGGAGAAGAACTAGGGTAGTTCTGGAAGCGAAGTGGAATTACCGATGGATCTGGTGGCCCTCCAGACAGGAACAGCTCCCTCGGGTGTTGAGTGAGCTAGGCACCAACTGGAAGAGTGAGAGCTGAAACGGGTTGCCTGAGGCGGATCAGAACTCAACTGATGCTCTCTGGGATTGCCGGGCAGCGGACATTCCTCCGGCCCCTCCATCTGGGCTCCTGTGAATAGGAGGGGCCGGGCAAGCAGGCCAGCTGGGCTATGATTTGGTGT…	4514	PB.442	3	MIWCLRLTVLSLIISQGADGRRKPEVVSVVGRAGESAVLGCDLLPPAGHPPLHVIEWLRFGFLLPIFIQFGLYSPRIDPDYVGRVRLQTGASLQIEGLRVEDQGWYECRVLFLDQHSPEQDFANGSWVHLTVNSPPQFQETPPLVLEVKELEAVTLRCVARGSPQPYVTWKFRGQDLGKGQGQVQVQNGTLWIRRVERGSAGDYTCQASSSEGSITHATQLLVLGPPVIVVPPSNSTVNSSQDVSLACRAEAYPANLTYSWFQDGVNVFHISRLQSRVRILVDGSLWLQATQPDDAGHYTCVPSNGFLHPPSASAYLTVLYPAQVTVMPPETPLPTGMRGVIRCPVRANPPLLFVTWTKDGQALQLDKFPGWSLGPEGSLIIALGNENALGEYSCTPYN…	1077	20	chr1	Igsf9	0.000477859	0.881172
PB.442.379	AGAGCTGTGCTGTGCAGAGCAGATCTGGTGGCCCTCCAGACAGGAACAGCTCCCTCGGGTGTTGAGTGAGCTAGGCACCAACTGGAAGAGTGAGAGCTGAAACGGGTTGCCTGAGGCGGATCAGAACTCAACTGATGCTCTCTGGGATTGCCGGGCAGCGGACATTCCTCCGGCCCCTCCATCTGGGCTCCTGTGAATAGGAGGGGCCGGGCAAGCAGGCCAGCTGGGCTATGATTTGGTGTCTCCGTCTGACCGTCCTCAGCCTGATCATCAGCCAGGGGGCTGACGGTCGAAGAAAGCCTGAGGTGGTCTCTGTGGTGGGCCGGGCTGGGGAGAGTGCAGTGCTGGGCTGTGACTTGCTGCCTCCAGCTGGCCACCCCCCTCTGCATGTCATCGAGT…	5012	PB.442	3	MPLSLTAPPQFQETPPLVLEVKELEAVTLRCVARGSPQPYVTWKFRGQDLGKGQGQVQVQNGTLWIRRVERGSAGDYTCQASSSEGSITHATQLLVLGPPVIVVPPSNSTVNSSQDVSLACRAEAYPANLTYSWFQDGVNVFHISRLQSRVRILVDGSLWLQATQPDDAGHYTCVPSNGFLHPPSASAYLTVLYPAQVTVMPPETPLPTGMRGVIRCPVRANPPLLFVTWTKDGQALQLDKFPGWSLGPEGSLIIALGNENALGEYSCTPYNSLGTAGPSPVTQVLLKAPPAFIDQPKEEYFQEVGRELLIPCSARGDPPPIVSWAKVGRGLQGQAQVDSNNSLVLRPLTKEAQGRWECSASNAVARVTTSTNVYVLGTSPHVVTNVSVVPLPKGANVS…	615	18	chr1	Igsf9	0.000477859	0.88165
PB.442.371	AGAGCTGTGCTGTGCAGAGCAGATCTGGTGGCCCTCCAGACAGGAACAGCTCCCTCGGGTGTTGAGTGAGCTAGGCACCAACTGGAAGAGTGAGAGCTGAAACGGGTTGCCTGAGGCGGATCAGAACTCAACTGATGCTCTCTGGGATTGCCGGGCAGCGGACATTCCTCCGGCCCCTCCATCTGGGCTCCTGTGAATAGGAGGGGCCGGGCAAGCAGGCCAGCTGGGCTATGATTTGGTGTCTCCGTCTGACCGTCCTCAGCCTGATCATCAGCCAGGGGGCTGACGGTCGAAGAAAGCCTGAGGTGGTCTCTGTGGTGGGCCGGGCTGGGGAGAGTGCAGTGCTGGGCTGTGACTTGCTGCCTCCAGCTGGCCACCCCCCTCTGCATGTCATCGAGT…	5627	PB.442	3	MNRRRAARRHRKRLRQDPPLIFSPRGKSGSHSAPGSGSPDSVTKFKLQGSPVPSLRQSLLWGEPARPPSPHPDSPLGRGPLPLEPICRGPDGRFVMGPTVAPSQEKLCLERSEPRTSAKRLAQSFDCSSSSPSGVPQPLCITDISPVGQPLAAVPSPLPGPGPLLQYLSLPFFREMNVDGDWPPLEEPTPAPPPDFMDSQPCPTSSFLPPPDSPPANLRAVLPGTLMGVGVSSEPPYTALADWTLRERVLPGLLSAAPRGSLTSQSSGRGSASFLRPPSTAPSAGGSYLSPAPGDTSSWASGPERWPRREHVVTVSKR	318	17	chr1	Igsf9	0.000477859	0.882128
PB.442.391	AGAGCTGTGCTGTGCAGAGCAGATCTGGTGGCCCTCCAGACAGGAACAGCTCCCTCGGGTGTTGAGTGAGCTAGGCACCAACTGGAAGAGTGAGAGCTGAAACGGGTTGCCTGAGGCGGATCAGAACTCAACTGATGCTCTCTGGGATTGCCGGGCAGCGGACATTCCTCCGGCCCCTCCATCTGGGCTCCTGTGAATAGGAGGGGCCGGGCAAGCAGGCCAGCTGGGCTATGATTTGGTGTCTCCGTCTGACCGTCCTCAGCCTGATCATCAGCCAGGGGGCTGACGGTCGAAGAAAGCCTGAGGTGGTCTCTGTGGTGGGCCGGGCTGGGGAGAGTGCAGTGCTGGGCTGTGACTTGCTGCCTCCAGCTGGCCACCCCCCTCTGCATGTCATCGAGT…	4285	PB.442	3	MIWCLRLTVLSLIISQGADGRRKPEVVSVVGRAGESAVLGCDLLPPAGHPPLHVIEWLRFGFLLPIFIQFGLYSPRIDPDYVGRVRLQTGASLQIEGLRVEDQGWYECRVLFLDQHSPEQDFANGSWVHLTVNSPPQFQETPPLVLEVKELEAVTLRCVARGSPQPYVTWKFRGQDLGKGQGQVQVQNGTLWIRRVERGSAGDYTCQASSSEGSITHATQLLVLGPPVIVVPPSNSTVNSSQDVSLACRAEAYPANLTYSWFQDGVNVFHISRLQSRVRILVDGSLWLQATQPDDAGHYTCVPSNGFLHPPSASAYLTVLYPAQVTVMPPETPLPTGMRGVIRCPVRANPPLLFVTWTKDGQALQLDKFPGWSLGPEGSLIIALGNENALGEYSCTPYN…	1053	20	chr1	Igsf9	0.000477859	0.882606
PB.442.384	AGAGCTGTGCTGTGCAGAGCAGATCTGGTGGCCCTCCAGACAGGAACAGCTCCCTCGGGTGTTGAGTGAGCTAGGCACCAACTGGAAGAGTGAGAGCTGAAACGGGTTGCCTGAGGCGGATCAGAACTCAACTGATGCTCTCTGGGATTGCCGGCAAGCAGGCCAGCTGGGCTATGATTTGGTGTCTCCGTCTGACCGTCCTCAGCCTGATCATCAGCCAGGGGGCTGACGGTCGAAGAAAGCCTGAGGTGGTCTCTGTGGTGGGCCGGGCTGGGGAGAGTGCAGTGCTGGGCTGTGACTTGCTGCCTCCAGCTGGCCACCCCCCTCTGCATGTCATCGAGTGGCTGCGCTTTGGATTCCTGCTTCCCATCTTCATCCAGTTCGGCCTCTACTCTCCCC…	4759	PB.442	3	MNRRRAARRHRKRLRQDPPLIFSPRGKSGSHSAPGSGSPDSVTKFKLQGSPVPSLRQSLLWGEPARPPSPHPDSPLGRGPLPLEPICRGPDGRFVMGPTVAPSQEKLCLERSEPRTSAKRLAQSFDCSSSSPSGVPQPLCITDISPVGQPLAAVPSPLPGPGPLLQYLSLPFFREMNVDGDWPPLEEPTPAPPPDFMDSQPCPTSSFLPPPDSPPANLRAVLPGTLMGVGVSSEPPYTALADWTLRERVLPGLLSAAPRGSLTSQSSGRGSASFLRPPSTAPSAGGSYLSPAPGDTSSWASGPERWPRREHVVTVSKRRNTSVDENYEWDSEFPGDMELLETWHPGLASSRTHPELEPELGVKTPEESCLLNPTHAAGPEARCAALREEFLAFRRRRDA…	420	21	chr1	Igsf9	0.000477859	0.883084
PB.442.378	AGAGCTGTGCTGTGCAGAGCAGATCTGGTGGCCCTCCAGACAGGAACAGCTCCCTCGGGTGTTGAGTGAGCTAGGCACCAACTGGAAGAGTGAGAGCTGAAACGGGTTGCCTGAGGCGGATCAGAACTCAACTGATGCTCTCTGGGATTGCCGGGCAGCGGACATTCCTCCGGCCCCTCCATCTGGGCTCCTGTGAATAGGAGGGGCCGGGCAAGCAGGCCAGCTGGGCTATGATTTGGTGTCTCCGTCTGACCGTCCTCAGCCTGATCATCAGCCAGGGGGCTGACGGTCGAAGAAAGCCTGAGGTGGTCTCTGTGGTGGGCCGGGCTGGGGAGAGTGCAGTGCTGGGCTGTGACTTGCTGCCTCCAGCTGGCCACCCCCCTCTGCATGTCATCGAGT…	5014	PB.442	3	MNRRRAARRHRKRLRQDPPLIFSPRGKSGSHSAPGSGSPDSVTKFKLQGSPVPSLRQSLLWGEPARPPSPHPDSPLGRGPLPLEPICRGPDGRFVMGPTVAPSQEKLCLERSEPRTSAKRLAQSFDCSSSSPSGVPQPLCITDISPVGQPLAAVPSPLPGPGPLLQYLSLPFFREMNVDGDWPPLEEPTPAPPPDFMDSQPCPTSSFLPPPDSPPANLRAVLPGTLMGVGVSSEPPYTALADWTLRERVLPGLLSAAPRGSLTSQSSGRGSASFLRPPSTAPSAGGSYLSPAPGDTSSWASGPERWPRREHVVTVSKRRNTSVDENYEWDSEFPGDMELLETWHPGLASSRTHPELEPELGVKTPEESCLLNPTHAAGPEARCAALREEFLAFRRRRDA…	420	19	chr1	Igsf9	0.000477859	0.883562
PB.442.341	GGCTGCGAGAGCAGAGCTGTGCTGTGCAGAGCAGATCTGGTGGCCCTCCAGACAGGAACAGCTCCCTCGGGTGTTGAGTGAGCTAGGCACCAACTGGAAGAGTGAGAGCTGAAACGGGTTGCCTGAGGCGGATCAGAACTCAACTGATGCTCTCTGGGATTGCCGGGCAGCGGACATTCCTCCGGCCCCTCCATCTGGGCTCCTGTGAATAGGAGGGGCCGGGCAAGCAGGCCAGCTGGGCTATGATTTGGTGTCTCCGTCTGACCGTCCTCAGCCTGATCATCAGCCAGGGGGCTGACGGTCGAAGAAAGCCTGAGGTGGTCTCTGTGGTGGGCCGGGCTGGGGAGAGTGCAGTGCTGGGCTGTGACTTGCTGCCTCCAGCTGGCCACCCCCCTCTGC…	6598	PB.442	3	MPLSLTAPPQFQETPPLVLEVKELEAVTLRCVARGSPQPYVTWKFRGQDLGKGQGQVQVQNGTLWIRRVERGSAGDYTCQASSSEGSITHATQLLVLGPPVIVVPPSNSTVNSSQDVSLACRAEAYPANLTYSWFQDGVNVFHISRLQSRVRILVDGSLWLQATQPDDAGHYTCVPSNGFLHPPSASAYLTVLYPAQVTVMPPETPLPTGMRGVIRCPVRANPPLLFVTWTKDGQALQLDKFPGWSLGPEGSLIIALGNENALGEYSCTPYNSLGTAGPSPVTQVLLKVRPTANLLWYGQVAECVF	306	13	chr1	Igsf9	0.000477859	0.88404
PB.442.339	TGGCTGCGAGAGCAGAGCTGTGCTGTGCAGAGCAGATCTGGTGGCCCTCCAGACAGGAACAGCTCCCTCGGGTGTTGAGTGAGCTAGGCACCAACTGGAAGAGTGAGAGCTGAAACGGGTTGCCTGAGGCGGATCAGAACTCAACTGATGCTCTCTGGGATTGAGGGGCCGGGCAAGCAGGCCAGCTGGGCTATGATTTGGTGTCTCCGTCTGACCGTCCTCAGCCTGATCATCAGCCAGGGGGCTGACGGTCGAAGAAAGCCTGAGGTGGTCTCTGTGGTGGGCCGGGCTGGGGAGAGTGCAGTGCTGGGCTGTGACTTGCTGCCTCCAGCTGGCCACCCCCCTCTGCATGTCATCGAGTGGCTGCGCTTTGGATTCCTGCTTCCCATCTTCATCCAG…	5535	PB.442	3	MPPETPLPTGMRGVIRCPVRANPPLLFVTWTKDGQALQLDKFPGWSLGPEGSLIIALGNENALGEYSCTPYNSLGTAGPSPVTQVLLKAPPAFIDQPKEEYFQEVGRELLIPCSARGDPPPIVSWAKVGRGLQGQAQVDSNNSLVLRPLTKEAQGRWECSASNAVARVTTSTNVYVLGTSPHVVTNVSVVPLPKGANVSWEPGFDGGYLQRFSVWYTPLAKRPDRAHHDWVSLAVPIGATHLLVPGLQAHAQYQFSVLAQNKLGSGPFSEIVLSIPEGLPTTPAAPGLPPTEIPPPLSPPRGLVAVRTPRGVLLHWDPPELIPGRLDGYILEGRQGSQGWEILDQGVAGTEIQLLVPGLIKDVLYEFRLVAFADSYVSDPSNVANISTSGLEVYPSRTQ…	852	20	chr1	Igsf9	0.000477859	0.884517
PB.442.336	GTGGCTGCGAGAGCAGAGCTGTGCTGTGCAGAGCAGATCTGGTGGCCCTCCAGACAGGAACAGCTCCCTCGGGTGTTGAGTGAGCTAGGCACCAACTGGAAGAGTGAGAGCTGAAACGGGTTGCCTGAGGCGGATCAGAACTCAACTGATGCTCTCTGGGATTGAGGGGCCGGGCAAGCAGGCCAGCTGGGCTATGATTTGGTGTCTCCGTCTGACCGTCCTCAGCCTGATCATCAGCCAGGGGGCTGACGGTCGAAGAAAGCCTGAGGTGGTCTCTGTGGTGGGCCGGGCTGGGGAGAGTGCAGTGCTGGGCTGTGACTTGCTGCCTCCAGCTGGCCACCCCCCTCTGCATGTCATCGAGTGGCTGCGCTTTGGATTCCTGCTTCCCATCTTCATCCA…	4914	PB.442	3	MPPETPLPTGMRGVIRCPVRANPPLLFVTWTKDGQALQLDKFPGWSLGPEGSLIIALGNENALGEYSCTPYNSLGTAGPSPVTQVLLKAPPAFIDQPKEEYFQEVGRELLIPCSARGDPPPIVSWAKVGRGLQGQAQVDSNNSLVLRPLTKEAQGRWECSASNAVARVTTSTNVYVLGTSPHVVTNVSVVPLPKGANVSWEPGFDGGYLQRFSVWYTPLAKRPDRAHHDWVSLAVPIGATHLLVPGLQAHAQYQFSVLAQNKLGSGPFSEIVLSIPEGLPTTPAAPGLPPTEIPPPLSPPRGLVAVRTPRGVLLHWDPPELIPGRLDGYILEGRQGSQGWEILDQGVAGTEIQLLVPGLIKDVLYEFRLVAFADSYVSDPSNVANISTSGLEVYPSRTQ…	852	21	chr1	Igsf9	0.000477859	0.884995
PB.442.337	GTGGCTGCGAGAGCAGAGCTGTGCTGTGCAGAGCAGATCTGGTGGCCCTCCAGACAGGAACAGCTCCCTCGGGTGTTGAGTGAGCTAGGCACCAACTGGAAGAGTGAGAGCTGAAACGGGTTGCCTGAGGCGGATCAGAACTCAACTGATGCTCTCTGGGATTGAGGGGCCGGGCAAGCAGGCCAGCTGGGCTATGATTTGGTGTCTCCGTCTGACCGTCCTCAGCCTGATCATCAGCCAGGGGGCTGACGGTCGAAGAAAGCCTGAGGTGGTCTCTGTGGTGGGCCGGGCTGGGGAGAGTGCAGTGCTGGGCTGTGACTTGCTGCCTCCAGCTGGCCACCCCCCTCTGCATGTCATCGAGTGGCTGCGCTTTGGATTCCTGCTTCCCATCTTCATCCA…	4944	PB.442	3	MPLSLTAPPQFQETPPLVLEVKELEAVTLRCVARGSPQPYVTWKFRGQDLGKGQGQVQVQNGTLWIRRVERGSAGDYTCQASSSEGSITHATQLLVLGPPVIVVPPSNSTVNSSQDVSLACRAEAYPANLTYSWFQDGVNVFHISRLQSRVRILVDGSLWLQATQPDDAGHYTCVPSNGFLHPPSASAYLTVLYPAQVTVMPPETPLPTGMRGVIRCPVRANPPLLFVTWTKDGQALQLDKFPGWSLGPEGSLIIALGNENALGEYSCTPYNSLGTAGPSPVTQVLLKAPPAFIDQPKEEYFQEVGRELLIPCSARGDPPPIVSWAKVGRGLQGQAQVDSNNSLVLRPLTKEAQGRWECSASNAVARVTTSTNVYVLGTSPHVVTNVSVVPLPKGANVS…	950	20	chr1	Igsf9	0.000477859	0.885473
PB.442.315	GTGTGGCTGCGAGAGCAGAGCTGTGCTGTGCAGAGCAGATCTGGTGGCCCTCCAGACAGGAACAGCTCCCTCGGGTGTTGAGTGAGCTAGGCACCAACTGGAAGAGTGAGAGCTGAAACGGGTTGCCTGAGGCGGATCAGAACTCAACTGATGCTCTCTGGGATTGCCGGGCAGCGGACATTCCTCCGGCCCCTCCATCTGGGCTCCTGTGAATAGGAGGGGCCGGGCAAGCAGGCCAGCTGGGCTATGATTTGGTGTCTCCGTCTGACCGTCCTCAGCCTGATCATCAGCCAGGGGGCTGACGGTCGAAGAAAGCCTGAGGTGGTCTCTGTGGTGGGCCGGGCTGGGGAGAGTGCAGTGCTGGGCTGTGACTTGCTGCCTCCAGCTGGCCACCCCCCT…	5389	PB.442	3	MNRRRAARRHRKRLRQDPPLIFSPRGKSGSHSAPGSGSPDSVTKFKLQGSPVPSLRQSLLWGEPARPPSPHPDSPLGRGPLPLEPICRGPDGRFVMGPTVAPSQEKLCLERSEPRTSAKRLAQSFDCSSSSPSGVPQPLCITDISPVGQPLAAVPSPLPGPGPLLQYLSLPFFREMNVDGDWPPLEEPTPAPPPDFMDSQPCPTSSFLPPPDSPPANLRAVLPGTLMGVGVSSEPPYTALADWTLRERVLPGLLSAAPRGSLTSQSSGRGSASFLRPPSTAPSAGGSYLSPAPGDTSSWASGPERWPRREHVVTVSKRRNTSVDENYEWDSEFPGDMELLETWHPGLASSRTHPELEPELGVKTPEESCLLNPTHAAGPEARCAALREEFLAFRRRRDA…	420	18	chr1	Igsf9	0.000477859	0.885951
PB.442.319	GTGTGGCTGCGAGAGCAGAGCTGTGCTGTGCAGAGCAGATCTGGTGGCCCTCCAGACAGGAACAGCTCCCTCGGGTGTTGAGTGAGCTAGGCACCAACTGGAAGAGTGAGAGCTGAAACGGGTTGCCTGAGGCGGATCAGAACTCAACTGATGCTCTCTGGGATTGCCGGGCAGCGGACATTCCTCCGGCCCCTCCATCTGGGCTCCTGTGAATAGGAGGGGCCGGGCAAGCAGGCCAGCTGGGCTATGATTTGGTGTCTCCGTCTGACCGTCCTCAGCCTGATCATCAGCCAGGGGGCTGACGGTCGAAGAAAGCCTGAGGTGGTCTCTGTGGTGGGCCGGGCTGGGGAGAGTGCAGTGCTGGGCTGTGACTTGCTGCCTCCAGCTGGCCACCCCCCT…	4879	PB.442	3	MIWCLRLTVLSLIISQGADGRRKPEVVSVVGRAGESAVLGCDLLPPAGHPPLHVIEWLRFGFLLPIFIQFGLYSPRIDPDYVGRVRLQTGASLQIEGLRVEDQGWYECRVLFLDQHSPEQDFANGSWVHLTVNSPPQFQETPPLVLEVKELEAVTLRCVARGSPQPYVTWKFRGQDLGKGQGQVQVQNGTLWIRRVERGSAGDYTCQASSSEGSITHATQLLVLGPPVIVVPPSNSTVNSSQDVSLACRAEAYPANLTYSWFQDGVNVFHISRLQSRVRILVDGSLWLQATQPDDAGHYTCVPSNGFLHPPSASAYLTVLYPAQVTVMPPETPLPTGMRGVIRCPVRANPPLLFVTWTKDGQALQLDKFPGWSLGPEGSLIIALGNENALGEYSCTPYN…	502	17	chr1	Igsf9	0.000477859	0.886429
PB.442.327	GTGTGGCTGCGAGAGCAGAGCTGTGCTGTGCAGAGCAGATCTGGTGGCCCTCCAGACAGGAACAGCTCCCTCGGGTGTTGAGTGAGCTAGGCACCAACTGGAAGAGTGAGAGCTGAAACGGGTTGCCTGAGGCGGATCAGAACTCAACTGATGCTCTCTGGGATTGCCGGGCAGCGGACATTCCTCCGGCCCCTCCATCTGGGCTCCTGTGAATAGGAGGGGCCGGGCAAGCAGGCCAGCTGGGCTATGATTTGGTGTCTCCGTCTGACCGTCCTCAGCCTGATCATCAGCCAGGGGGCTGACGGTCGAAGAAAGCCTGAGGTGGTCTCTGTGGTGGGCCGGGCTGGGGAGAGTGCAGTGCTGGGCTGTGACTTGCTGCCTCCAGCTGGCCACCCCCCC…	6158	PB.442	3	MPLSLTAPPQFQETPPLVLEVKELEAVTLRCVARGSPQPYVTWKFRGQDLGKGQGQVQVQNGTLWIRRVERGSAGDYTCQASSSEGSITHATQLLVLGALWWKGRGTGPPIVEDMISTGVRVG	123	5	chr1	Igsf9	0.000477859	0.886907
PB.442.311	TGTGTGGCTGCGAGAGCAGAGCTGTGCTGTGCAGAGCAGATCTGGTGGCCCTCCAGACAGGAACAGCTCCCTCGGGTGTTGAGTGAGCTAGGCACCAACTGGAAGAGTGAGAGCTGAAACGGGTTGCCTGAGGCGGATCAGAACTCAACTGATGCTCTCTGGGATTGCCGGGCAGCGGACATTCCTCCGGCCCCTCCATCTGGGCTCCTGTGAATAGGAGGGGCCGGGCAAGCAGGCCAGCTGGGCTATGATTTGGTGTCTCCGTCTGACCGTCCTCAGCCTGATCATCAGCCAGGGGGCTGACGGTCGAAGAAAGCCTGAGGTGGTCTCTGTGGTGGGCCGGGCTGGGGAGAGTGCAGTGCTGGGCTGTGACTTGCTGCCTCCAGCTGGCCACCCCCC…	4139	PB.442	3	MPPETPLPTGMRGVIRCPVRANPPLLFVTWTKDGQALQLDKFPGWSLGPEGSLIIALGNENALGEYSCTPYNSLGTAGPSPVTQVLLKAPPAFIDQPKEEYFQEVGRELLIPCSARGDPPPIVSWAKVGRGLQGQAQVDSNNSLVLRPLTKEAQGRWECSASNAVARVTTSTNVYVLGTSPHVVTNVSVVPLPKGANVSWEPGFDGGYLQRFSVWYTPLAKRPDRAHHDWVSLAVPIGATHLLVPGLQAHAQYQFSVLAQNKLGSGPFSEIVLSIPEGLPTTPAAPGLPPTEIPPPLSPPRGLVAVRTPRGVLLHWDPPELIPGRLDGYILEGRQGSQGWEILDQGVAGTEIQLLVPGLIKDVLYEFRLVAFADSYVSDPSNVANISTSGLEVYPSRTQ…	852	21	chr1	Igsf9	0.000477859	0.887385
PB.442.306	TGTGTGGCTGCGAGAGCAGAGCTGTGCTGTGCAGAGCAGATCTGGTGGCCCTCCAGACAGGAACAGCTCCCTCGGGTGTTGAGTGAGCTAGGCACCAACTGGAAGAGTGAGAGCTGAAACGGGTTGCCTGAGGCGGATCAGAACTCAACTGATGCTCTCTGGGATTGCCGGGCAGCGGACATTCCTCCGGCCCCTCCATCTGGGCTCCTGTGAATAGGAGGGGCCGGGCAAGCAGGCCAGCTGGGCTATGATTTGGTGTCTCCGTCTGACCGTCCTCAGCCTGATCATCAGCCAGGGGGCTGACGGTCGAAGAAAGCCTGAGGTGGTCTCTGTGGTGGGCCGGGCTGGGGAGAGTGCAGTGCTGGGCTGTGACTTGCTGCCTCCAGCTGGCCACCCCCC…	5628	PB.442	3	MNRRRAARRHRKRLRQDPPLIFSPRGKSGSHSAPGSGSPDSVTKFKLQGSPVPSLRQSLLWGEPARPPSPHPDSPLGRGPLPLEPICRGPDGRFVMGPTVAPSQEKLCLERSEPRTSAKRLAQSFDCSSSSPSGVPQPLCITDISPVGQPLAAVPSPLPGPGPLLQYLSLPFFREMNVDGDWPPLEEPTPAPPPDFMDSQPCPTSSFLPPPDSPPANLRAVLPGTLMGVGVSSEPPYTALADWTLRERVLPGLLSAAPRGSLTSQSSGRGSASFLRPPSTAPSAGGSYLSPAPGDTSSWASGPERWPRREHVVTVSKRRNTSVDENYEWDSEFPGDMELLETWHPGLASSRTHPELEPELGVKTPEESCLLNPTHAAGPEARCAALREEFLAFRRRRDA…	420	18	chr1	Igsf9	0.000477859	0.887862
PB.442.304	TTGTGTGGCTGCGAGAGCAGAGCTGTGCTGTGCAGAGCAGATCTGGTGGCCCTCCAGACAGGAACAGCTCCCTCGGGTGTTGAGTGAGCTAGGCACCAACTGGAAGAGTGAGAGCTGAAACGGGTTGCCTGAGGCGGATCAGAACTCAACTGATGCTCTCTGGGATTGCCGGGCAGCGGACATTCCTCCGGCCCCTCCATCTGGGCTCCTGTGAATAGGAGGGGCCGGGCAAGCAGGCCAGCTGGGCTATGATTTGGTGTCTCCGTCTGACCGTCCTCAGCCTGATCATCAGCCAGGGGGCTGACGGTCGAAGAAAGCCTGAGGTGGTCTCTGTGGTGGGCCGGGCTGGGGAGAGTGCAGTGCTGGGCTGTGACTTGCTGCCTCCAGCTGGCCACCCCC…	6212	PB.442	3	MNRRRAARRHRKRLRQDPPLIFSPRGKSGSHSAPGSGSPDSVTKFKLQGSPVPSLRQSLLWGEPARPPSPHPDSPLGRGPLPLEPICRGPDGRFVMGPTVAPSQEKLCLERSEPRTSAKRLAQSFDCSSSSPSGVPQPLCITDISPVGQPLAAVPSPLPGPGPLLQYLSLPFFREMNVDGDWPPLEEPTPAPPPDFMDSQPCPTSSFLPPPDSPPANLRAVLPGTLMGVGVSSEPPYTALADWTLRERVLPGLLSAAPRGSLTSQSSGRGSASFLRPPSTAPSAGGSYLSPAPGDTSSWASGPERWPRREHVVTVSKRRNTSVDENYEWDSEFPGDMELLETWHPGLASSRTHPELEPELGVKTPEESCLLNPTHAAGPEARCAALREEFLAFRRRRDA…	420	16	chr1	Igsf9	0.000477859	0.88834
PB.442.287	ATTGTGTGGCTGCGAGAGCAGAGCTGTGCTGTGCAGAGCAGGACGAGTCCGGCTGCAGACAGGAGCATCTCTCCAGATTGAGGGGCTCCGGGTGGAAGACCAGGGTTGGTACGAGTGCCGTGTGCTCTTCCTGGACCAACACAGCCCTGAACAGGATTTTGCCAACGGCTCCTGGGTGCACCTGACAGTCAATTCGCCCCCTCAGTTCCAGGAGACACCTCCCTTAGTTCTGGAAGTCAAGGAGCTGGAGGCGGTTACCTTGCGCTGTGTGGCCCGTGGCAGCCCTCAGCCTTATGTGACTTGGAAATTCCGAGGACAAGACCTTGGCAAGGGCCAGGGTCAGGTGCAAGTGCAGAATGGAACACTGTGGATCCGTCGGGTGGAGCGAGGCAGCGCTGG…	3577	PB.442	3	MGMQCQQCCSPCDHFHQCICARAKRPDRAHHDWVSLAVPIGATHLLVPGLQAHAQYQFSVLAQNKLGSGPFSEIVLSIPEGLPTTPAAPGLPPTEIPPPLSPPRGLVAVRTPRGVLLHWDPPELIPGRLDGYILEGRQGSQGWEILDQGVAGTEIQLLVPGLIKDVLYEFRLVAFADSYVSDPSNVANISTSGLEVYPSRTQLPGLLPQPVLAGVVGGVCFLGVAVLVSILAACLMNRRRAARRHRKRLRQDPPLIFSPRGKSGSHSAPGSGSPDSVTKFKLQGSPVPSLRQSLLWGEPARPPSPHPDSPLGRGPLPLEPICRGPDGRFVMGPTVAPSQEKLCLERSEPRTSAKRLAQSFDCSSSSPSGVPQPLCITDISPVGQPLAAVPSPLPGPGPL…	655	18	chr1	Igsf9	0.000477859	0.888818
PB.442.262	ATTGTGTGGCTGCGAGAGCAGAGCTGTGCTGTGCAGAGCAGATCTGGTGGCCCTCCAGACAGGAACAGCTCCCTCGGGTGTTGAGTGAGCTAGGCACCAACTGGAAGAGTGAGAGCTGAAACGGGTTGCCTGAGGCGGATCAGAACTCAACTGATGCTCTCTGGGATTGCCGGGCAGCGGACATTCCTCCGGCCCCTCCATCTGGGCTCCTGTGAATAGGAGGGGCCGGGCAAGCAGGCCAGCTGGGCTATGATTTGGTGTCTCCGTCTGACCGTCCTCAGCCTGATCATCAGCCAGGGGGCTGACGGTCGAAGAAAGCCTGAGGTGGTCTCTGTGGTGGGCCGGGCTGGGGAGAGTGCAGTGCTGGGCTGTGACTTGCTGCCTCCAGCTGGCCACCCC…	4340	PB.442	3	MPPETPLPTGMRGVIRCPVRANPPLLFVTWTKDGQALQLDKFPGWSLGPEGSLIIALGNENALGEYSCTPYNSLGTAGPSPVTQVLLKAPPAFIDQPKEEYFQEVGRELLIPCSARGDPPPIVSWAKVGRGLQGQAQVDSNNSLVLRPLTKEAQGRWECSASNAVARVTTSTNVYVLGTSPHVVTNVSVVPLPKGANVSWEPGFDGGYLQRFSVWYTPLAKRPDRAHHDWVSLAVPIGATHLLVPGLQAHAQYQFSVLAQNKLGSGPFSEIVLSIPEGLPTTPAAPGLPPTEIPPPLSPPRGLVAVRTPRGVLLHWDPPELIPGRLDGYILEGRQGSQGWEILDQGVAGTEIQLLVPGLIKDVLYEFRLVAFADSYVSDPSNVANISTSGLEVYPSRTQ…	852	20	chr1	Igsf9	0.000477859	0.889296
PB.442.294	ATTGTGTGGCTGCGAGAGCAGAGCTGTGCTGTGCAGAGCAGATCTGGTGGCCCTCCAGACAGGAACAGCTCCCTCGGGTGTTGAGTGAGCTAGGCACCAACTGGAAGAGTGAGAGCTGAAACGGGTTGCCTGAGGCGGATCAGAACTCAACTGATGCTCTCTGGGATTGCCGGGCAGCGGACATTCCTCCGGCCCCTCCATCTGGGCTCCTGTGAATAGGAGGGGCCGGGCAAGCAGGCCAGCTGGGCTATGATTTGGTGTCTCCGTCTGACCGTCCTCAGCCTGATCATCAGCCAGGGGGCTGACGGTCGAAGAAAGCCTGAGGTGGTCTCTGTGGTGGGCCGGGCTGGGGAGAGTGCAGTGCTGGGCTGTGACTTGCTGCCTCCAGCTGGCCACCCC…	5916	PB.442	3	MPPETPLPTGMRGVIRCPVRANPPLLFVTWTKDGQALQLDKFPGWSLGPEGSLIIALGNENALGEYSCTPYNSLGTAGPSPVTQVLLKAPPAFIDQPKEEYFQEVGRELLIPCSARGDPPPIVSWAKVGRGLQGQAQVDSNNSLVLRPLTKEAQGRWECSASNAVARVTTSTNVYVLGTSPHVVTNVSVVPLPKGANVSWEPGFDGGYLQRFSVWYTPLAKRPDRAHHDWVSLAVPIGATHLLVPGLQAHAQYQFSVLAQNKLGSGPFSEIVLSIPEGLPTTPAAPGLPPTEIPPPLSPPRGLVAVRTPRGVLLHWDPPELIPGRLDGYILEGRQGSQGWEILDQGVAGTEIQLLVPGLIKSSQKGLWWAVLVLICSMALHL	382	18	chr1	Igsf9	0.000477859	0.889774
PB.442.283	ATTGTGTGGCTGCGAGAGCAGAGCTGTGCTGTGCAGAGCAGATCTGGTGGCCCTCCAGACAGGAACAGCTCCCTCGGGTGTTGAGTGAGCTAGGCACCAACTGGAAGAGTGAGAGCTGAAACGGGTTGCCTGAGGCGGATCAGAACTCAACTGATGCTCTCTGGGATTGCCGGGCAGCGGACATTCCTCCGGCCCCTCCATCTGGGCTCCTGTGAATAGGAGGGGCCGGGCAAGCAGGCCAGCTGGGCTATGATTTGGTGTCTCCGTCTGACCGTCCTCAGCCTGATCATCAGCCAGGGGGCTGACGGTCGAAGAAAGCCTGAGGTGGTCTCTGTGGTGGGCCGGGCTGGGGAGAGTGCAGTGCTGGGCTGTGACTTGCTGCCTCCAGCTGGCCACCCC…	3949	PB.442	3	MIWCLRLTVLSLIISQGADGRRKPEVVSVVGRAGESAVLGCDLLPPAGHPPLHVIEWLRFGFLLPIFIQFGLYSPRIDPDYVGRVRLQTGASLQIEGLRVEDQGWYECRVLFLDQHSPEQDFANGSWVHLTVNSPPQFQETPPLVLEVKELEAVTLRCVARGSPQPYVTWKFRGQDLGKGQGQVQVQNGTLWIRRVERGSAGDYTCQASSSEGSITHATQLLVLGPPVIVVPPSNSTVNSSQDVSLACRAEAYPANLTYSWFQDGVNVFHISRLQSRVRILVDGSLWLQATQPDDAGHYTCVPSNGFLHPPSASAYLTVLYPAQVTVMPPETPLPTGMRGVIRCPVRANPPLLFVTWTKDGQALQLDKFPGWSLGPEGSLIIALGNENALGEYSCTPYN…	632	21	chr1	Igsf9	0.000477859	0.890252
PB.442.275	ATTGTGTGGCTGCGAGAGCAGAGCTGTGCTGTGCAGAGCAGATCTGGTGGCCCTCCAGACAGGAACAGCTCCCTCGGGTGTTGAGTGAGCTAGGCACCAACTGGAAGAGTGAGAGCTGAAACGGGTTGCCTGAGGCGGATCAGAACTCAACTGATGCTCTCTGGGATTGCCGGGCAGCGGACATTCCTCCGGCCCCTCCATCTGGGCTCCTGTGAATAGGAGGGGCCGGGCAAGCAGGCCAGCTGGGCTATGATTTGGTGTCTCCGTCTGACCGTCCTCAGCCTGATCATCAGCCAGGGGGCTGACGGTCGAAGAAAGCCTGAGGTGGTCTCTGTGGTGGGCCGGGCTGGGGAGAGTGCAGTGCTGGGCTGTGACTTGCTGCCTCCAGCTGGCCACCCC…	4164	PB.442	3	MNRRRAARRHRKRLRQDPPLIFSPRGKSGSHSAPGSGSPDSVTKFKLQGSPVPSLRQSLLWGEPARPPSPHPDSPLGRGPLPLEPICRGPDGRFVMGPTVAPSQEKLCLERSEPRTSAKRLAQSFDCSSSSPSGVPQPLCITDISPVGQPLAAVPSPLPGPGPLLQYLSLPFFREMNVDGDWPPLEEPTPAPPPDFMDSQPCPTSSFLPPPDSPPANLRAVLPGTLMGVGVSSEPPYTALADWTLRERVLPGLLSAAPRGSLTSQSSGRGSASFLRPPSTAPSAGGSYLSPAPGDTSSWASGPERWPRREHVVTVSKRRNTSVDENYEWDSEFPGDMELLETWHPGLASSRTHPELEPELGVKTPEESCLLNPTHAAGPEARCAALREEFLAFRRRRDA…	420	21	chr1	Igsf9	0.000477859	0.89073
PB.442.261	ATTGTGTGGCTGCGAGAGCAGAGCTGTGCTGTGCAGAGCAGATCTGGTGGCCCTCCAGACAGGAACAGCTCCCTCGGGTGTTGAGTGAGCTAGGCACCAACTGGAAGAGTGAGAGCTGAAACGGGTTGCCTGAGGCGGATCAGAACTCAACTGATGCTCTCTGGGATTGCCGGGCAGCGGACATTCCTCCGGCCCCTCCATCTGGGCTCCTGTGAATAGGAGGGGCCGGGCAAGCAGGCCAGCTGGGCTATGATTTGGTGTCTCCGTCTGACCGTCCTCAGCCTGATCATCAGCCAGGGGGCTGACGGTCGAAGAAAGCCTGAGGTGGTCTCTGTGGTGGGCCGGGCTGGGGAGAGTGCAGTGCTGGGCTGTGACTTGCTGCCTCCAGCTGGCCACCCC…	4305	PB.442	3	MIWCLRLTVLSLIISQGADGRRKPEVVSVVGRAGESAVLGCDLLPPAGHPPLHVIEWLRFGFLLPIFIQFGLYSPRIDPDYVGRVRLQTGASLQIEGLRVEDQGWYECRVLFLDQHSPEQDFANGSWVHLTVNSPPQFQETPPLVLEVKELEAVTLRCVARGSPQPYVTWKFRGQDLGKGQGQVQVQNGTLWIRRVERGSAGDYTCQASSSEGSITHATQLLVLGPPVIVVPPSNSTVNSSQDVSLACRAEAYPANLTYSWFQDGVNVFHISRLQSRVRILVDGSLWLQATQPDDAGHYTCVPSNGFLHPPSASAYLTVLYPAQVTVMPPETPLPTGMRGVIRCPVRANPPLLFVTWTKDGQALQLDKFPGWSLGPEGSLIIALGNENALGEYSCTPYN…	709	21	chr1	Igsf9	0.000477859	0.891207
PB.442.217	ATTGTGTGGCTGCGAGAGCAGAGCTGTGCTGTGCAGAGCAGATCTGGTGGCCCTCCAGACAGGAACAGCTCCCTCGGGTGTTGAGTGAGCTAGGCACCAACTGGAAGAGTGAGAGCTGAAACGGGTTGCCTGAGGCGGATCAGAACTCAACTGATGCTCTCTGGGATTGCCGGGCAGCGGACATTCCTCCGGCCCCTCCATCTGGGCTCCTGTGAATAGGAGGGGCCGGGCAAGCAGGCCAGCTGGGCTATGATTTGGTGTCTCCGTCTGACCGTCCTCAGCCTGATCATCAGCCAGGGGGCTGACGGTCGAAGAAAGCCTGAGGTGGTCTCTGTGGTGGGCCGGGCTGGGGAGAGTGCAGTGCTGGGCTGTGACTTGCTGCCTCCAGCTGGCCACCCC…	5485	PB.442	3	MNRRRAARRHRKRLRQDPPLIFSPRGKSGSHSAPGSGSPDSVTKFKLQGSPVPSLRQSLLWGEPARPPSPHPDSPLGRGPLPLEPICRGPDGRFVMGPTVAPSQEKLCLERSEPRTSAKRLAQSFDCSSSSPSGVPQPLCITDISPVGQPLAAVPSPLPGPGPLLQYLSLPFFREMNVDGDWPPLEEPTPAPPPDFMDSQPCPTSSFLPPPDSPPANLRAVLPGTLMGVGVSSEPPYTALADWTLRERVLPGLLSAAPRGSLTSQSSGRGSASFLRPPSTAPSAGGSYLSPAPGDTSSWASGPERWPRREHVVTVSKRRNTSVDENYEWDSEFPGDMELLETWHPGLASSRTHPELEPELGVKTPEESCLLNPTHAAGPEARCAALREEFLAFRRRRDA…	420	18	chr1	Igsf9	0.000477859	0.891685
PB.442.292	ATTGTGTGGCTGCGAGAGCAGAGCTGTGCTGTGCAGAGCAGATCTGGTGGCCCTCCAGACAGGAACAGCTCCCTCGGGTGTTGAGTGAGCTAGGCACCAACTGGAAGAGTGAGAGCTGAAACGGGTTGCCTGAGGCGGATCAGAACTCAACTGATGCTCTCTGGGATTGCCGGGCAGCGGACATTCCTCCGGCCCCTCCATCTGGGCTCCTGTGAATAGGAGGGGCCGGGCAAGCAGGCCAGCTGGGCTATGATTTGGTGTCTCCGTCTGACCGTCCTCAGCCTGATCATCAGCCAGGGGGCTGACGGTCGAAGAAAGCCTGAGGTGGTCTCTGTGGTGGGCCGGGCTGGGGAGAGTGCAGTGCTGGGCTGTGACTTGCTGCCTCCAGCTGGCCACCCC…	6053	PB.442	3	MPPETPLPTGMRGVIRCPVRANPPLLFVTWTKDGQALQLDKFPGWSLGPEGSLIIALGNENALGEYSCTPYNSLGTAGPSPVTQVLLKAPPAFIDQPKEEYFQEVGRELLIPCSARGDPPPIVSWAKVGRGLQGQAQVDSNNSLVLRPLTKEAQGRWECSASNAVARVTTSTNVYVLGTSPHVVTNVSVVPLPKGANVSWEPGFDGGYLQRFSVWYTPLAKRPDRAHHDWVSLAVPIGATHLLVPGLQAHAQYQFSVLAQNKLGSGPFSEIVLSIPEGLPTTPAAPGLPPTEIPPPLSPPRGLVAVRTPRGVLLHWDPPELIPGRLDGYILEGRQGSQGWEILDQGVAGTEIQLLVPGLIKDVLYEFRLVAFADSYVSDPSNVANISTSGLEVYPSRTQ…	750	17	chr1	Igsf9	0.000477859	0.892163
PB.442.282	ATTGTGTGGCTGCGAGAGCAGAGCTGTGCTGTGCAGAGCAGATCTGGTGGCCCTCCAGACAGGAACAGCTCCCTCGGGTGTTGAGTGAGCTAGGCACCAACTGGAAGAGTGAGAGCTGAAACGGGTTGCCTGAGGCGGATCAGAACTCAACTGATGCTCTCTGGGATTGCCGGGCAGCGGACATTCCTCCGGCCCCTCCATCTGGGCTCCTGTGAATAGGAGGGGCCGGGCAAGCAGGCCAGCTGGGCTATGATTTGGTGTCTCCGTCTGACCGTCCTCAGCCTGATCATCAGCCAGGGGGCTGACGGTCGAAGAAAGCCTGAGGTGGTCTCTGTGGTGGGCCGGGCTGGGGAGAGTGCAGTGCTGGGCTGTGACTTGCTGCCTCCAGCTGGCCACCCC…	4009	PB.442	3	MPPETPLPTGMRGVIRCPVRANPPLLFVTWTKDGQALQLDKFPGWSLGPEGSLIIALGNENALGEYSCTPYNSLGTAGPSPVTQVLLKAPPAFIDQPKEEYFQEVGRELLIPCSARGDPPPIVSWAKVGRGLQGQAQVDSNNSLVLRPLTKEAQGRWECSASNAVARVTTSTNVYVLGTSPHVVTNVSVVPLPKGANVSWEPGFDGGYLQRFSVWYTPLAKRPDRAHHDWVSLAVPIGATHLLVPGLQAHAQYQFSVLAQNKLGSGPFSEIVLSIPEGLPTTPAAPGLPPTEIPPPLSPPRGLVAVRTPRGVLLHWDPPELIPGRLDGYILEGRQGSQGWEILDQGVAGTEIQLLVPGLIKDVLYEFRLVAFADSYVSDPSNVANISTSGLEVYPSRTQ…	852	20	chr1	Igsf9	0.000477859	0.892641
PB.442.280	ATTGTGTGGCTGCGAGAGCAGAGCTGTGCTGTGCAGAGCAGATCTGGTGGCCCTCCAGACAGGAACAGCTCCCTCGGGTGTTGAGTGAGCTAGGCACCAACTGGAAGAGTGAGAGCTGAAACGGGTTGCCTGAGGCGGATCAGAACTCAACTGATGCTCTCTGGGATTGAGGGGCCGGGCAAGCAGGCCAGCTGGGCTATGATTTGGTGTCTCCGTCTGACCGTCCTCAGCCTGATCATCAGCCAGGGGGCTGACGGTCGAAGAAAGCCTGAGGTGGTCTCTGTGGTGGGCCGGGCTGGGGAGAGTGCAGTGCTGGGCTGTGACTTGCTGCCTCCAGCTGGCCACCCCCCTCTGCATGTCATCGAGTGGCTGCGCTTTGGATTCCTGCTTCCCATCTTC…	3952	PB.442	3	MLSGIEGPGKQASWAMIWCLRLTVLSLIISQGADGRRKPEVVSVVGRAGESAVLGCDLLPPAGHPPLHVIEWLRFGFLLPIFIQFGLYSPRIDPDYVGRVRLQTGASLQIEGLRVEDQGWYECRVLFLDQHSPEQDFANGSWVHLTVNSPPQFQETPPLVLEVKELEAVTLRCVARGSPQPYVTWKFRGQDLGKGQGQVQVQNGTLWIRRVERGSAGDYTCQASSSEGSITHATQLLVLGPPVIVVPPSNSTVNSSQDVSLACRAEAYPANLTYSWFQDGVNVFHISRLQSRVRILVDGSLWLQATQPDDAGHYTCVPSNGFLHPPSASAYLTVLYPAQVTVMPPETPLPTGMRGVIRCPVRANPPLLFVTWTKDGQALQLDKFPGWSLGPEGSLIIAL…	543	21	chr1	Igsf9	0.000477859	0.893119
PB.442.267	ATTGTGTGGCTGCGAGAGCAGAGCTGTGCTGTGCAGAGCAGATCTGGTGGCCCTCCAGACAGGAACAGCTCCCTCGGGTGTTGAGTGAGCTAGGCACCAACTGGAAGAGTGAGAGCTGAAACGGGTTGCCTGAGGCGGATCAGAACTCAACTGATGCTCTCTGGGATTGCCGGGCAGCGGACATTCCTCCGGCCCCTCCATCTGGGCTCCTGTGAATAGGAGGGGCCGGGCAAGCAGGCCAGCTGGGCTATGATTTGGTGTCTCCGTCTGACCGTCCTCAGCCTGATCATCAGCCAGGGGGCTGACGGTCGAAGAAAGCCTGAGGTGGTCTCTGTGGTGGGCCGGGCTGGGGAGAGTGCAGTGCTGGGCTGTGACTTGCTGCCTCCAGCTGGCCACCCC…	4242	PB.442	3	MNRRRAARRHRKRLRQDPPLIFSPRGKSGSHSAPGSGSPDSVTKFKLQGSPVPSLRQSLLWGEPARPPSPHPDSPLGRGPLPLEPICRGPDGRFVMGPTVAPSQEKLCLERSEPRTSAKRLAQSFDCSSSSPSGVPQPLCITDISPVGQPLAAVPSPLPGPGPLLQYLSLPFFREMNVDGDWPPLEEPTPAPPPDFMDSQPCPTSSFLPPPDSPPANLRAVLPGTLMGVGVSSEPPYTALADWTLRERVLPGLLSAAPRGSLTSQSSGRGSASFLRPPSTAPSAGGSYLSPAPGDTSSWASGPERWPRREHVVTVSKRRNTSVDENYEWDSEFPGDMELLETWHPGLASSRTHPELEPELGVKTPEESCLLNPTHAAGPEARCAALREEFLAFRRRRDA…	420	20	chr1	Igsf9	0.000477859	0.893597
PB.442.260	ATTGTGTGGCTGCGAGAGCAGAGCTGTGCTGTGCAGAGCAGATCTGGTGGCCCTCCAGACAGGAACAGCTCCCTCGGGTGTTGAGTGAGCTAGGCACCAACTGGAAGAGTGAGAGCTGAAACGGGTTGCCTGAGGCGGATCAGAACTCAACTGATGCTCTCTGGGATTGCCGGGCAGCGGACATTCCTCCGGCCCCTCCATCTGGGCTCCTGTGAATAGGAGGGGCCGGGCAAGCAGGCCAGCTGGGCTATGATTTGGTGTCTCCGTCTGACCGTCCTCAGCCTGATCATCAGCCAGGGGGCTGACGGTCGAAGAAAGCCTGAGGTGGTCTCTGTGGTGGGCCGGGCTGGGGAGAGTGCAGTGCTGGGCTGTGACTTGCTGCCTCCAGCTGGCCACCCC…	4568	PB.442	3	MIWCLRLTVLSLIISQGADGRRKPEVVSVVGRAGESAVLGCDLLPPAGHPPLHVIEWLRFGFLLPIFIQFGLYSPRIDPDYVGRVRLQTGASLQIEGLRVEDQGWYECRVLFLDQHSPEQDFANGSWVHLTVNSPPQFQETPPLVLEVKELEAVTLRCVARGSPQPYVTWKFRGQDLGKGQGQVQVQNGTLWIRRVERGSAGDYTCQASSSEGSITHATQLLVLGPPVIVVPPSNSTVNSSQDVSLACRAEAYPANLTYSWFQDGVNVFHISRLQSRVRILVDGSLWLQATQPDDAGHYTCVPSNGFLHPPSASAYLTVLYPAQVTVMPPETPLPTGMRGVIRCPVRANPPLLFVTWTKDGQALQLDKFPGWSLGPEGSLIIALGNENALGEYSCTPYN…	502	19	chr1	Igsf9	0.000477859	0.894075
PB.442.259	ATTGTGTGGCTGCGAGAGCAGAGCTGTGCTGTGCAGAGCAGGACGAGTCCGGCTGCAGACAGGAGCATCTCTCCAGATTGAGGGGCTCCGGGTGGAAGACCAGGGTTGGTACGAGTGCCGTGTGCTCTTCCTGGACCAACACAGCCCTGAACAGGATTTTGCCAACGGCTCCTGGGTGCACCTGACAGTCAATTGTATGAAGTTGGGGAGCAGGTGGTGACAGTAGGGGGAGAATGATGGGGACCCTGGTAGTGAAGGGAATGAGCGAGTTCTGTGCCCTACCCATCCTGGCATGTGCTCACCATGCTAGCTCATTTACGGCTTGCTTCTTACCTCTGCCCTCCCTCACACCCTCAGTTCTTCAGATAAAATCCAATCAGCCCATAGGCTCTGAGTCGG…	4519	PB.442	3	MNRRRAARRHRKRLRQDPPLIFSPRGKSGSHSAPGSGSPDSVTKFKLQGSPVPSLRQSLLWGEPARPPSPHPDSPLGRGPLPLEPICRGPDGRFVMGPTVAPSQEKLCLERSEPRTSAKRLAQSFDCSSSSPSGVPQPLCITDISPVGQPLAAVPSPLPGPGPLLQYLSLPFFREMNVDGDWPPLEEPTPAPPPDFMDSQPCPTSSFLPPPDSPPANLRAVLPGTLMGVGVSSEPPYTALADWTLRERVLPGLLSAAPRGSLTSQSSGRGSASFLRPPSTAPSAGGSYLSPAPGDTSSWASGPERWPRREHVVTVSKRRNTSVDENYEWDSEFPGDMELLETWHPGLASSRTHPELEPELGVKTPEESCLLNPTHAAGPEARCAALREEFLAFRRRRDA…	420	17	chr1	Igsf9	0.000477859	0.894552
PB.442.237	ATTGTGTGGCTGCGAGAGCAGAGCTGTGCTGTGCAGAGCAGGACGAGTCCGGCTGCAGACAGGAGCATCTCTCCAGATTGAGGGGCTCCGGGTGGAAGACCAGGGTTGGTACGAGTGCCGTGTGCTCTTCCTGGACCAACACAGCCCTGAACAGGATTTTGCCAACGGCTCCTGGGTGCACCTGACAGTCAATTGTATGAAGTTGGGGAGCAGGTGGTGACAGTAGGGGGAGAATGATGGGGACCCTGGTAGTGAAGGGAATGAGCGAGTTCTGTGCCCTACCCATCCTGGCATGTGCTCACCATGCTAGCTCATTTACGGCTTGCTTCTTACCTCTGCCCTCCCTCACACCCTCAGTTCTTCAGATAAAATCCAATCAGCCCATAGGCTCTGAGTCGG…	5137	PB.442	3	MPPETPLPTGMRGVIRCPVRANPPLLFVTWTKDGQALQLDKFPGWSLGPEGSLIIALGNENALGEYSCTPYNSLGTAGPSPVTQVLLKAPPAFIDQPKEEYFQEVGRELLIPCSARGDPPPIVSWAKVGRGLQGQAQVDSNNSLVLRPLTKEAQGRWECSASNAVARVTTSTNVYVLGTSPHVVTNVSVVPLPKGANVSWEPGFDGGYLQRFSVWYTPLAKRPDRAHHDWVSLAVPIGATHLLVPGLQAHAQYQFSVLAQNKLGSGPFSEIVLSIPEGLPTTPAAPGLPPTEIPPPLSPPRGLVAVRTPRGVLLHWDPPELIPGRLDGYILEGRQGSQGWEILDQGVAGTEIQLLVPGLIKDVLYEFRLVAFADSYVSDPSNVANISTSGLEVYPSRTQ…	852	17	chr1	Igsf9	0.000477859	0.89503
PB.442.229	ATTGTGTGGCTGCGAGAGCAGAGCTGTGCTGTGCAGAGCAGATCTGGTGGCCCTCCAGACAGGAACAGCTCCCTCGGGTGTTGAGTGAGCTAGGCACCAACTGGAAGAGTGAGAGCTGAAACGGGTTGCCTGAGGCGGATCAGAACTCAACTGATGCTCTCTGGGATTGCCGGGCAGCGGACATTCCTCCGGCCCCTCCATCTGGGCTCCTGTGAATAGGAGGGGCCGGGCAAGCAGGCCAGCTGGGCTATGATTTGGTGTCTCCGTCTGACCGTCCTCAGCCTGATCATCAGCCAGGGGGCTGACGGTCGAAGAAAGCCTGAGGTGGTCTCTGTGGTGGGCCGGGCTGGGGAGAGTGCAGTGCTGGGCTGTGACTTGCTGCCTCCAGCTGGCCACCCC…	5270	PB.442	3	MPLSLTAPPQFQETPPLVLEVKELEAVTLRCVARGSPQPYVTWKFRGQDLGKGQGQVQVQNGTLWIRRVERGSAGDYTCQASSSEGSITHATQLLVLGPPVIVVPPSNSTVNSSQDVSLACRAEAYPANLTYSWFQDGVNVFHISRLQSRVRILVDGSLWLQATQPDDAGHYTCVPSNGFLHPPSASAYLTVLYPAQVTVMPPETPLPTGMRGVIRCPVRANPPLLFVTWTKDGQALQLDKFPGWSLGPEGSLIIALGNENALGEYSCTPYNSLGTAGPSPVTQVLLKAPPAFIDQPKEEYFQEVGRELLIPCSARGDPPPIVSWAKVGRGLQGQAQVDSNNSLVLRPLTKEAQGRWECSASNAVARVTTSTNVYVLGTSPHVVTNVSVVPLPKGANVS…	673	18	chr1	Igsf9	0.000477859	0.895508
PB.442.213	ATTGTGTGGCTGCGAGAGCAGAGCTGTGCTGTGCAGAGCAGATCTGGTGGCCCTCCAGACAGGAACAGCTCCCTCGGGTGTTGAGTGAGCTAGGCACCAACTGGAAGAGTGAGAGCTGAAACGGGTTGCCTGAGGCGGATCAGAACTCAACTGATGCTCTCTGGGATTGCCGGGCAGCGGACATTCCTCCGGCCCCTCCATCTGGGCTCCTGTGAATAGGAGGGGCCGGGCAAGCAGGCCAGCTGGGCTATGATTTGGTGTCTCCGTCTGACCGTCCTCAGCCTGATCATCAGCCAGGGGGCTGACGGTCGAAGAAAGCCTGAGGTGGTCTCTGTGGTGGGCCGGGCTGGGGAGAGTGCAGTGCTGGGCTGTGACTTGCTGCCTCCAGCTGGCCACCCC…	5496	PB.442	3	MKVAGGPMGILRPLILSPRPGLEVYPSRTQLPGLLPQPVLAGVVGGVCFLGVAVLVSILAACLMNRRRAARRHRKRLRQDPPLIFSPRGKSGSHSAPGSGSPDSVTKFKLQGSPVPSLRQSLLWGEPARPPSPHPDSPLGRGPLPLEPICRGPDGRFVMGPTVAPSQEKLCLERSEPRTSAKRLAQSFDCSSSSPSGVPQPLCITDISPVGQPLAAVPSPLPGPGPLLQYLSLPFFREMNVDGDWPPLEEPTPAPPPDFMDSQPCPTSSFLPPPDSPPANLRAVLPGTLMGVGVSSEPPYTALADWTLRERVLPGLLSAAPRGSLTSQSSGRGSASFLRPPSTAPSAGGSYLSPAPGDTSSWASGPERWPRREHVVTVSKRRNTSVDENYEWDSEFPGD…	483	15	chr1	Igsf9	0.000477859	0.895986
PB.442.210	ATTGTGTGGCTGCGAGAGCAGAGCTGTGCTGTGCAGAGCAGATCTGGTGGCCCTCCAGACAGGAACAGCTCCCTCGGGTGTTGAGTGAGCTAGGCACCAACTGGAAGAGTGAGAGCTGAAACGGGTTGCCTGAGGCGGATCAGAACTCAACTGATGCTCTCTGGGATTGCCGGGCAGCGGACATTCCTCCGGCCCCTCCATCTGGGCTCCTGTGAATAGGAGGGGCCGGGCAAGCAGGCCAGCTGGGCTATGATTTGGTGTCTCCGTCTGACCGTCCTCAGCCTGATCATCAGCCAGGGGGCTGACGGTCGAAGAAAGCCTGAGGTGGTCTCTGTGGTGGGCCGGGCTGGGGAGAGTGCAGTGCTGGGCTGTGACTTGCTGCCTCCAGCTGGCCACCCC…	5631	PB.442	3	MNRRRAARRHRKRLRQDPPLIFSPRGKSGSHSAPGSGSPDSVTKFKLQGSPVPSLRQSLLWGEPARPPSPHPDSPLGRGPLPLEPICRGPDGRFVMGPTVAPSQEKLCLERSEPRTSAKRLAQSFDCSSSSPSGVPQPLCITDISPVGQPLAAVPSPLPGPGPLLQYLSLPFFREMNVDGDWPPLEEPTPAPPPDFMDSQPCPTSSFLPPPDSPPANLRAVLPGTLMGVGVSSEPPYTALADWTLRERVLPGLLSAAPRGSLTSQSSGRGSASFLRPPSTAPSAGGSYLSPAPGDTSSWASGPERWPRREHVVTVSKR	318	16	chr1	Igsf9	0.000477859	0.896464
PB.442.203	ATTGTGTGGCTGCGAGAGCAGAGCTGTGCTGTGCAGAGCAGATCTGGTGGCCCTCCAGACAGGAACAGCTCCCTCGGGTGTTGAGTGAGCTAGGCACCAACTGGAAGAGTGAGAGCTGAAACGGGTTGCCTGAGGCGGATCAGAACTCAACTGATGCTCTCTGGGATTGCCGGGCAGCGGACATTCCTCCGGCCCCTCCATCTGGGCTCCTGTGAATAGGAGGGGCCGGGCAAGCAGGCCAGCTGGGCTATGATTTGGTGTCTCCGTCTGACCGTCCTCAGCCTGATCATCAGCCAGGGGGCTGACGGTCGAAGAAAGCCTGAGGTGGTCTCTGTGGTGGGCCGGGCTGGGGAGAGTGCAGTGCTGGGCTGTGACTTGCTGCCTCCAGCTGGCCACCCC…	5701	PB.442	3	MKVAGGPMGILRPLILSPRPGLEVYPSRTQLPGLLPQPVLAGVVGGVCFLGVAVLVSILAACLMNRRRAARRHRKRLRQDPPLIFSPRGKSGSHSAPGSGSPDSVTKFKLQGSPVPSLRQSLLWGEPARPPSPHPDSPLGRGPLPLEPICRGPDGRFVMGPTVAPSQEKLCLERSEPRTSAKRLAQSFDCSSSSPSGVPQPLCITDISPVGQPLAAVPSPLPGPGPLLQYLSLPFFREMNVDGDWPPLEEPTPAPPPDFMDSQPCPTSSFLPPPDSPPANLRAVLPGTLMGVGVSSEPPYTALADWTLRERVLPGLLSAAPRGSLTSQSSGRGSASFLRPPSTAPSAGGSYLSPAPGDTSSWASGPERWPRREHVVTVSKR	381	15	chr1	Igsf9	0.000477859	0.896942
PB.442.295	ATTGTGTGGCTGCGAGAGCAGAGCTGTGCTGTGCAGAGCAGATCTGGTGGCCCTCCAGACAGGAACAGCTCCCTCGGGTGTTGAGTGAGCTAGGCACCAACTGGAAGAGTGAGAGCTGAAACGGGTTGCCTGAGGCGGATCAGAACTCAACTGATGCTCTCTGGGATTGCCGGGCAGCGGACATTCCTCCGGCCCCTCCATCTGGGCTCCTGTGAATAGGAGGGGCCGGGCAAGCAGGCCAGCTGGGCTATGATTTGGTGTCTCCGTCTGACCGTCCTCAGCCTGATCATCAGCCAGGGGGCTGACGGTCGAAGAAAGCCTGAGGTGGTCTCTGTGGTGGGCCGGGCTGGGGAGAGTGCAGTGCTGGGCTGTGACTTGCTGCCTCCAGCTGGCCACCCC…	5853	PB.442	3	MNRRRAARRHRKRLRQDPPLIFSPRGKSGSHSAPGSGSPDSVTKFKLQGSPVPSLRQSLLWGEPARPPSPHPDSPLGRGPLPLEPICRGPDGRFVMGPTVAPSQEKLCLERSEPRTSAKRLAQSFDCSSSSPSGVPQPLCITDISPVGQPLAAVPSPLPGPGPLLQYLSLPFFREMNVDGDWPPLEEPTPAPPPDFMDSQPCPTSSFLPPPDSPPANLRAVLPGTLMGVGVSSEPPYTALADWTLRERVLPGLLSAAPRGSLTSQSSGRGSASFLRPPSTAPSAGGSYLSPAPGDTSSWASGPERWPRREHVVTVSKR	318	18	chr1	Igsf9	0.000477859	0.89742
PB.442.264	ATTGTGTGGCTGCGAGAGCAGAGCTGTGCTGTGCAGAGCAGATCTGGTGGCCCTCCAGACAGGAACAGCTCCCTCGGGTGTTGAGTGAGCTAGGCACCAACTGGAAGAGTGAGAGCTGAAACGGGTTGCCTGAGGCGGATCAGAACTCAACTGATGCTCTCTGGGATTGCCGGGCAGCGGACATTCCTCCGGCCCCTCCATCTGGGCTCCTGTGAATAGGAGGGGCCGGGCAAGCAGGCCAGCTGGGCTATGATTTGGTGTCTCCGTCTGACCGTCCTCAGCCTGATCATCAGCCAGGGGGCTGACGGTCGAAGAAAGCCTGAGGTGGTCTCTGTGGTGGGCCGGGCTGGGGAGAGTGCAGTGCTGGGCTGTGACTTGCTGCCTCCAGCTGGCCACCCC…	4395	PB.442	3	MIWCLRLTVLSLIISQGADGRRKPEVVSVVGRAGESAVLGCDLLPPAGHPPLHVIEWLRFGFLLPIFIQFGLYSPRIDPDYVGRVRLQTGASLQIEGLRVEDQGWYECRVLFLDQHSPEQDFANGSWVHLTVNSPPQFQETPPLVLEVKELEAVTLRCVARGSPQPYVTWKFRGQDLGKGQGQVQVQNGTLWIRRVERGSAGDYTCQASSSEGSITHATQLLVLGPPVIVVPPSNSTVNSSQDVSLACRAEAYPANLTYSWFQDGVNVFHISRLQSRVRILVDGSLWLQATQPDDAGHYTCVPSNGFLHPPSASAYLTVLYPAQVTVMPPETPLPTGMRGVIRCPVRANPPLLFVTWTKDGQALQLDKFPGWSLGPEGSLIIALGNENALGEYSCTPYN…	800	20	chr1	Igsf9	0.000477859	0.897897
PB.442.233	ATTGTGTGGCTGCGAGAGCAGAGCTGTGCTGTGCAGAGCAGATCTGGTGGCCCTCCAGACAGGAACAGCTCCCTCGGGTGTTGAGTGAGCTAGGCACCAACTGGAAGAGTGAGAGCTGAAACGGGTTGCCTGAGGCGGATCAGAACTCAACTGATGCTCTCTGGGATTGCCGGGCAGCGGACATTCCTCCGGCCCCTCCATCTGGGCTCCTGTGAATAGGAGGGGCCGGGCAAGCAGGCCAGCTGGGCTATGATTTGGTGTCTCCGTCTGACCGTCCTCAGCCTGATCATCAGCCAGGGGGCTGACGGTCGAAGAAAGCCTGAGGTGGTCTCTGTGGTGGGCCGGGCTGGGGAGAGTGCAGTGCTGGGCTGTGACTTGCTGCCTCCAGCTGGCCACCCC…	5153	PB.442	3	MPLSLTAPPQFQETPPLVLEVKELEAVTLRCVARGSPQPYVTWKFRGQDLGKGQGQVQVQNGTLWIRRVERGSAGDYTCQASSSEGSITHATQLLVLGPPVIVVPPSNSTVNSSQDVSLACRAEAYPANLTYSWFQDGVNVFHISRLQSRVRILVDGSLWLQATQPDDAGHYTCVPSNGFLHPPSASAYLTVLYPAQVTVMPPETPLPTGMRGVIRCPVRANPPLLFVTWTKDGQALQLDKFPGWSLGPEGSLIIALGNENALGEYSCTPYNSLGTAGPSPVTQVLLKAPPAFIDQPKEEYFQEVGRELLIPCSARGDPPPIVSWAKVGRGLQGQAQVDSNNSLVLRPLTKEAQGRWECSASNAVARVTTSTNVYVLGTSPHVVTNVSVVPLPKGANVS…	582	18	chr1	Igsf9	0.000477859	0.898375
PB.442.258	ATTGTGTGGCTGCGAGAGCAGAGCTGTGCTGTGCAGAGCAGATCTGGTGGCCCTCCAGACAGGAACAGCTCCCTCGGGTGTTGAGTGAGCTAGGCACCAACTGGAAGAGTGAGAGCTGAAACGGGTTGCCTGAGGCGGATCAGAACTCAACTGATGCTCTCTGGGGCCGGGCAAGCAGGCCAGCTGGGCTATGATTTGGTGTCTCCGTCTGACCGTCCTCAGCCTGATCATCAGCCAGGGGGCTGACGGTCGAAGAAAGCCTGAGGTGGTCTCTGTGGTGGGCCGGGCTGGGGAGAGTGCAGTGCTGGGCTGTGACTTGCTGCCTCCAGCTGGCCACCCCCCTCTGCATGTCATCGAGTGGCTGCGCTTTGGATTCCTGCTTCCCATCTTCATCCAGTT…	4563	PB.442	3	MNRRRAARRHRKRLRQDPPLIFSPRGKSGSHSAPGSGSPDSVTKFKLQGSPVPSLRQSLLWGEPARPPSPHPDSPLGRGPLPLEPICRGPDGRFVMGPTVAPSQEKLCLERSEPRTSAKRLAQSFDCSSSSPSGVPQPLCITDISPVGQPLAAVPSPLPGPGPLLQYLSLPFFREMNVDGDWPPLEEPTPAPPPDFMDSQPCPTSSFLPPPDSPPANLRAVLPGTLMGVGVSSEPPYTALADWTLRERVLPGLLSAAPRGSLTSQSSGRGSASFLRPPSTAPSAGGSYLSPAPGDTSSWASGPERWPRREHVVTVSKRRNTSVDENYEWDSEFPGDMELLETWHPGLASSRTHPELEPELGVKTPEESCLLNPTHAAGPEARCAALREEFLAFRRRRDA…	420	20	chr1	Igsf9	0.000477859	0.898853
PB.442.279	ATTGTGTGGCTGCGAGAGCAGAGCTGTGCTGTGCAGAGCAGATCTGGTGGCCCTCCAGACAGGAACAGCTCCCTCGGGTGTTGAGTGAGCTAGGCACCAACTGGAAGAGTGAGAGCTGAAACGGGTTGCCTGAGGCGGATCAGAACTCAACTGATGCTCTCTGGGATTGCCGGGCAGCAGGCCAGCTGGGCTATGATTTGGTGTCTCCGTCTGACCGTCCTCAGCCTGATCATCAGCCAGGGGGCTGACGGTCGAAGAAAGCCTGAGGTGGTCTCTGTGGTGGGCCGGGCTGGGGAGAGTGCAGTGCTGGGCTGTGACTTGCTGCCTCCAGCTGGCCACCCCCCTCTGCATGTCATCGAGTGGCTGCGCTTTGGATTCCTGCTTCCCATCTTCATCCAG…	3518	PB.442	3	MLSGIAGQQASWAMIWCLRLTVLSLIISQGADGRRKPEVVSVVGRAGESAVLGCDLLPPAGHPPLHVIEWLRFGFLLPIFIQFGLYSPRIDPDYVGRVRLQTGASLQIEGLRVEDQGWYECRVLFLDQHSPEQDFANGSWVHLTVNSPPQFQETPPLVLEVKELEAVTLRCVARGSPQPYVTWKFRGQDLGKGQGQVQVQNGTLWIRRVERGSAGDYTCQASSSEGSITHATQLLVLGPPVIVVPPSNSTVNSSQDVSLACRAEAYPANLTYSWFQDGVNVFHISRLQSRVRILVDGSLWLQATQPDDAGHYTCVPSNGFLHPPSASAYLTVLYPAQVTVMPPETPLPTGMRGVIRCPVRANPPLLFVTWTKDGQALQLDKFPGWSLGPEGSLIIALGN…	541	21	chr1	Igsf9	0.000477859	0.899331
PB.442.221	ATTGTGTGGCTGCGAGAGCAGAGCTGTGCTGTGCAGAGCAGATCTGGTGGCCCTCCAGACAGGAACAGCTCCCTCGGGTGTTGAGTGAGCTAGGCACCAACTGGAAGAGTGAGAGCTGAAACGGGTTGCCTGAGGCGGATCAGAACTCAACTGATGCTCTCTGGGATTGCCGGGCAGCGGACATTCCTCCGGCCCCTCCATCTGGGCTCCTGTGAATAGGAGGGGCCGGGCAAGCAGGCCAGCTGGGCTATGATTTGGTGTCTCCGTCTGACCGTCCTCAGCCTGATCATCAGCCAGGGGGCTGACGGTCGAAGAAAGCCTGAGGTGGTCTCTGTGGTGGGCCGGGCTGGGGAGAGTGCAGTGCTGGGCTGTGACTTGCTGCCTCCAGCTGGCCACCCC…	5232	PB.442	3	MPLSLTAPPQFQETPPLVLEVKELEAVTLRCVARGSPQPYVTWKFRGQDLGKGQGQVQVSGSAGLGGPKGKKAGEEQKPSPGMGRRREGFSIGFPEVEALSPSAGQLWNCRV	112	4	chr1	Igsf9	0.000477859	0.899809
PB.442.199	TATTGTGTGGCTGCGAGAGCAGAGCTGTGCTGTGCAGAGCAGATCTGGTGGCCCTCCAGACAGGAACAGCTCCCTCGGGTGTTGAGTGAGCTAGGCACCAACTGGAAGAGTGAGAGCTGAAACGGGTTGCCTGAGGCGGATCAGAACTCAACTGATGCTCTCTGGGATTGCCGGGCAGCGGACATTCCTCCGGCCCCTCCATCTGGGCTCCTGTGAATAGGAGGGGCCGGGCAAGCAGGCCAGCTGGGCTATGATTTGGTGTCTCCGTCTGACCGTCCTCAGCCTGATCATCAGCCAGGGGGCTGACGGTCGAAGAAAGCCTGAGGTGGTCTCTGTGGTGGGCCGGGCTGGGGAGAGTGCAGTGCTGGGCTGTGACTTGCTGCCTCCAGCTGGCCACCC…	4766	PB.442	3	MGPTVAPSQEKLCLERSEPRTSAKRLAQSFDCSSSSPSGVPQPLCITDISPVGQPLAAVPSPLPGPGPLLQYLSLPFFREMNVDGDWPPLEEPTPAPPPDFMDSQPCPTSSFLPPPDSPPANLRAVLPGTLMGVGVSSEPPYTALADWTLRERVLPGLLSAAPRGSLTSQSSGRGSASFLRPPSTAPSAGGSYLSPAPGDTSSWASGPERWPRREHVVTVSKRRNTSVDENYEWDSEFPGDMELLETWHPGLASSRTHPELEPELGVKTPEESCLLNPTHAAGPEARCAALREEFLAFRRRRDATRARLPAYQQSISYPEQATLL	325	20	chr1	Igsf9	0.000477859	0.900287
PB.442.195	CTATTGTGTGGCTGCGAGAGCAGAGCTGTGCTGTGCAGAGCAGATCTGGTGGCCCTCCAGACAGGAACAGCTCCCTCGGGTGTTGAGTGAGCTAGGCACCAACTGGAAGAGTGAGAGCTGAAACGGGTTGCCTGAGGCGGATCAGAACTCAACTGATGCTCTCTGGGATTGCCGGGCAGCGGACATTCCTCCGGCCCCTCCATCTGGGCTCCTGTGAATAGGAGGGGCCGGGCAAGCAGGCCAGCTGGGCTATGATTTGGTGTCTCCGTCTGACCGTCCTCAGCCTGATCATCAGCCAGGGGGCTGACGGACGAGTCCGGCTGCAGACAGGAGCATCTCTCCAGATTGAGGGGCTCCGGGTGGAAGACCAGGGTTGGTACGAGTGCCGTGTGCTCTTCC…	3817	PB.442	3	MIWCLRLTVLSLIISQGADGRVRLQTGASLQIEGLRVEDQGWYECRVLFLDQHSPEQDFANGSWVHLTVNSPPQFQETPPLVLEVKELEAVTLRCVARGSPQPYVTWKFRGQDLGKGQGQVQVQNGTLWIRRVERGSAGDYTCQASSSEGSITHATQLLVLGPPVIVVPPSNSTVNSSQDVSLACRAEAYPANLTYSWFQDGVNVFHISRLQSRVRILVDGSLWLQATQPDDAGHYTCVPSNGFLHPPSASAYLTVLYPAQVTVMPPETPLPTGMRGVIRCPVRANPPLLFVTWTKDGQALQLDKFPGWSLGPEGSLIIALGNENALGEYSCTPYNSLGTAGPSPVTQVLLKAPPAFIDQPKEEYFQEVGRELLIPCSARGDPPPIVSWAKVGRGLQGQ…	465	19	chr1	Igsf9	0.000477859	0.900765
PB.442.185	CCCTATTGTGTGGCTGCGAGAGCAGAGCTGTGCTGTGCAGAGCAGATCTGGTGGCCCTCCAGACAGGAACAGCTCCCTCGGGTGTTGAGTGAGCTAGGCACCAACTGGAAGAGTGAGAGCTGAAACGGGTTGCCTGAGGCGGATCAGAACTCAACTGATGCTCTCTGGGATTGCCGGGCAGCGGACATTCCTCCGGCCCCTCCATCTGGGCTCCTGTGAATAGGAGGGGCCGGGCAAGCAGGCCAGCTGGGCTATGATTTGGTGTCTCCGTCTGACCGTCCTCAGCCTGATCATCAGCCAGGGGGCTGACGGTCGAAGAAAGCCTGAGGTGGTCTCTGTGGTGGGCCGGGCTGGGGAGAGTGCAGTGCTGGGCTGTGACTTGCTGCCTCCAGCTGGCCA…	5263	PB.442	3	MPLSLTAPPQFQETPPLVLEVKELEAVTLRCVARGSPQPYVTWKFRGQDLGKGQGQVQVQNGTLWIRRVERGSAGDYTCQASSSEGSITHATQLLVLGPPVIVVPPSNSTVNSSQDVSLACRAEAYPANLTYSWFQDGVNVFHISRLQSRVRILVDGSLWLQATQPDDAGHYTCVPSNGFLHPPSASAYLTVLYPAQVTVMPPETPLPTGMRGVIRCPVRANPPLLFVTWTKDGQALQLDKFPGWSLGPEGSLIIALGNENALGEYSCTPYNSLGTAGPSPVTQVLLKIWPAGSPGFYRPAQGRIFPRSRAGATHPVLRPGRPSSYCLLGQGGPGAAGPGPGGQQQQPRPSTPDQGGPGTMGMQCQQCCSPCDHFHQCICARHQPPCRHQCVCGTFTQG…	408	18	chr1	Igsf9	0.000477859	0.901242
PB.442.180	CCCCTATTGTGTGGCTGCGAGAGCAGAGCTGTGCTGTGCAGAGCAGATCTGGTGGCCCTCCAGACAGGAACAGCTCCCTCGGGTGTTGAGTGAGCTAGGCACCAACTGGAAGAGTGAGAGCTGAAACGGGTTGCCTGAGGCGGATCAGAACTCAACTGATGCTCTCTGGGATTGCCGGGCAGCGGACATTCCTCCGGCCCCTCCATCTGGGCTCCTGTGAATAGGAGGGGCCGGGCAAGCAGGCCAGCTGGGCTATGATTTGGTGTCTCCGTCTGACCGTCCTCAGCCTGATCATCAGCCAGGGGGCTGACGGTCGAAGAAAGCCTGAGGTGGTCTCTGTGGTGGGCCGGGCTGGGGAGAGTGCAGTGCTGGGCTGTGACTTGCTGCCTCCAGCTGGCC…	4046	PB.442	3	MIWCLRLTVLSLIISQGADGRRKPEVVSVVGRAGESAVLGCDLLPPAGHPPLHVIEWLRFGFLLPIFIQFGLYSPRIDPDYVGRVRLQTGASLQIEGLRVEDQGWYECRVLFLDQHSPEQDFANGSWVHLTVNCMKLGSSAPSVPGDTSLSSGSQGAGGGYLALCGPWQPSALCDLEIPRTRPWQGPGSGASAEWNTVDPSGGARQRWRLHLPSLQLRGQHHPRHPAVGASWFQDGVNVFHISRLQSRVRILVDGSLWLQATQPDDAGHYTCVPSNGFLHPPSASAYLTVLYPAQVTVMPPETPLPTGMRGVIRCPVRANPPLLFVTWTKDGQALQLDKFPGWSLGPEGSLIIALGNENALGEYSCTPYNSLGTAGPSPVTQVLLKAPPAFIDQPKEEY…	1150	21	chr1	Igsf9	0.000477859	0.90172
PB.442.172	CCCCTATTGTGTGGCTGCGAGAGCAGAGCTGTGCTGTGCAGAGCAGATCTGGTGGCCCTCCAGACAGGAACAGCTCCCTCGGGTGTTGAGTGAGCTAGGCACCAACTGGAAGAGTGAGAGCTGAAACGGGTTGCCTGAGGCGGATCAGAACTCAACTGATGCTCTCTGGGATTGCCGGGCAGCGGACATTCCTCCGGCCCCTCCATCTGGGCTCCTGTGAATAGGAGGGGCCGGGCAAGCAGGCCAGCTGGGCTATGATTTGGTGTCTCCGTCTGACCGTCCTCAGCCTGATCATCAGCCAGGGGGCTGACGGTCGAAGAAAGCCTGAGGTGGTCTCTGTGGTGGGCCGGGCTGGGGAGAGTGCAGTGCTGGGCTGTGACTTGCTGCCTCCAGCTGGCC…	5016	PB.442	3	MNRRRAARRHRKRLRQDPPLIFSPRGKSGSHSAPGSGSPDSVTKFKLQGSPVPSLRQSLLWGEPARPPSPHPDSPLGRGPLPLEPICRGPDGRFVMGPTVAPSQEKLCLERSEPRTSAKRLAQSFDCSSSSPSGVPQPLCITDISPVGQPLAAVPSPLPGPGPLLQYLSLPFFREMNVDGDWPPLEEPTPAPPPDFMDSQPCPTSSFLPPPDSPPANLRAVLPGTLMGVGVSSEPPYTALADWTLRERVLPGLLSAAPRGSLTSQSSGRGSASFLRPPSTAPSAGGSYLSPAPGDTSSWASGPERWPRREHVVTVSKRRNTSVDENYEWDSEFPGDMELLETWHPGLASSRTHPELEPELGVKTPEESCLLNPTHAAGPEARCAALREEFLAFRRRRDA…	420	19	chr1	Igsf9	0.000477859	0.902198
PB.442.171	CCCCTATTGTGTGGCTGCGAGAGCAGAGCTGTGCTGTGCAGAGCAGATCTGGTGGCCCTCCAGACAGGAACAGCTCCCTCGGGTGTTGAGTGAGCTAGGCACCAACTGGAAGAGTGAGAGCTGAAACGGGTTGCCTGAGGCGGATCAGAACTCAACTGATGCTCTCTGGGATTGCCGGGCAGCGGACATTCCTCCGGCCCCTCCATCTGGGCTCCTGTGAATAGGAGGGGCCGGGCAAGCAGGCCAGCTGGGCTATGATTTGGTGTCTCCGTCTGACCGTCCTCAGCCTGATCATCAGCCAGGGGGCTGACGGTCGAAGAAAGCCTGAGGTGGTCTCTGTGGTGGGCCGGGCTGGGGAGAGTGCAGTGCTGGGCTGTGACTTGCTGCCTCCAGCTGGCC…	6383	PB.442	3	MPLSLTAPPQFQETPPLVLEVKELEAVTLRCVARGSPQPYVTWKFRGQDLGKGQGQVQVSGSAGLGGPKGKKAGEEQKPSPGMGRRREGFSIGFPEVEALSPSAGQLWNCRV	112	4	chr1	Igsf9	0.000477859	0.902676
PB.442.162	GCCCCCTATTGTGTGGCTGCGAGAGCAGAGCTGTGCTGTGCAGAGCAGATCTGGTGGCCCTCCAGACAGGAACAGCTCCCTCGGGTGTTGAGTGAGCTAGGCACCAACTGGAAGAGTGAGAGCTGAAACGGGTTGCCTGAGGCGGATCAGAACTCAACTGATGCTCTCTGGGATTGCCGGGCAGCGGACATTCCTCCGGCCCCTCCATCTGGGCTCCTGTGAATAGGAGGGGCCGGGCAAGCAGGCCAGCTGGGCTATGATTTGGTGTCTCCGTCTGACCGTCCTCAGCCTGATCATCAGCCAGGGGGCTGACGGTCGAAGAAAGCCTGAGGTGGTCTCTGTGGTGGGCCGGGCTGGGGAGAGTGCAGTGCTGGGCTGTGACTTGCTGCCTCCAGCTGG…	5191	PB.442	3	MPPETPLPTGMRGVIRCPVRANPPLLFVTWTKDGQALQLDKFPGWSLGPEGSLIIALGNENALGEYSCTPYNSLGTAGPSPVTQVLLKAAPPAFIDQPKEEYFQEVGRELLIPCSARGDPPPIVSWAKVGRGLQGQAQVDSNNSLVLRPLTKEAQGRWECSASNAVARVTTSTNVYVLGTSPHVVTNVSVVPLPKGANVSWEPGFDGGYLQRFSVWYTPLAKRPDRAHHDWVSLAVPIGATHLLVPGLQAHAQYQFSVLAQNKLGSGPFSEIVLSIPEGLPTTPAAPGLPPTEIPPPLSPPRGLVAVRTPRGVLLHWDPPELIPGRLDGYILEGRQGSQGWEILDQGVAGTEIQLLVPGLIKDVLYEFRLVAFADSYVSDPSNVANISTSGLEVYPSRT…	853	20	chr1	Igsf9	0.000477859	0.903154
PB.442.160	CGCCCCCTATTGTGTGGCTGCGAGAGCAGAGCTGTGCTGTGCAGAGCAGATCTGGTGGCCCTCCAGACAGGAACAGCTCCCTCGGGTGTTGAGTGAGCTAGGCACCAACTGGAAGAGTGAGAGCTGAAACGGGTTGCCTGAGGCGGATCAGAACTCAACTGATGCTCTCTGGGATTGCCGGGCAGCGGACATTCCTCCGGCCCCTCCATCTGGGCTCCTGTGAATAGGAGGGGCCGGGCAAGCAGGCCAGCTGGGCTATGATTTGGTGTCTCCGTCTGACCGTCCTCAGCCTGATCATCAGCCAGGGGGCTGACGGTCGAAGAAAGCCTGAGGTGGTCTCTGTGGTGGGCCGGGCTGGGGAGAGTGCAGTGCTGGGCTGTGACTTGCTGCCTCCAGCTG…	5915	PB.442	3	MKVAGGPMGILRPLILSPRPGLEVYPSRTQLPGLLPQPVLAGVVGGVCFLGVAVLVSILAACLMNRRRAARRHRKRLRQDPPLIFSPRGKSGSHSAPGSGSPDSVTKFKLQGSPVPSLRQSLLWGEPARPPSPHPDSPLGRGPLPLEPICRGPDGRFVMGPTVAPSQEKLCLERSEPRTSAKRLAQSFDCSSSSPSGVPQPLCITDISPVGQPLAAVPSPLPGPGPLLQYLSLPFFREMNVDGDWPPLEEPTPAPPPDFMDSQPCPTSSFLPPPDSPPANLRAVLPGTLMGVGVSSEPPYTALADWTLRERVLPGLLSAAPRGSLTSQSSGRGSASFLRPPSTAPSAGGSYLSPAPGDTSSWASGPERWPRREHVVTVSKRRNTSVDENYEWDSEFPGD…	483	17	chr1	Igsf9	0.000477859	0.903632
PB.442.151	GGGTCCGCCCCCTATTGTGTGGCTGCGAGAGCAGAGCTGTGCTGTGCAGAGCAGATCTGGTGGCCCTCCAGACAGGAACAGCTCCCTCGGGTGTTGAGTGAGCTAGGCACCAACTGGAAGAGTGAGAGCTGAAACGGGTTGCCTGAGGCGGATCAGAACTCAACTGATGCTCTCTGGGATTGCCGGGCAGCGGACATTCCTCCGGCCCCTCCATCTGGGCTCCTGTGAATAGGAGGGGCCGGGCAAGCAGGCCAGCTGGGCTATGATTTGGTGTCTCCGTCTGACCGTCCTCAGCCTGATCATCAGCCAGGGGGCTGACGGTCGAAGAAAGCCTGAGGTGGTCTCTGTGGTGGGCCGGGCTGGGGAGAGTGCAGTGCTGGGCTGTGACTTGCTGCCTCC…	5895	PB.442	3	MGPTVAPSQEKLCLERSEPRTSAKRLAQSFDCSSSSPSGVPQPLCITDISPVGQPLAAVPSPLPGPGPLLQYLSLPFFREMNVDGDWPPLEEPTPAPPPDFMDSQPCPTSSFLPPPDSPPANLRAVLPGTLMGVGVSSEPPYTALADWTLRERVLPGLLSAAPRGSLTSQSSGRGSASFLRPPSTAPSAGGSYLSPAPGDTSSWASGPERWPRREHVVTVSKRRNTSVDENYEWDSEFPGDMELLETWHPGLASSRTHPELEPELGVKTPEESCLLNPTHAAGPEARCAALREEFLAFRRRRDATRARLPAYQQSISYPEQATLL	325	15	chr1	Igsf9	0.000477859	0.90411
PB.442.139	GGCGGGTCCGCCCCCTATTGTGTGGCTGCGAGAGCAGAGCTGTGCTGTGCAGAGCAGATCTGGTGGCCCTCCAGACAGGAACAGCTCCCTCGGGTGTTGAGTGAGCTAGGCACCAACTGGAAGAGTGAGAGCTGAAACGGGTTGCCTGAGGCGGATCAGAACTCAACTGATGCTCTCTGGGATTGCCGGGCAGCGGACATTCCTCCGGCCCCTCCATCTGGGCTCCTGTGAATAGGAGGGGCCGGGCAAGCAGGCCAGCTGGGCTATGATTTGGTGTCTCCGTCTGACCGTCCTCAGCCTGATCATCAGCCAGGGGGCTGACGGTCGAAGAAAGCCTGAGGTGGTCTCTGTGGTGGGCCGGGCTGGGGAGAGTGCAGTGCTGGGCTGTGACTTGCTGCC…	4832	PB.442	3	MGMQCQQCCSPCDHFHQCICARAKRPDRAHHDWVSLAVPIGATHLLVPGLQAHAQYQFSVLAQNKLGSGPFSEIVLSIPEGLPTTPAAPGLPPTEIPPPLSPPRGLVAVRTPRGVLLHWDPPELIPGRLDGYILEGRQGSQGWEILDQGVAGTEIQLLVPGLIKDVLYEFRLVAFADSYVSDPSNVANISTSGLEVYPSRTQLPGLLPQPVLAGVVGGVCFLGVAVLVSILAACLMNRRRAARRHRKRLRQDPPLIFSPRGKSGSHSAPGSGSPDSVTKFKLQGSPVPSLRQSLLWGEPARPPSPHPDSPLGRGPLPLEPICRGPDGRFVMGPTVAPSQEKLCLERSEPRTSAKRLAQSFDCSSSSPSGVPQPLCITDISPVGQPLAAVPSPLPGPGPL…	655	18	chr1	Igsf9	0.000477859	0.904587
PB.442.137	GAGGCGGGTCCGCCCCCTATTGTGTGGCTGCGAGAGCAGAGCTGTGCTGTGCAGAGCAGATCTGGTGGCCCTCCAGACAGGAACAGCTCCCTCGGGTGTTGAGTGAGCTAGGCACCAACTGGAAGAGTGAGAGCTGAAACGGGTTGCCTGAGGCGGATCAGAACTCAACTGATGCTCTCTGGGATTGCCGGGCAGCGGACATTCCTCCGGCCCCTCCATCTGGGCTCCTGTGAATAGGAGGGGCCGGGCAAGCAGGCCAGCTGGGCTATGATTTGGTGTCTCCGTCTGACCGTCCTCAGCCTGATCATCAGCCAGGGGGCTGACGGTCGAAGAAAGCCTGAGGTGGTCTCTGTGGTGGGCCGGGCTGGGGAGAGTGCAGTGCTGGGCTGTGACTTGCTG…	4237	PB.442	3	MNRRRAARRHRKRLRQDPPLIFSPRGKSGSHSAPGSGSPDSVTKFKLQGSPVPSLRQSLLWGEPARPPSPHPDSPLGRGPLPLEPICRGPDGRFVMGPTVAPSQEKLCLERSEPRTSAKRLAQSFDCSSSSPSGVPQPLCITDISPVGQPLAAVPSPLPGPGPLLQYLSLPFFREMNVDGDWPPLEEPTPAPPPDFMDSQPCPTSSFLPPPDSPPANLRAVLPGTLMGVGVSSEPPYTALADWTLRERVLPGLLSAAPRGSLTSQSSGRGSASFLRPPSTAPSAGGSYLSPAPGDTSSWASGPERWPRREHVVTVSKRRNTSVDENYEWDSEFPGDMELLETWHPGLASSRTHPELEPELGVKTPEESCLLNPTHAAGPEARCAALREEFLAFRRRRDA…	420	21	chr1	Igsf9	0.000477859	0.905065
PB.442.138	GAGGCGGGTCCGCCCCCTATTGTGTGGCTGCGAGAGCAGAGCTGTGCTGTGCAGAGCAGATCTGGTGGCCCTCCAGACAGGAACAGCTCCCTCGGGTGTTGAGTGAGCTAGGCACCAACTGGAAGAGTGAGAGCTGAAACGGGTTGCCTGAGGCGGATCAGAACTCAACTGATGCTCTCTGGGATTGCCGGGCAGCGGACATTCCTCCGGCCCCTCCATCTGGGCTCCTGTGAATAGGAGGGGCCGGGCAAGCAGGCCAGCTGGGCTATGATTTGGTGTCTCCGTCTGACCGTCCTCAGCCTGATCATCAGCCAGGGGGCTGACGGTCGAAGAAAGCCTGAGGTGGTCTCTGTGGTGGGCCGGGCTGGGGAGAGTGCAGTGCTGGGCTGTGACTTGCTG…	6225	PB.442	3	MNRRRAARRHRKRLRQDPPLIFSPRGKSGSHSAPGSGSPDSVTKFKLQGSPVPSLRQSLLWGEPARPPSPHPDSPLGRGPLPLEPICRGPDGRFVMGPTVAPSQEKLCLERSEPRTSAKRLAQSFDCSSSSPSGVPQPLCITDISPVGQPLAAVPSPLPGPGPLLQYLSLPFFREMNVDGDWPPLEEPTPAPPPDFMDSQPCPTSSFLPPPDSPPANLRAVLPGTLMGVGVSSEPPYTALADWTLRERVLPGLLSAAPRGSLTSQSSGRGSASFLRPPSTAPSAGGSYLSPAPGDTSSWASGPERWPRREHVVTVSKRRNTSVDENYEWDSEFPGDMELLETWHPGLASSRTHPELEPELGVKTPEESCLLNPTHAAGPEARCAALREEFLAFRRRRDA…	420	16	chr1	Igsf9	0.000477859	0.905543
PB.442.129	GGAGGCGGGTCCGCCCCCTATTGTGTGGCTGCGAGAGCAGAGCTGTGCTGTGCAGAGCAGATCTGGTGGCCCTCCAGACAGGAACAGCTCCCTCGGGTGTTGAGTGAGCTAGGCACCAACTGGAAGAGTGAGAGCTGAAACGGGTTGCCTGAGGCGGATCAGAACTCAACTGATGCTCTCTGGGATTGCCGGGCAGCGGACATTCCTCCGGCCCCTCCATCTGGGCTCCTGTGAATAGGAGGGGCCGGGCAAGCAGGCCAGCTGGGCTATGATTTGGTGTCTCCGTCTGACCGTCCTCAGCCTGATCATCAGCCAGGGGGCTGACGGTCGAAGAAAGCCTGAGGTGGTCTCTGTGGTGGGCCGGGCTGGGGAGAGTGCAGTGCTGGGCTGTGACTTGCT…	4863	PB.442	3	MNRRRAARRHRKRLRQDPPLIFSPRGKSGSHSAPGSGSPDSVTKFKLQGSPVPSLRQSLLWGEPARPPSPHPDSPLGRGPLPLEPICRGPDGRFVMGPTVAPSQEKLCLERSEPRTSAKRLAQSFDCSSSSPSGVPQPLCITDISPVGQPLAAVPSPLPGPGPLLQYLSLPFFREMNVDGDWPPLEEPTPAPPPDFMDSQPCPTSSFLPPPDSPPANLRAVLPGTLMGVGVSSEPPYTALADWTLRERVLPGLLSAAPRGSLTSQSSGRGSASFLRPPSTAPSAGGSYLSPAPGDTSSWASGPERWPRREHVVTVSKRRNTSVDENYEWDSEFPGDMELLETWHPGLASSRTHPELEPELGVKTPEESCLLNPTHAAGPEARCAALREEFLAFRRRRDA…	420	20	chr1	Igsf9	0.000477859	0.906021
PB.442.123	GGGAGGCGGGTCCGCCCCCTATTGTGTGGCTGCGAGAGCAGAGCTGTGCTGTGCAGAGCAGATCTGGTGGCCCTCCAGACAGGAACAGCTCCCTCGGGTGTTGAGTGAGCTAGGCACCAACTGGAAGAGTGAGAGCTGAAACGGGTTGCCTGAGGCGGATCAGAACTCAACTGATGCTCTCTGGGATTGCCGGGCAGCGGACATTCCTCCGGCCCCTCCATCTGGGCTCCTGTGAATAGGAGGGGCCGGGCAAGCAGGCCAGCTGGGCTATGATTTGGTGTCTCCGTCTGACCGTCCTCAGCCTGATCATCAGCCAGGGGGCTGACGGTCGAAGAAAGCCTGAGGTGGTCTCTGTGGTGGGCCGGGCTGGGGAGAGTGCAGTGCTGGGCTGTGACTTGC…	5293	PB.442	3	MKVAGGPMGILRPLILSPRPGLEVYPSRTQLPGLLPQPVLAGVVGGVCFLGVAVLVSILAACLMNRRRAARRHRKRLRQDPPLIFSPRGKSGSHSAPGSGSPDSVTKFKLQGSPVPSLRQSLLWGEPARPPSPHPDSPLGRGPLPLEPICRGPDGRFVMGPTVAPSQEKLCLERSEPRTSAKRLAQSFDCSSSSPSGVPQPLCITDISPVGQPLAAVPSPLPGPGPLLQYLSLPFFREMNVDGDWPPLEEPTPAPPPDFMDSQPCPTSSFLPPPDSPPANLRAVLPGTLMGVGVSSEPPYTALADWTLRERVLPGLLSAAPRGSLTSQSSGRGSASFLRPPSTAPSAGGSYLSPAPGDTSSWASGPERWPRREHVVTVSKR	381	17	chr1	Igsf9	0.000477859	0.906499
PB.442.119	GGGGAGGCGGGTCCGCCCCCTATTGTGTGGCTGCGAGAGCAGAGCTGTGCTGTGCAGAGCAGATCTGGTGGCCCTCCAGACAGGAACAGCTCCCTCGGGTGTTGAGTGAGCTAGGCACCAACTGGAAGAGTGAGAGCTGAAACGGGTTGCCTGAGGCGGATCAGAACTCAACTGATGCTCTCTGGGATTGCCGGGCAGCGGACATTCCTCCGGCCCCTCCATCTGGGCTCCTGTGAATAGGAGGGGCCGGGCAAGCAGGCCAGCTGGGCTATGATTTGGTGTCTCCGTCTGACCGTCCTCAGCCTGATCATCAGCCAGGGGGCTGACGGTCGAAGAAAGCCTGAGGTGGTCTCTGTGGTGGGCCGGGCTGGGGAGAGTGCAGTGCTGGGCTGTGACTTG…	4116	PB.442	3	MNRRRAARRHRKRLRQDPPLIFSPRGKSGSHSAPGSGSPDSVTKFKLQGSPVPSLRQSLLWGEPARPPSPHPDSPLGRGPLPLEPICRGPDGRFVMGPTVAPSQEKLCLERSEPRTSAKRLAQSFDCSSSSPSGVPQPLCITDISPVGQPLAAVPSPLPGPGPLLQYLSLPFFREMNVDGDWPPLEEPTPAPPPDFMDSQPCPTSSFLPPPDSPPANLRAVLPGTLMGVGVSSEPPYTALADWTLRERVLPGLLSAAPRGSLTSQSSGRGSASFLRPPSTAPSAGGSYLSPAPGDTSSWASGPERWPRREHVVTVSKRRNTSVDENYEWDSEFPGDMELLETWHPGLASSRTHPELEPELGVKTPEESCLLNPTHAAGPEARCAALREEFLAFRRRRDA…	420	21	chr1	Igsf9	0.000477859	0.906977
PB.442.113	GGGGAGGCGGGTCCGCCCCCTATTGTGTGGCTGCGAGAGCAGAGCTGTGCTGTGCAGAGCAGATCTGGTGGCCCTCCAGACAGGAACAGCTCCCTCGGGTGTTGAGTGAGCTAGGCACCAACTGGAAGAGTGAGAGCTGAAACGGGTTGCCTGAGGCGGATCAGAACTCAACTGATGCTCTCTGGGATTGCCGGGCAGCGGACATTCCTCCGGCCCCTCCATCTGGGCTCCTGTGAATAGGAGGGGCCGGGCAAGCAGGCCAGCTGGGCTATGATTTGGTGTCTCCGTCTGACCGTCCTCAGCCTGATCATCAGCCAGGGGGCTGACGGTCGAAGAAAGCCTGAGGTGGTCTCTGTGGTGGGCCGGGCTGGGGAGAGTGCAGTGCTGGGCTGTGACTTG…	4839	PB.442	3	MIWCLRLTVLSLIISQGADGRRKPEVVSVVGRAGESAVLGCDLLPPAGHPPLHVIEWLRFGFLLPIFIQFGLYSPRIDPDYVGRVRLQTGASLQIEGLRVEDQGWYECRVLFLDQHSPEQDFANGSWVHLTVNSPPQFQETPPLVLEVKELEAVTLRCVARGSPQPYVTWKFRGQDLGKGQGQVQVQNGTLWIRRVERGSAGDYTCQASSSEGSITHATQLLVLGPPVIVVPPSNSTVNSSQDVSLACRAEAYPANLTYSWFQDGVNVFHISRLQSRVRILVDGSLWLQATQPDDAGHYTCVPSNGFLHPPSASAYLTVLYPAQVTVMPPETPLPTGMRGVIRCPVRANPPLLFVTWTKDGQALQLDKFPGWSLGPEGSLIIALGNENALGEYSCTPYN…	502	18	chr1	Igsf9	0.000477859	0.907455
PB.442.121	GGGGAGGCGGGTCCGCCCCCTATTGTGTGGCTGCGAGAGCAGAGCTGTGCTGTGCAGAGCAGATCTGGTGGCCCTCCAGACAGGAACAGCTCCCTCGGGTGTTGAGTGAGCTAGGCACCAACTGGAAGAGTGAGAGCTGAAACGGGTTGCCTGAGGCGGATCAGAACTCAACTGATGCTCTCTGGGATTGCCGGGCAGCGGACATTCCTCCGGCCCCTCCATCTGGGCTCCTGTGAATAGGAGGGGCCGGGCAAGCAGGCCAGCTGGGCTATGATTTGGTGTCTCCGTCTGACCGTCCTCAGCCTGATCATCAGCCAGGGGGCTGACGGTCGAAGAAAGCCTGAGGTGGTCTCTGTGGTGGGCCGGGCTGGGGAGAGTGCAGTGCTGGGCTGTGACTTG…	5949	PB.442	3	MNRRRAARRHRKRLRQDPPLIFSPRGKSGSHSAPGSGSPDSVTKFKLQGSPVPSLRQSLLWGEPARPPSPHPDSPLGRGPLPLEPICRGPDGRFVMGPTVAPSQEKLCLERSEPRTSAKRLAQSFDCSSSSPSGVPQPLCITDISPVGQPLAAVPSPLPGPGPLLQYLSLPFFREMNVDGDWPPLEEPTPAPPPDFMDSQPCPTSSFLPPPDSPPANLRAVLPGTLMGVGVSSEPPYTALADWTLRERVLPGLLSAAPRGSLTSQSSGRGSASFLRPPSTAPSAGGSYLSPAPGDTSSWASGPERWPRREHVVTVSKR	318	16	chr1	Igsf9	0.000477859	0.907932
PB.442.104	GGCGGGGAGGCGGGTCCGCCCCCTATTGTGTGGCTGCGAGAGCAGAGCTGTGCTGTGCAGAGCAGATCTGGTGGCCCTCCAGACAGGAACAGCTCCCTCGGGTGTTGAGTGAGCTAGGCACCAACTGGAAGAGTGAGAGCTGAAACGGGTTGCCTGAGGCGGATCAGAACTCAACTGATGCTCTCTGGGATTGCCGGGCAGCGGACATTCCTCCGGCCCCTCCATCTGGGCTCCTGTGAATAGGAGGGGCCGGGCAAGCAGGCCAGCTGGGCTATGATTTGGTGTCTCCGTCTGACCGTCCTCAGCCTGATCATCAGCCAGGGGGCTGACGGTCGAAGAAAGCCTGAGGTGGTCTCTGTGGTGGGCCGGGCTGGGGAGAGTGCAGTGCTGGGCTGTGAC…	4772	PB.442	3	MGMQCQQCCSPCDHFHQCICARAKRPDRAHHDWVSLAVPIGATHLLVPGLQAHAQYQFSVLAQNKLGSGPFSEIVLSIPEGLPTTPAAPGLPPTEIPPPLSPPRGLVAVRTPRGVLLHWDPPELIPGRLDGYILEGRQGSQGWEILDQGVAGTEIQLLVPGLIKDVLYEFRLVAFADSYVSDPSNVANISTSGLEVYPSRTQLPGLLPQPVLAGVVGGVCFLGVAVLVSILAACLMNRRRAARRHRKRLRQDPPLIFSPRGKSGSHSAPGSGSPDSVTKFKLQGSPVPSLRQSLLWGEPARPPSPHPDSPLGRGPLPLEPICRGPDGRFVMGPTVAPSQEKLCLERSEPRTSAKRLAQSFDCSSSSPSGVPQPLCITDISPVGQPLAAVPSPLPGPGPL…	655	18	chr1	Igsf9	0.000477859	0.90841
PB.442.95	AAGGCGGGGAGGCGGGTCCGCCCCCTATTGTGTGGCTGCGAGAGCAGAGCTGTGCTGTGCAGAGCAGATCTGGTGGCCCTCCAGACAGGAACAGCTCCCTCGGGTGTTGAGTGAGCTAGGCACCAACTGGAAGAGTGAGAGCTGAAACGGGTTGCCTGAGGCGGATCAGAACTCAACTGATGCTCTCTGGGATTGCCGGGCAGCGGACATTCCTCCGGCCCCTCCATCTGGGCTCCTGTGAATAGGAGGGGCCGGGCAAGCAGGCCAGCTGGGCTATGATTTGGTGTCTCCGTCTGACCGTCCTCAGCCTGATCATCAGCCAGGGGGCTGACGGTCGAAGAAAGCCTGAGGTGGTCTCTGTGGTGGGCCGGGCTGGGGAGAGTGCAGTGCTGGGCTGTG…	5235	PB.442	3	MPPETPLPTGMRGVIRCPVRANPPLLFVTWTKDGQALQLDKFPGWSLGPEGSLIIALGNENALGEYSCTPYNSLGTAGPSPVTQVLLKAPPAFIDQPKEEYFQEVGRELLIPCSARGDPPPIVSWAKVGRGLQGQAQVDSNNSLVLRPLTKEAQGRWECSASNAVARVTTSTNVYVLGTSPHVVTNVSVVPLPKGANVSWEPGFDGGYLQRFSVWYTPLAKRPDRAHHDWVSLAVPIGATHLLVPGLQAHAQYQFSVLAQNKLGSGPFSEIVLSIPEGLPTTPAAPGLPPTEIPPPLSPPRGLVAVRTPRGVLLHWDPPELIPGRLDGYILEGRQGSQGWEILDQGVAGTEIQLLVPGLIKDVLYEFRLVAFADSYVSDPSNVANISTSGLEVYPSRTQ…	852	20	chr1	Igsf9	0.000477859	0.908888
PB.442.92	AAGGCGGGGAGGCGGGTCCGCCCCCTATTGTGTGGCTGCGAGAGCAGAGCTGTGCTGTGCAGAGCAGATCTGGTGGCCCTCCAGACAGGAACAGCTCCCTCGGGTGTTGAGTGAGCTAGGCACCAACTGGAAGAGTGAGAGCTGAAACGGGTTGCCTGAGGCGGATCAGAACTCAACTGATGCTCTCTGGGATTGCCGGGCAGCGGACATTCCTCCGGCCCCTCCATCTGGGCTCCTGTGAATAGGAGGGGCCGGGCAAGCAGGCCAGCTGGGCTATGATTTGGTGTCTCCGTCTGACCGTCCTCAGCCTGATCATCAGCCAGGGGGCTGACGGTCGAAGAAAGCCTGAGGTGGTCTCTGTGGTGGGCCGGGCTGGGGAGAGTGCAGTGCTGGGCTGTG…	5670	PB.442	3	MKVAGGPMGILRPLILSPRPGLEVYPSRTQLPGLLPQPVLAGVVGGVCFLGVAVLVSILAACLMNRRRAARRHRKRLRQDPPLIFSPRGKSGSHSAPGSGSPDSVTKFKLQGSPVPSLRQSLLWGEPARPPSPHPDSPLGRGPLPLEPICRGPDGRFVMGPTVAPSQEKLCLERSEPRTSAKRLAQSFDCSSSSPSGVPQPLCITDISPVGQPLAAVPSPLPGPGPLLQYLSLPFFREMNVDGDWPPLEEPTPAPPPDFMDSQPCPTSSFLPPPDSPPANLRAVLPGTLMGVGVSSEPPYTALADWTLRERVLPGLLSAAPRGSLTSQSSGRGSASFLRPPSTAPSAGGSYLSPAPGDTSSWASGPERWPRREHVVTVSKRRNTSVDENYEWDSEFPGD…	483	17	chr1	Igsf9	0.000477859	0.909366
PB.442.86	GCATCTAAGGCGGGGAGGCGGGTCCGCCCCCTATTGTGTGGCTGCGAGAGCAGAGCTGTGCTGTGCAGAGCAGATCTGGTGGCCCTCCAGACAGGAACAGCTCCCTCGGGTGTTGAGTGAGCTAGGCACCAACTGGAAGAGTGAGAGCTGAAACGGGTTGCCTGAGGCGGATCAGAACTCAACTGATGCTCTCTGGGATTGCCGGGCAGCGGACATTCCTCCGGCCCCTCCATCTGGGCTCCTGTGAATAGGAGGGGCCGGGCAAGCAGGCCAGCTGGGCTATGATTTGGTGTCTCCGTCTGACCGTCCTCAGCCTGATCATCAGCCAGGGGGCTGACGGTCGAAGAAAGCCTGAGGTGGTCTCTGTGGTGGGCCGGGCTGGGGAGAGTGCAGTGCTGG…	5944	PB.442	3	MNRRRAARRHRKRLRQDPPLIFSPRGKSGSHSAPGSGSPDSVTKFKLQGSPVPSLRQSLLWGEPARPPSPHPDSPLGRGPLPLEPICRGPDGRFVMGPTVAPSQEKLCLERSEPRTSAKRLAQSFDCSSSSPSGVPQPLCITDISPVGQPLAAVPSPLPGPGPLLQYLSLPFFREMNVDGDWPPLEEPTPAPPPDFMDSQPCPTSSFLPPPDSPPANLRAVLPGTLMGVGVSSEPPYTALADWTLRERVLPGLLSAAPRGSLTSQSSGRGSASFLRPPSTAPSAGGSYLSPAPGDTSSWASGPERWPRREHVVTVSKRRNTSVDENYEWDSEFPGDMELLETWHPGLASSRTHPELEPELGVKTPEESCLLNPTHAAGPEARCAALREEFLAFRRRRDA…	420	16	chr1	Igsf9	0.000477859	0.909844
PB.442.83	GCATCTAAGGCGGGGAGGCGGGTCCGCCCCCTATTGTGTGGCTGCGAGAGCAGAGCTGTGCTGTGCAGAGCAGATCTGGTGGCCCTCCAGACAGGAACAGCTCCCTCGGGTGTTGAGTGAGCTAGGCACCAACTGGAAGAGTGAGAGCTGAAACGGGTTGCCTGAGGCGGATCAGAACTCAACTGATGCTCTCTGGGATTGCCGGGCAGCGGACATTCCTCCGGCCCCTCCATCTGGGCTCCTGTGAATAGGAGGGGCCGGGCAAGCAGGCCAGCTGGGCTATGATTTGGTGTCTCCGTCTGACCGTCCTCAGCCTGATCATCAGCCAGGGGGCTGACGGTCGAAGAAAGCCTGAGGTGGTCTCTGTGGTGGGCCGGGCTGGGGAGAGTGCAGTGCTGG…	5533	PB.442	3	MPLSLTAPPQFQETPPLVLEVKELEAVTLRCVARGSPQPYVTWKFRGQDLGKGQGQVQVQNGTLWIRRVERGSAGDYTCQASSSEGSITHATQLLVLGPPVIVVPPSNSTVNSSQDVSLACRAEAYPANLTYSWFQDGVNVFHISRLQSRVRILVDGSLWLQATQPDDAGHYTCVPSNGFLHPPSASAYLTVLYPAQVTVMPPETPLPTGMRGVIRCPVRANPPLLFVTWTKDGQALQLDKFPGWSLGPEGSLIIALGNENALGEYSCTPYNSLGTAGPSPVTQVLLKAPPAFIDQPKEEYFQEVGRELLIPCSARGDPPPIVSWAKVGRGLQGQAQVDSNNSLVLRPLTKEAQGRWECSASNAVARVTTSTNVYVLG	378	17	chr1	Igsf9	0.000477859	0.910322
PB.442.45	GGCGGTCTCCAGGGCGACGGGAGGCGCTCGGGGCATCTAAGGCGGGGAGGCGGGTCCGCCCCCTATTGTGTGGCTGCGAGAGCAGAGCTGTGCTGTGCAGAGCAGATCTGGTGGCCCTCCAGACAGGAACAGCTCCCTCGGGTGTTGAGTGAGCTAGGCACCAACTGGAAGAGTGAGAGCTGAAACGGGTTGCCTGAGGCGGATCAGAACTCAACTGATGCTCTCTGGGATTGCCGGGCAGCGGACATTCCTCCGGCCCCTCCATCTGGGCTCCTGTGAATAGGAGGGGCCGGGCAAGCAGGCCAGCTGGGCTATGATTTGGTGTCTCCGTCTGACCGTCCTCAGCCTGATCATCAGCCAGGGGGCTGACGGTCGAAGAAAGCCTGAGGTGGTCTCTGT…	4043	PB.442	3	MPPETPLPTGMRGVIRCPVRANPPLLFVTWTKDGQALQLDKFPGWSLGPEGSLIIALGNENALGEYSCTPYNSLGTAGPSPVTQVLLKAPPAFIDQPKEEYFQEVGRELLIPCSARGDPPPIVSWAKVGRGLQGQAQVDSNNSLVLRPLTKEAQGRWECSASNAVARVTTSTNVYVLGTSPHVVTNVSVVPLPKGANVSWEPGFDGGYLQRFSVWYTPLAKRPDRAHHDWVSLAVPIGATHLLVPGLQAHAQYQFSVLAQNKLGSGPFSEIVLSIPEGLPTTPAAPGLPPTEIPPPLSPPRGLVAVRTPRGVLLHWDPPELIPGRLDGYILEGRQGSQGWEILDQGVAGTEIQLLVPGLIKDVLYEFRLVAFADSYVSDPSNVANISTSGLEVYPSRTQ…	852	20	chr1	Igsf9	0.000477859	0.9108
PB.442.46	GGCGGTCTCCAGGGCGACGGGAGGCGCTCGGGGCATCTAAGGCGGGGAGGCGGGTCCGCCCCCTATTGTGTGGCTGCGAGAGCAGAGCTGTGCTGTGCAGAGCAGATCTGGTGGCCCTCCAGACAGGAACAGCTCCCTCGGGTGTTGAGTGAGCTAGGCACCAACTGGAAGAGTGAGAGCTGAAACGGGTTGCCTGAGGCGGATCAGAACTCAACTGATGCTCTCTGGGATTGCCGGGCAGCGGACATTCCTCCGGCCCCTCCATCTGGGCTCCTGTGAATAGGAGGGGCCGGGCAAGCAGGCCAGCTGGGCTATGATTTGGTGTCTCCGTCTGACCGTCCTCAGCCTGATCATCAGCCAGGGGGCTGACGGTCGAAGAAAGCCTGAGGTGGTCTCTGT…	3981	PB.442	3	MNRRRAARRHRKRLRQDPPLIFSPRGKSGSHSAPGSGSPDSVTKFKLQGSPVPSLRQSLLWGEPARPPSPHPDSPLGRGPLPLEPICRGPDGRFVMGPTVAPSQEKLCLERSEPRTSAKRLAQSFDCSSSSPSGVPQPLCITDISPVGQPLAAVPSPLPGPGPLLQYLSLPFFREMNVDGDWPPLEEPTPAPPPDFMDSQPCPTSSFLPPPDSPPANLRAVLPGTLMGVGVSSEPPYTALADWTLRERVLPGLLSAAPRGSLTSQSSGRGSASFLRPPSTAPSAGGSYLSPAPGDTSSWASGPERWPRREHVVTVSKRRNTSVDENYEWDSEFPGDMELLETWHPGLASSRTHPELEPELGVKTPEESCLLNPTHAAGPEARCAALREEFLAFRRRRDA…	420	20	chr1	Igsf9	0.000477859	0.911277
PB.442.39	GGCGGTCTCCAGGGCGACGGGAGGCGCTCGGGGCATCTAAGGCGGGGAGGCGGGTCCGCCCCCTATTGTGTGGCTGCGAGAGCAGAGCTGTGCTGTGCAGAGCAGATCTGGTGGCCCTCCAGACAGGAACAGCTCCCTCGGGTGTTGAGTGAGCTAGGCACCAACTGGAAGAGTGAGAGCTGAAACGGGTTGCCTGAGGCGGATCAGAACTCAACTGATGCTCTCTGGGATTGCCGGGCAGCGGACATTCCTCCGGCCCCTCCATCTGGGCTCCTGTGAATAGGAGGGGCCGGGCAAGCAGGCCAGCTGGGCTATGATTTGGTGTCTCCGTCTGACCGTCCTCAGCCTGATCATCAGCCAGGGGGCTGACGGTCGAAGAAAGCCTGAGGTGGTCTCTGT…	4457	PB.442	3	MNRRRAARRHRKRLRQDPPLIFSPRGKSGSHSAPGSGSPDSVTKFKLQGSPVPSLRQSLLWGEPARPPSPHPDSPLGRGPLPLEPICRGPDGRFVMGPTVAPSQEKLCLERSEPRTSAKRLAQSFDCSSSSPSGVPQPLCITDISPVGQPLAAVPSPLPGPGPLLQYLSLPFFREMNVDGDWPPLEEPTPAPPPDFMDSQPCPTSSFLPPPDSPPANLRAVLPGTLMGVGVSSEPPYTALADWTLRERVLPGLLSAAPRGSLTSQSSGRGSASFLRPPSTAPSAGGSYLSPAPGDTSSWASGPERWPRREHVVTVSKRRNTSVDENYEWDSEFPGDMELLETWHPGLASSRTHPELEPELGVKTPEESCLLNPTHAAGPEARCAALREEFLAFRRRRDA…	420	21	chr1	Igsf9	0.000477859	0.911755
PB.442.621	GGCTGTGAAGTGGCCAGTGTGAGTCCAGGTGAGGGGTTACTCAGTCTGAACCAGAGAGGGCCTGAAAACAAGACAAGACAGAGCCAAAGCTTTCCTGCTCGGTCCAGAATGACAGACAAGTTAGATGCAGAGAGCGAGGGGCCACGCTTCATCTAGGAGAAGGGGAGGTTTTCTTATAGAAGTGGATTGGGAGATGCAGAACTGAGCAACGGAGTGCCGAGAGGGACAGTCAGAGTATCCACATGGCTCAACTCGAGGGAAGCCATTCACACTATTCTCTGTGAGTGACACCAGAGCTGTGTTGTCACCGTCTCACATCCCCTGATGGAACAGACAGAAGTGGAGGACCAGAGTCCAGAGAGAGGGTCAGGCCAAGACCCAGAGCCGATGGGTTGATTT…	4424	PB.442	2	MNRRRAARRHRKRLRQDPPLIFSPRGKSGSHSAPGSGSPDSVTKFKLQGSPVPSLRQSLLWGEPARPPSPHPDSPLGRGPLPLEPICRGPDGRFVMGPTVAPSQEKLCLERSEPRTSAKRLAQSFDCSSSSPSGVPQPLCITDISPVGQPLAAVPSPLPGPGPLLQYLSLPFFREMNVDGDWPPLEEPTPAPPPDFMDSQPCPTSSFLPPPDSPPANLRAVLPGTLMGVGVSSEPPYTALADWTLRERVLPGLLSAAPRGSLTSQSSGRGSASFLRPPSTAPSAGGSYLSPAPGDTSSWASGPERWPRREHVVTVSKR	318	8	chr1	Igsf9	0.000318573	0.912074
PB.442.619	GTTTAAAAAAAAAATCAGCAGTGAATTTTGGCTGGCGGTGGTGTTGTGGTGTTAGGACCGTGGTTAGGAGTTGTTAGGAGCAGAGCCCCAAGGCTGTGAAGTGGCCAGTGTGAGTCCAGGTGAGGGGTTACTCAGTCTGAACCAGAGAGGGCCTGAAAACAAGACAAGACAGAGCCAAAGCTTTCCTGCTCGGTCCAGAATGACAGACAAGTTAGATGCAGAGAGCGAGGGGCCACGCTTCATCTAGGAGAAGGGGAGGTTTTCTTATAGAAGTGGATTGGGAGATGCAGAACTGAGCAACGGAGTGCCGAGAGGGACAGTCAGAGTATCCACATGGCTCAACTCGAGGGAAGCCATTCACACTATTCTCTGTGAGTGACACCAGAGCTGTGTTGTCAC…	4490	PB.442	2	MQDSETPNPPIPHLSVSLFHLGLPTTPAAPGLPPTEIPPPLSPPRGLVAVRTPRGVLLHWDPPELIPGRLDGYILEGRQGSQGWEILDQGVAGTEIQLLVPGLIKDVLYEFRLVAFADSYVSDPSNVANISTSGLEVYPSRTQLPGLLPQPVLAGVVGGVCFLGVAVLVSILAACLMNRRRAARRHRKRLRQDPPLIFSPRGKSGSHSAPGSGSPDSVTKFKLQGSPVPSLRQSLLWGEPARPPSPHPDSPLGRGPLPLEPICRGPDGRFVMGPTVAPSQEKLCLERSEPRTSAKRLAQSFDCSSSSPSGVPQPLCITDISPVGQPLAAVPSPLPGPGPLLQYLSLPFFREMNVDGDWPPLEEPTPAPPPDFMDSQPCPTSSFLPPPDSPPANLRAVLP…	494	7	chr1	Igsf9	0.000318573	0.912392
PB.442.617	CTGGGCCTTTGGTGAGGTGGTAGGTCTTGAAGAGTGAGCTGTCATTCCATGCAGAAATCCCTTTGCAGAGGCCGTATAGTGTGCTGACAAAGTGATGAATCGGGCAGTGAGGGGGAGCCGCAGCTGGCACCTGTAAGGACTTGAGAGGTGTAGAAAAGGCTGGAAAGACAGGTTGGGTCCTAGAGGAAGAACTGCGTGCCAGCTTAACATGACCTCATTCCGAGTTGATTGGGATCTTTTGTTTGTCTGAGGAGACTATAAATTCTTTGAGGCATCCTGTCTTTCCAACTGAGAGTCTCTGGGGCTGTAAAGTTGTAGCACTTGGTGAATGTGTCATTGAAAGTTTAAAAAAAAAATCAGCAGTGAATTTTGGCTGGCGGTGGTGTTGTGGTGTTAGGA…	5367	PB.442	2	MKVAGGPMGILRPLILSPRPGLEVYPSRTQLPGLLPQPVLAGVVGGVCFLGVAVLVSILAACLMNRRRAARRHRKRLRQDPPLIFSPRGKSGSHSAPGSGSPDSVTKFKLQGSPVPSLRQSLLWGEPARPPSPHPDSPLGRGPLPLEPICRGPDGRFVMGPTVAPSQEKLCLERSEPRTSAKRLAQSFDCSSSSPSGVPQPLCITDISPVGQPLAAVPSPLPGPGPLLQYLSLPFFREMNVDGDWPPLEEPTPAPPPDFMDSQPCPTSSFLPPPDSPPANLRAVLPGTLMGVGVSSEPPYTALADWTLRERVLPGLLSAAPRGSLTSQSSGRGSASFLRPPSTAPSAGGSYLSPAPGDTSSWASGPERWPRREHVVTVSKR	381	5	chr1	Igsf9	0.000318573	0.912711
PB.442.616	GTGTTGCCTTGAGGCAGAGCTGCCACAGAGACTCTGCTGTCAGGCCAGGGAAGGAACAAGGCTTTTGTTTTTAGGTCCGGTTGGGGATAGACCAGTAACAGATCCTGGGCCTTTGGTGAGGTGGTAGGTCTTGAAGAGTGAGCTGTCATTCCATGCAGAAATCCCTTTGCAGAGGCCGTATAGTGTGCTGACAAAGTGATGAATCGGGCAGTGAGGGGGAGCCGCAGCTGGCACCTGTAAGGACTTGAGAGGTGTAGAAAAGGCTGGAAAGACAGGTTGGGTCCTAGAGGAAGAACTGCGTGCCAGCTTAACATGACCTCATTCCGAGTTGATTGGGATCTTTTGTTTGTCTGAGGAGACTATAAATTCTTTGAGGCATCCTGTCTTTCCAACTGAGAG…	5239	PB.442	2	MKVAGGPMGILRPLILSPRPGLEVYPSRTQLPGLLPQPVLAGVVGGVCFLGVAVLVSILAACLMNRRRAARRHRKRLRQDPPLIFSPRGKSGSHSAPGSGSPDSVTKFKLQGSPVPSLRQSLLWGEPARPPSPHPDSPLGRGPLPLEPICRGPDGRFVMGPTVAPSQEKLCLERSEPRTSAKRLAQSFDCSSSSPSGVPQPLCITDISPVGQPLAAVPSPLPGPGPLLQYLSLPFFREMNVDGDWPPLEEPTPAPPPDFMDSQPCPTSSFLPPPDSPPANLRAVLPGTLMGVGVSSEPPYTALADWTLRERVLPGLLSAAPRGSLTSQSSGRGSASFLRPPSTAPSAGGSYLSPAPGDTSSWASGPERWPRREHVVTVSKR	381	6	chr1	Igsf9	0.000318573	0.91303
PB.442.615	GGAGTGTTGCCTTGAGGCAGAGCTGCCACAGAGACTCTGCTGTCAGGCCAGGGAAGGAACAAGGCTTTTGTTTTTAGGTCCGGTTGGGGATAGACCAGTAACAGATCCTGGGCCTTTGGTGAGGTGGTAGGTCTTGAAGAGTGAGCTGTCATTCCATGCAGAAATCCCTTTGCAGAGGCCGTATAGTGTGCTGACAAAGTGATGAATCGGGCAGTGAGGGGGAGCCGCAGCTGGCACCTGTAAGGACTTGAGAGGTGTAGAAAAGGCTGGAAAGACAGGTTGGGTCCTAGAGGAAGAACTGCGTGCCAGCTTAACATGACCTCATTCCGAGTTGATTGGGATCTTTTGTTTGTCTGAGGAGACTATAAATTCTTTGAGGCATCCTGTCTTTCCAACTGA…	4526	PB.442	2	MNRRRAARRHRKRLRQDPPLIFSPRGKSGSHSAPGSGSPDSVTKFKLQGSPVPSLRQSLLWGEPARPPSPHPDSPLGRGPLPLEPICRGPDGRFVMGPTVAPSQEKLCLERSEPRTSAKRLAQSFDCSSSSPSGVPQPLCITDISPVGQPLAAVPSPLPGPGPLLQYLSLPFFREMNVDGDWPPLEEPTPAPPPDFMDSQPCPTSSFLPPPDSPPANLRAVLPGTLMGVGVSSEPPYTALADWTLRERVLPGLLSAAPRGSLTSQSSGRGSASFLRPPSTAPSAGGSYLSPAPGDTSSWASGPERWPRREHVVTVSKRRNTSVDENYEWDSEFPGDMELLETWHPGLASSRTHPELEPELGVKTPEESCLLNPTHAAGPEARCAALREEFLAFRRRRDA…	420	9	chr1	Igsf9	0.000318573	0.913348
PB.442.614	ATCCATCCTTGGAGTGTTGCCTTGAGGCAGAGCTGCCACAGAGACTCTGCTGTCAGGCCAGGGAAGGAACAAGGCTTTTGTTTTTAGGTCCGGTTGGGGATAGACCAGTAACAGATCCTGGGCCTTTGGTGAGGTGGTAGGTCTTGAAGAGTGAGCTGTCATTCCATGCAGAAATCCCTTTGCAGAGGCCGTATAGTGTGCTGACAAAGTGATGAATCGGGCAGTGAGGGGGAGCCGCAGCTGGCACCTGTAAGGACTTGAGAGGTGTAGAAAAGGCTGGAAAGACAGGTTGGGTCCTAGAGGAAGAACTGCGTGCCAGCTTAACATGACCTCATTCCGAGTTGATTGGGATCTTTTGTTTGTCTGAGGAGACTATAAATTCTTTGAGGCATCCTGTCT…	5211	PB.442	2	MKVAGGPMGILRPLILSPRPGLEVYPSRTQLPGLLPQPVLAGVVGGVCFLGVAVLVSILAACLMNRRRAARRHRKRLRQDPPLIFSPRGKSGSHSAPGSGSPDSVTKFKLQGSPVPSLRQSLLWGEPARPPSPHPDSPLGRGPLPLEPICRGPDGRFVMGPTVAPSQEKLCLERSEPRTSAKRLAQSFDCSSSSPSGVPQPLCITDISPVGQPLAAVPSPLPGPGPLLQYLSLPFFREMNVDGDWPPLEEPTPAPPPDFMDSQPCPTSSFLPPPDSPPANLRAVLPGTLMGVGVSSEPPYTALADWTLRERVLPGLLSAAPRGSLTSQSSGRGSASFLRPPSTAPSAGGSYLSPAPGDTSSWASGPERWPRREHVVTVSKR	381	5	chr1	Igsf9	0.000318573	0.913667
PB.442.609	GACCCCCTGTCATTGTGGTGCCCCCCAGCAACAGTACAGTCAACTCCTCTCAGGATGTTTCCTTGGCCTGCCGGGCTGAGGCATACCCTGCTAACCTCACCTACAGCTGGTTCCAGGATGGTGTCAATGTCTTCCATATCAGCCGCTTACAGTCTCGAGTGCGCATCCTGGTAGACGGGAGCCTGTGGCTACAAGCCACTCAGCCTGATGACGCCGGCCACTATACCTGTGTTCCCAGCAATGGCTTTCTGCATCCACCGTCAGCTTCTGCCTATCTCACTGTGCTCTACCCAGCCCAGGTGACAGTCATGCCTCCCGAGACACCCCTGCCCACTGGCATGCGTGGGGTGATCCGGTGTCCGGTTCGTGCTAATCCCCCACTACTGTTTGTCACCTGGA…	4480	PB.442	2	MNRRRAARRHRKRLRQDPPLIFSPRGKSGSHSAPGSGSPDSVTKFKLQGSPVPSLRQSLLWGEPARPPSPHPDSPLGRGPLPLEPICRGPDGRFVMGPTVAPSQEKLCLERSEPRTSAKRLAQSFDCSSSSPSGVPQPLCITDISPVGQPLAAVPSPLPGPGPLLQYLSLPFFREMNVDGDWPPLEEPTPAPPPDFMDSQPCPTSSFLPPPDSPPANLRAVLPGTLMGVGVSSEPPYTALADWTLRERVLPGLLSAAPRGSLTSQSSGRGSASFLRPPSTAPSAGGSYLSPAPGDTSSWASGPERWPRREHVVTVSKRRNTSVDENYEWDSEFPGDMELLETWHPGLASSRTHPELEPELGVKTPEESCLLNPTHAAGPEARCAALREEFLAFRRRRDA…	420	14	chr1	Igsf9	0.000318573	0.913985
PB.442.608	AGGCCCTGAGGGTTCTGGGAATTCCGGAATGGGCTGAGGACACCTTTCTGCCTTGGTACTTCTCCCAGGACCCCCTGTCATTGTGGTGCCCCCCAGCAACAGTACAGTCAACTCCTCTCAGGATGTTTCCTTGGCCTGCCGGGCTGAGGCATACCCTGCTAACCTCACCTACAGCTGGTTCCAGGATGGTGTCAATGTCTTCCATATCAGGTAGGGCAACCTATCTCTTGGGTAGTGGAGGCAGGGGATTGATGTGTAGTCTCTGGGAGAGCTCCTTGTCTAAGGACTAGGTTCCTCCTCACACATACCATATTGCAGCCGCTTACAGTCTCGAGTGCGCATCCTGGTAGACGGGAGCCTGTGGCTACAAGCCACTCAGCCTGATGACGCCGGCCACTA…	5754	PB.442	2	MNRRRAARRHRKRLRQDPPLIFSPRGKSGSHSAPGSGSPDSVTKFKLQGSPVPSLRQSLLWGEPARPPSPHPDSPLGRGPLPLEPICRGPDGRFVMGPTVAPSQEKLCLERSEPRTSAKRLAQSFDCSSSSPSGVPQPLCITDISPVGQPLAAVPSPLPGPGPLLQYLSLPFFREMNVDGDWPPLEEPTPAPPPDFMDSQPCPTSSFLPPPDSPPANLRAVLPGTLMGVGVSSEPPYTALADWTLRERVLPGLLSAAPRGSLTSQSSGRGSASFLRPPSTAPSAGGSYLSPAPGDTSSWASGPERWPRREHVVTVSKRRNTSVDENYEWDSEFPGDMELLETWHPGLASSRTHPELEPELGVKTPEESCLLNPTHAAGPEARCAALREEFLAFRRRRDA…	420	8	chr1	Igsf9	0.000318573	0.914304
PB.442.607	TCCTGAGTCCTGGTTTTGTGATCTCAAAAAAACAAAACAAAACAAAACAAAAAAAAAAAACCCAGAGGTTCTTATCAACCTCTCCCAGGACTTTGACATATCGCCCATGTGTGCTGAGCTCTTCCTTTTGGAAGGAAAGGCAAATGAGGCACGCGAGGCAGACATCCATCTTCATAGCGCCTGTGGGCGAGAACCGATTAATTGATGGCCCACTGCAGTATCGTTCTCCTTGGTACTTGAGAAGTACAGCCCTGGGTAATACAGTTAAAGCCAGAGACCCTGACATGAGGAAGGCCCACCAGGAAGTCTCACCTCCCTTTCTGACCTCCCTGGACCCTCCCGCACATACAGTTTCTCAGCAGAAGGAATCAGGGTGGGTAGGCTTGCCTGCCATGCCTC…	6096	PB.442	2	MKVAGGPMGILRPLILSPRPGLEVYPSRTQLPGLLPQPVLAGVVGGVCFLGVAVLVSILAACLMNRRRAARRHRKRLRQDPPLIFSPRGKSGSHSAPGSGSPDSVTKFKLQGSPVPSLRQSLLWGEPARPPSPHPDSPLGRGPLPLEPICRGPDGRFVMGPTVAPSQEKLCLERSEPRTSAKRLAQSFDCSSSSPSGVPQPLCITDISPVGQPLAAVPSPLPGPGPLLQYLSLPFFREMNVDGDWPPLEEPTPAPPPDFMDSQPCPTSSFLPPPDSPPANLRAVLPGTLMGVGVSSEPPYTALADWTLRERVLPGLLSAAPRGSLTSQSSGRGSASFLRPPSTAPSAGGSYLSPAPGDTSSWASGPERWPRREHVVTVSKR	381	8	chr1	Igsf9	0.000318573	0.914622
PB.442.606	GTTAGCCCATGAATCGTGGGACCCTCCTGAGTCCTGGTTTTGTGATCTCAAAAAAACAAAACAAAACAAAACAAAAAAAAAAAACCCAGAGGTTCTTATCAACCTCTCCCAGGACTTTGACATATCGCCCATGTGTGCTGAGCTCTTCCTTTTGGAAGGAAAGGCAAATGAGGCACGCGAGGCAGACATCCATCTTCATAGCGCCTGTGGGCGAGAACCGATTAATTGATGGCCCACTGCAGTATCGTTCTCCTTGGTACTTGAGAAGTACAGCCCTGGGTAATACAGTTAAAGCCAGAGACCCTGACATGAGGAAGGCCCACCAGGAAGTCTCACCTCCCTTTCTGACCTCCCTGGACCCTCCCGCACATACAGTTTCTCAGCAGAAGGAATCAGGGT…	6718	PB.442	2	MVLGSILPSIVVPGPAYPFLLVGNGAEGYIPPGLRRLFTQITCCSPVLTDPPLIFSPRGKSGSHSAPGSGSPDSVTKFKLQGSPVPSLRQSLLWGEPARPPSPHPDSPLGRGPLPLEPICRGPDGRFVMGPTVAPSQEKLCLERSEPRTSAKRLAQSFDCSSSSPSGVPQPLCITDISPVGQPLAAVPSPLPGPGPLLQYLSLPFFREMNVDGDWPPLEEPTPAPPPDFMDSQPCPTSSFLPPPDSPPANLRAVLPGTLMGVGVSSEPPYTALADWTLRERVLPGLLSAAPRGSLTSQSSGRGSASFLRPPSTAPSAGGSYLSPAPGDTSSWASGPERWPRREHVVTVSKRRNTSVDENYEWDSEFPGDMELLETWHPGLASSRTHPELEPELGVKTPE…	453	6	chr1	Igsf9	0.000318573	0.914941
PB.442.604	CACCTGCCAAGCCTCCAGCTCCGAGGGCAGCATCACCCACGCCACCCAGCTGTTGGTGCTAGGACCCCCTGTCATTGTGGTGCCCCCCAGCAACAGTACAGTCAACTCCTCTCAGGATGTTTCCTTGGCCTGCCGGGCTGAGGCATACCCTGCTAACCTCACCTACAGCTGGTTCCAGGATGGTGTCAATGTCTTCCATATCAGCCGCTTACAGTCTCGAGTGCGCATCCTGGTAGACGGGAGCCTGTGGCTACAAGCCACTCAGCCTGATGACGCCGGCCACTATACCTGTGTTCCCAGCAATGGCTTTCTGCATCCACCGTCAGCTTCTGCCTATCTCACTGTGCTCTACCCAGCCCAGGTGACAGTCATGCCTCCCGAGACACCCCTGCCCACTGG…	3338	PB.442	2	MPPETPLPTGMRGVIRCPVRANPPLLFVTWTKDGQALQLDKFPGWSLGPEGSLIIALGNENALGEYSCTPYNSLGTAGPSPVTQVLLKAPPAFIDQPKEEYFQEVGRELLIPCSARGDPPPIVSWAKVGRGLQGQAQVDSNNSLVLRPLTKEAQGRWECSASNAVARVTTSTNVYVLGTSPHVVTNVSVVPLPKGANVSWEPGFDGGYLQRFSVWYTPLAKRPDRAHHDWVSLAVPIGATHLLVPGLQAHAQYQFSVLAQNKLGSGPFSEIVLSIPEGLPTTPAAPGLPPTEIPPPLSPPRGLVAVRTPRGVLLHWDPPELIPGRLDGYILEGRQGSQGWEILDQGVAGTEIQLLVPGLIKSSQKGLWWAVLVLICSMALHL	382	16	chr1	Igsf9	0.000318573	0.91526
PB.442.603	GGGTGGAGCGAGGCAGCGCTGGAGACTACACCTGCCAAGCCTCCAGCTCCGAGGGCAGCATCACCCACGCCACCCAGCTGTTGGTGCTAGGACCCCCTGTCATTGTGGTGCCCCCCAGCAACAGTACAGTCAACTCCTCTCAGGATGTTTCCTTGGCCTGCCGGGCTGAGGCATACCCTGCTAACCTCACCTACAGCTGGTTCCAGGATGGTGTCAATGTCTTCCATATCAGCCGCTTACAGTCTCGAGTGCGCATCCTGGTAGACGGGAGCCTGTGGCTACAAGCCACTCAGCCTGATGACGCCGGCCACTATACCTGTGTTCCCAGCAATGGCTTTCTGCATCCACCGTCAGCTTCTGCCTATCTCACTGTGCTCTACCCAGCCCAGGTGACAGTCA…	5200	PB.442	2	MKVAGGPMGILRPLILSPRPGLEVYPSRTQLPGLLPQPVLAGVVGGVCFLGVAVLVSILAACLMNRRRAARRHRKRLRQDPPLIFSPRGKSGSHSAPGSGSPDSVTKFKLQGSPVPSLRQSLLWGEPARPPSPHPDSPLGRGPLPLEPICRGPDGRFVMGPTVAPSQEKLCLERSEPRTSAKRLAQSFDCSSSSPSGVPQPLCITDISPVGQPLAAVPSPLPGPGPLLQYLSLPFFREMNVDGDWPPLEEPTPAPPPDFMDSQPCPTSSFLPPPDSPPANLRAVLPGTLMGVGVSSEPPYTALADWTLRERVLPGLLSAAPRGSLTSQSSGRGSASFLRPPSTAPSAGGSYLSPAPGDTSSWASGPERWPRREHVVTVSKR	381	10	chr1	Igsf9	0.000318573	0.915578
PB.442.600	GAACAGAAGCCAAGCCCGGGGATGGGTCGGAGGAGGGAGGGGTTTTCCATCGGCTTCCCCGAGGTTGAGGCGCTGTCTCCCTCTGCTGGCCAGCTCTGGAACTGCAGGGTCTGAGGCTGACCAAACAGGAAGGGCCTTTCCTTAAAGATTCCTTACCTAGGTGCAGAATGGAACACTGTGGATCCGTCGGGTGGAGCGAGGCAGCGCTGGAGACTACACCTGCCAAGCCTCCAGCTCCGAGGGCAGCATCACCCACGCCACCCAGCTGTTGGTGCTAGGTGCACTTTGGTGGAAGGGCAGGGGAACCGGGCCACCTATAGTAGAAGACATGATCTCTACGGGGGTGAGGGTGGGGTGAGGGGGTGAGTACACGGAAGATTGGGAGGAGGCTCATATTTG…	4595	PB.442	2	MVLGSILPSIVVPGPAYPFLLVGNGAEGYIPPGLRRLFTQITCCSPVLTDPPLIFSPRGKSGSHSAPGSGSPDSVTKFKLQGSPVPSLRQSLLWGEPARPPSPHPDSPLGRGPLPLEPICRGPDGRFVMGPTVAPSQEKLCLERSEPRTSAKRLAQSFDCSSSSPSGVPQPLCITDISPVGQPLAAVPSPLPGPGPLLQYLSLPFFREMNVDGDWPPLEEPTPAPPPDFMDSQPCPTSSFLPPPDSPPANLRAVLPGTLMGVGVSSEPPYTALADWTLRERVLPGLLSAAPRGSLTSQSSGRGSASFLRPPSTAPSAGGSYLSPAPGDTSSWASGPERWPRREHVVTVSKRRNTSVDENYEWDSEFPGDMELLETWHPGLASSRTHPELEPELGVKTPE…	453	14	chr1	Igsf9	0.000318573	0.915897
PB.442.599	GTGTTCAGCTGTAGCAGTGTTGGGATGGTCCTGGTAGACAGGTGACCCTGGGCTAGTCCCGTGTACCCCGGGAGCCTCCAGCTCTGAGAGGAGTTCTCCGTGGGTTTTGAACTCTGCTTTGTGGGATGATAGCCTTTCTGGCAGCCCCTGATGCCTCTTTCCCTCACAGCGCCCCCTCAGTTCCAGGAGACACCTCCCTTAGTTCTGGAAGTCAAGGAGCTGGAGGCGGTTACCTTGCGCTGTGTGGCCCGTGGCAGCCCTCAGCCTTATGTGACTTGGAAATTCCGAGGACAAGACCTTGGCAAGGGCCAGGGTCAGGTGCAAGTGCAGAATGGAACACTGTGGATCCGTCGGGTGGAGCGAGGCAGCGCTGGAGACTACACCTGCCAAGCCTCCAGC…	3655	PB.442	2	MPLSLTAPPQFQETPPLVLEVKELEAVTLRCVARGSPQPYVTWKFRGQDLGKGQGQVQVQNGTLWIRRVERGSAGDYTCQASSSEGSITHATQLLVLGPPVIVVPPSNSTVNSSQDVSLACRAEAYPANLTYSWFQDGVNVFHISRLQSRVRILVDGSLWLQATQPDDAGHYTCVPSNGFLHPPSASAYLTVLYPAQVTVMPPETPLPTGMRGVIRCPVRANPPLLFVTWTKDGQALQLDKFPGWSLGPEGSLIIALGNENALGEYSCTPYNSLGTAGPSPVTQVLLKVLQAPPAFIDQPKEEYFQEVGRELLIPCSARGDPPPIVSWAKVGRGLQGQAQVDSNNSLVLRPLTKEAQGRWECSASNAVARVTTSTNVYVLGTSPHVVTNVSVVPLPKGA…	1055	17	chr1	Igsf9	0.000318573	0.916215
PB.442.598	GGGCACTCGGCTCTGGCTCTCCCCCTAGTTCCCGTCATGCAGCCTGTGTTCAGCTGTAGCAGTGTTGGGATGGTCCTGGTAGACAGGTGACCCTGGGCTAGTCCCGTGTACCCCGGGAGCCTCCAGCTCTGAGAGGAGTTCTCCGTGGGTTTTGAACTCTGCTTTGTGGGATGATAGCCTTTCTGGCAGCCCCTGATGCCTCTTTCCCTCACAGCGCCCCCTCAGTTCCAGGAGACACCTCCCTTAGTTCTGGAAGTCAAGGAGCTGGAGGCGGTTACCTTGCGCTGTGTGGCCCGTGGCAGCCCTCAGCCTTATGTGACTTGGAAATTCCGAGGACAAGACCTTGGCAAGGGCCAGGGTCAGGTGCAAGTGCAGAATGGAACACTGTGGATCCGTCGG…	5967	PB.442	2	MNRRRAARRHRKRLRQDPPLIFSPRGKSGSHSAPGSGSPDSVTKFKLQGSPVPSLRQSLLWGEPARPPSPHPDSPLGRGPLPLEPICRGPDGRFVMGPTVAPSQEKLCLERSEPRTSAKRLAQSFDCSSSSPSGVPQPLCITDISPVGQPLAAVPSPLPGPGPLLQYLSLPFFREMNVDGDWPPLEEPTPAPPPDFMDSQPCPTSSFLPPPDSPPANLRAVLPGTLMGVGVSSEPPYTALADWTLRERVLPGLLSAAPRGSLTSQSSGRGSASFLRPPSTAPSAGGSYLSPAPGDTSSWASGPERWPRREHVVTVSKRRNTSVDENYEWDSEFPGDMELLETWHPGLASSRTHPELEPELGVKTPEESCLLNPTHAAGPEARCAALREEFLAFRRRRDA…	420	14	chr1	Igsf9	0.000318573	0.916534
PB.442.597	GAGGCAGAGAATCAGGTAGAGGTAGTGTGATGAGTCTAAGACCCGCCCCTTCTGATTCCCAGACTTCCCTGGGCACTCGGCTCTGGCTCTCCCCCTAGTTCCCGTCATGCAGCCTGTGTTCAGCTGTAGCAGTGTTGGGATGGTCCTGGTAGACAGGTGACCCTGGGCTAGTCCCGTGTACCCCGGGAGCCTCCAGCTCTGAGAGGAGTTCTCCGTGGGTTTTGAACTCTGCTTTGTGGGATGATAGCCTTTCTGGCAGCCCCTGATGCCTCTTTCCCTCACAGCGCCCCCTCAGTTCCAGGAGACACCTCCCTTAGTTCTGGAAGTCAAGGAGCTGGAGGCGGTTACCTTGCGCTGTGTGGCCCGTGGCAGCCCTCAGCCTTATGTGACTTGGAAATT…	4677	PB.442	2	MNRRRAARRHRKRLRQDPPLIFSPRGKSGSHSAPGSGSPDSVTKFKLQGSPVPSLRQSLLWGEPARPPSPHPDSPLGRGPLPLEPICRGPDGRFVMGPTVAPSQEKLCLERSEPRTSAKRLAQSFDCSSSSPSGVPQPLCITDISPVGQPLAAVPSPLPGPGPLLQYLSLPFFREMNVDGDWPPLEEPTPAPPPDFMDSQPCPTSSFLPPPDSPPANLRAVLPGTLMGVGVSSEPPYTALADWTLRERVLPGLLSAAPRGSLTSQSSGRGSASFLRPPSTAPSAGGSYLSPAPGDTSSWASGPERWPRREHVVTVSKRRNTSVDENYEWDSEFPGDMELLETWHPGLASSRTHPELEPELGVKTPEESCLLNPTHAAGPEARCAALREEFLAFRRRRDA…	420	16	chr1	Igsf9	0.000318573	0.916853
PB.442.594	AGTTCTGTGCCCTACCCATCCTGGCATGTGCTCACCATGCTAGCTCATTTACGGCTTGCTTCTTACCTCTGCCCTCCCTCACACCCTCAGTTCTTCAGATAAAATCCAATCAGCCCATAGGCTCTGAGTCGGGAACTTTCACTCCTTGGTCAAGGTCATAGTTAAGGTATATTGGGCCCTGAATGATGCAGCTCACCCGTGCATAGTTTCTCCCTCTCCACTAGAAGGGAGGCAGTTGTAATCATTCCCATTTCATAGGTGAGACTGAGGCAGAGAATCAGGTAGAGGTAGTGTGATGAGTCTAAGACCCGCCCCTTCTGATTCCCAGACTTCCCTGGGCACTCGGCTCTGGCTCTCCCCCTAGTTCCCGTCATGCAGCCTGTGTTCAGCTGTAGCAGT…	5354	PB.442	2	MNRRRAARRHRKRLRQDPPLIFSPRGKSGSHSAPGSGSPDSVTKFKLQGSPVPSLRQSLLWGEPARPPSPHPDSPLGRGPLPLEPICRGPDGRFVMGPTVAPSQEKLCLERSEPRTSAKRLAQSFDCSSSSPSGVPQPLCITDISPVGQPLAAVPSPLPGPGPLLQYLSLPFFREMNVDGDWPPLEEPTPAPPPDFMDSQPCPTSSFLPPPDSPPANLRAVLPGTLMGVGVSSEPPYTALADWTLRERVLPGLLSAAPRPPPCPVIPDHRYPHPHTLPLPLSTPTLRPEDPLSWKFC	297	13	chr1	Igsf9	0.000318573	0.917171
PB.442.592	CAGCCCTGAACAGGATTTTGCCAACGGCTCCTGGGTGCACCTGACAGTCAATTGTATGAAGTTGGGGAGCAGGTGGTGACAGTAGGGGGAGAATGATGGGGACCCTGGTAGTGAAGGGAATGAGCGAGTTCTGTGCCCTACCCATCCTGGCATGTGCTCACCATGCTAGCTCATTTACGGCTTGCTTCTTACCTCTGCCCTCCCTCACACCCTCAGTTCTTCAGATAAAATCCAATCAGCCCATAGGCTCTGAGTCGGGAACTTTCACTCCTTGGTCAAGGTCATAGTTAAGGTATATTGGGCCCTGAATGATGCAGCTCACCCGTGCATAGTTTCTCCCTCTCCACTAGAAGGGAGGCAGTTGTAATCATTCCCATTTCATAGGTGAGACTGAGGCAG…	5626	PB.442	2	MNRRRAARRHRKRLRQDPPLIFSPRGKSGSHSAPGSGSPDSVTKFKLQGSPVPSLRQSLLWGEPARPPSPHPDSPLGRGPLPLEPICRGPDGRFVMGPTVAPSQEKLCLERSEPRTSAKRLAQSFDCSSSSPSGVPQPLCITDISPVGQPLAAVPSPLPGPGPLLQYLSLPFFREMNVDGDWPPLEEPTPAPPPDFMDSQPCPTSSFLPPPDSPPANLRAVLPGTLMGVGVSSEPPYTALADWTLRERVLPGLLSAAPRGSLTSQSSGRGSASFLRPPSTAPSAGGSYLSPAPGDTSSWASGPERWPRREHVVTVSKRRNTSVDENYEWDSEFPGDMELLETWHPGLASSRTHPELEPELGVKTPEESCLLNPTHAAGPEARCAALREEFLAFRRRRDA…	420	13	chr1	Igsf9	0.000318573	0.91749
PB.442.591	GAAGACCAGGGTTGGTACGAGTGCCGTGTGCTCTTCCTGGACCAACACAGCCCTGAACAGGATTTTGCCAACGGCTCCTGGGTGCACCTGACAGTCAATTGTATGAAGTTGGGGAGCAGGTGGTGACAGTAGGGGGAGAATGATGGGGACCCTGGTAGTGAAGGGAATGAGCGAGTTCTGTGCCCTACCCATCCTGGCATGTGCTCACCATGCTAGCTCATTTACGGCTTGCTTCTTACCTCTGCCCTCCCTCACACCCTCAGTTCTTCAGATAAAATCCAATCAGCCCATAGGCTCTGAGTCGGGAACTTTCACTCCTTGGTCAAGGTCATAGTTAAGGTATATTGGGCCCTGAATGATGCAGCTCACCCGTGCATAGTTTCTCCCTCTCCACTAGAA…	4975	PB.442	2	MKVAGGPMGILRPLILSPRPGLEVYPSRTQLPGLLPQPVLAGVVGGVCFLGVAVLVSILAACLMNRRRAARRHRKRLRQDPPLIFSPRGKSGSHSAPGSGSPDSVTKFKLQGSPVPSLRQSLLWGEPARPPSPHPDSPLGRGPLPLEPICRGPDGRFVMGPTVAPSQEKLCLERSEPRTSAKRLAQSFDCSSSSPSGVPQPLCITDISPVGQPLAAVPSPLPGPGPLLQYLSLPFFREMNVDGDWPPLEEPTPAPPPDFMDSQPCPTSSFLPPPDSPPANLRAVLPGTLMGVGVSSEPPYTALADWTLRERVLPGLLSAAPRGSLTSQSSGRGSASFLRPPSTAPSAGGSYLSPAPGDTSSWASGPERWPRREHVVTVSKRRNTSVDENYEWDSEFPGD…	483	13	chr1	Igsf9	0.000318573	0.917808
PB.442.589	GGTAGATGAGGTATGGGTCCCTGGGAGGGCCCCAAACACAGCTAGCGATTTCAGGGACAGAGTCCTCTAAAAGCAGTAGTATCCCCAGAGAACTTATATCTTGGTCTTAAAAAGTACCCCAGGGATGGTGAATCTTGTAGGAGACCAAATGCTGGTTCTTCGCTCCTTCCTCGAACGGTCCGGGAAATACAGAGTATTTCAGCACAACATTTAGTCCGCTCAAGAAGCCTTGAGTGTTTCTGGTCTTGTCTGGGTCTCAGCTAAACATAGCATTCTGCCCTCAATGGCCTCATTTCCTTCTGCTGCTCTGGAGACCCTCACACTTGGATGACAGACCTAGGCTATTCTCAACCTCTGGGAATGACCAGTGTGACCAGGACTGGAAAGCTTTTACAGAGC…	3987	PB.442	2	MPPETPLPTGMRGVIRCPVRANPPLLFVTWTKDGQALQLDKFPGWSLGPEGSLIIALGNENALGEYSCTPYNSLGTAGPSPVTQVLLKAPPAFIDQPKEEYFQEVGRELLIPCSARGDPPPIVSWAKVGRGLQGQAQVDSNNSLVLRPLTKEAQGRWECSASNAVARVTTSTNVYVLGTSPHVVTNVSVVPLPKGANVSWEPGFDGGYLQRFSVWYTPLAKRPDRAHHDWVSLAVPIGATHLLVPGLQAHAQYQFSVLAQNKLGSGPFSEIVLSIPEGLPTTPAAPGLPPTEIPPPLSPPRGLVAVRTPRGVLLHWDPPELIPGRLDGYILEGRQGSQGWEILDQGVAGTEIQLLVPGLIKDVLYEFRLVAFADSYVSDPSNVANISTSGLEVYPSRTQ…	852	18	chr1	Igsf9	0.000318573	0.918127
PB.442.586	GGTAGATGAGGACGAGTCCGGCTGCAGACAGGAGCATCTCTCCAGATTGAGGGGCTCCGGGTGGAAGACCAGGGTTGGTACGAGTGCCGTGTGCTCTTCCTGGACCAACACAGCCCTGAACAGGATTTTGCCAACGGCTCCTGGGTGCACCTGACAGTCAATTGTATGAAGTTGGGGAGCAGGTGGTGACAGTAGGGGGAGAATGATGGGGACCCTGGTAGTGAAGGGAATGAGCGAGTTCTGTGCCCTACCCATCCTGGCATGTGCTCACCATGCTAGCTCATTTACGGCTTGCTTCTTACCTCTGCCCTCCCTCACACCCTCAGTTCTTCAGATAAAATCCAATCAGCCCATAGGCTCTGAGTCGGGAACTTTCACTCCTTGGTCAAGGTCATAGTT…	4381	PB.442	2	MKVAGGPMGILRPLILSPRPGLEVYPSRTQLPGLLPQPVLAGVVGGVCFLGVAVLVSILAACLMNRRRAARRHRKRLRQDPPLIFSPRGKSGSHSAPGSGSPDSVTKFKLQGSPVPSLRQSLLWGEPARPPSPHPDSPLGRGPLPLEPICRGPDGRFVMGPTVAPSQEKLCLERSEPRTSAKRLAQSFDCSSSSPSGVPQPLCITDISPVGQPLAAVPSPLPGPGPLLQYLSLPFFREMNVDGDWPPLEEPTPAPPPDFMDSQPCPTSSFLPPPDSPPANLRAVLPGTLMGVGVSSEPPYTALADWTLRERVLPGLLSAAPRGSLTSQSSGRGSASFLRPPSTAPSAGGSYLSPAPGDTSSWASGPERWPRREHVVTVSKRRNTSVDENYEWDSEFPGD…	483	17	chr1	Igsf9	0.000318573	0.918445
PB.442.583	GGTAGATGAGGTATGGGTCCCTGGGAGGGCCCCAAACACAGCTAGCGATTTCAGGGACAGAGTCCTCTAAAAGCAGTAGTATCCCCAGAGAACTTATATCTTGGTCTTAAAAAGTACCCCAGGGATGGTGAATCTTGTAGGAGACCAAATGCTGGTTCTTCGCTCCTTCCTCGAACGGTCCGGGAAATACAGAGTATTTCAGCACAACATTTAGTCCGCTCAAGAAGCCTTGAGTGTTTCTGGTCTTGTCTGGGTCTCAGCTAAACATAGCATTCTGCCCTCAATGGCCTCATTTCCTTCTGCTGCTCTGGAGACCCTCACACTTGGATGACAGACCTAGGCTATTCTCAACCTCTGGGAATGACCAGTGTGACCAGGACTGGAAAGCTTTTACAGAGC…	4804	PB.442	2	MKVAGGPMGILRPLILSPRPGLEVYPSRTQLPGLLPQPVLAGVVGGVCFLGVAVLVSILAACLMNRRRAARRHRKRLRQDPPLIFSPRGKSGSHSAPGSGSPDSVTKFKLQGSPVPSLRQSLLWGEPARPPSPHPDSPLGRGPLPLEPICRGPDGRFVMGPTVAPSQEKLCLERSEPRTSAKRLAQSFDCSSSSPSGVPQPLCITDISPVGQPLAAVPSPLPGPGPLLQYLSLPFFREMNVDGDWPPLEEPTPAPPPDFMDSQPCPTSSFLPPPDSPPANLRAVLPGTLMGVGVSSEPPYTALADWTLRERVLPGLLSAAPRGSLTSQSSGRGSASFLRPPSTAPSAGGSYLSPAPGDTSSWASGPERWPRREHVVTVSKRRNTSVDENYEWDSEFPGD…	483	16	chr1	Igsf9	0.000318573	0.918764
PB.442.582	GGTAGATGAGGTATGGGTCCCTGGGAGGGCCCCAAACACAGCTAGCGATTTCAGGGACAGAGTCCTCTAAAAGCAGTAGTATCCCCAGAGAACTTATATCTTGGTCTTAAAAAGTACCCCAGGGATGGTGAATCTTGTAGGAGACCAAATGCTGGTTCTTCGCTCCTTCCTCGAACGGTCCGGGAAATACAGAGTATTTCAGCACAACATTTAGTCCGCTCAAGAAGCCTTGAGTGTTTCTGGTCTTGTCTGGGTCTCAGCTAAACATAGCATTCTGCCCTCAATGGCCTCATTTCCTTCTGCTGCTCTGGAGACCCTCACACTTGGATGACAGACCTAGGCTATTCTCAACCTCTGGGAATGACCAGTGTGACCAGGACTGGAAAGCTTTTACAGAGC…	4804	PB.442	2	MNRRRAARRHRKRLRQDPPLIFSPRGKSGSHSAPGSGSPDSVTKFKLQGSPVPSLRQSLLWGEPARPPSPHPDSPLGRGPLPLEPICRGPDGRFVMGPTVAPSQEKLCLERSEPRTSAKRLAQSFDCSSSSPSGVPQPLCITDISPVGQPLAAVPSPLPGPGPLLQYLSLPFFREMNVDGDWPPLEEPTPAPPPDFMDSQPCPTSSFLPPPDSPPANLRAVLPGTLMGVGVSSEPPYTALADWTLRERVLPGLLSAAPRGSLTSQSSGRGSASFLRPPSTAPSAGGSYLSPAPGDTSSWASGPERWPRREHVVTVSKRRNTSVDENYEWDSEFPGDMELLETWHPGLASSRTHPELEPELGVKTPEESCLLNPTHAAGPEARCAALREEFLAFRRRRDA…	420	17	chr1	Igsf9	0.000318573	0.919083
PB.442.580	GGTAGATGAGGTATGGGTCCCTGGGAGGGCCCCAAACACAGCTAGCGATTTCAGGGACAGAGTCCTCTAAAAGCAGTAGTATCCCCAGAGAACTTATATCTTGGTCTTAAAAAGTACCCCAGGGATGGTGAATCTTGTAGGAGACCAAATGCTGGTTCTTCGCTCCTTCCTCGAACGGTCCGGGAAATACAGAGTATTTCAGCACAACATTTAGTCCGCTCAAGAAGCCTTGAGTGTTTCTGGTCTTGTCTGGGTCTCAGCTAAACATAGCATTCTGCCCTCAATGGCCTCATTTCCTTCTGCTGCTCTGGAGACCCTCACACTTGGATGACAGACCTAGGCTATTCTCAACCTCTGGGAATGACCAGTGTGACCAGGACTGGAAAGCTTTTACAGAGC…	5586	PB.442	2	MNRRRAARRHRKRLRQDPPLIFSPRGKSGSHSAPGSGSPDSVTKFKLQGSPVPSLRQSLLWGEPARPPSPHPDSPLGRGPLPLEPICRGPDGRFVMGPTVAPSQEKLCLERSEPRTSAKRLAQSFDCSSSSPSGVPQPLCITDISPVGQPLAAVPSPLPGPGPLLQYLSLPFFREMNVDGDWPPLEEPTPAPPPDFMDSQPCPTSSFLPPPDSPPANLRAVLPGTLMGVGVSSEPPYTALADWTLRERVLPGLLSAAPRGSLTSQSSGRGSASFLRPPSTAPSAGGSYLSPAPGDTSSWASGPERWPRREHVVTVSKR	318	13	chr1	Igsf9	0.000318573	0.919401
PB.442.579	GGGCTGCCAAGCAAGCACCTTACTCACGTAGACTGCACTGCTAGGGATGTTTCAGGCTGTCAGGGTGCCGGGTTCCCTCAGAGGAGGGTCCTGAGGGACTGGGCGAGCACATCTCAGTCAGCCTAGTGGTCTGCTATGGACCATGCTGGGAATGAAAGGTCTTTTTTGTGCTGTGGTGTGTGGCTTTGTGGGGCTGCATGTGGTCAGTCAGCTGGGGCGTAGAGGGGCTGGGCTGGGCTGGGGAGGCTGCTGACGCTGCTGCCTGCCTGGGTTGGACTCTGGCCACTCTAAGGCGCTTAGGCCGCTGATAATAGCTCTGGGAGATTACAGGTTTTGGTAGATGAGGTATGGGTCCCTGGGAGGGCCCCAAACACAGCTAGCGATTTCAGGGACAGAGTC…	5517	PB.442	2	MPLSLTAPPQFQETPPLVLEVKELEAVTLRCVARGSPQPYVTWKFRGQDLGKGQGQVQVQNGTLWIRRVERGSAGDYTCQASSSEGSITHATQLLVLGPPVIVVPPSNSTVNSSQDVSLACRAEAYPANLTYSWFQDGVNVFHISRLQSRVRILVDGSLWLQATQPDDAGHYTCVPSNGFLHPPSASAYLTVLYPAQVTVMPPETPLPTGMRGVIRCPVRANPPLLFVTWTKDGQALQLDKFPGWSLGPEGSLIIALGNENALGEYSCTPYNSLGTAGPSPVTQVLLKAPPAFIDQPKEEYFQEVGRELLIPCSARGDPPPIVSWAKVGRGLQGQAQVDSNNSLVLRPLTKEAQGRWECSASNAVARVTTSTNVYVLGTSPHVVTNVSVVPLPKGANVS…	419	15	chr1	Igsf9	0.000318573	0.91972
PB.442.576	ATTGGCAAACAGCCTACTCGGGAGTGTGTGTGTCTACACAAGCCCTGGGGACTTGATGAAAGGGGGCCCCAATTAGCAGGAGGAGAGAGAATTGGTACAGGCACAGCCGGCCTTCCTGTCTGTGCCTGCCTGTGCCCAGGGGGCTTTGGCTGCGGGGCTAAAGATGGACAAATTCAAATTATTGCCAGGCTGAGGCAAGGGGGTGGGGAGTGGAGAAGATGTGGAAAGGGCTTTCCTTCAGACGCCACCTGGAAGATGTGGGGCTCTGCCTTTGCTCCAGCATCAGTCGGCTCTGGGCTCTGAGCAGACAAGCTAAGAGATGGCTAACTCCCTGTCTACCTGTGGATCTTCTCTAGCCTGCAAACCGTTGTGTTTCAGCCCTACTTCTAGCCTTTGTTC…	5305	PB.442	2	MVLGSILPSIVVPGPAYPFLLVGNGAEGYIPPGLRRLFTQITCCSPVLTDPPLIFSPRGKSGSHSAPGSGSPDSVTKFKLQGSPVPSLRQSLLWGEPARPPSPHPDSPLGRGPLPLEPICRGPDGRFVMGPTVAPSQEKLCLERSEPRTSAKRLAQSFDCSSSSPSGVPQPLCITDISPVGQPLAAVPSPLPGPGPLLQYLSLPFFREMNVDGDWPPLEEPTPAPPPDFMDSQPCPTSSFLPPPDSPPANLRAVLPGTLMGVGVSSEPPYTALADWTLRERVLPGLLSAAPRGSLTSQSSGRGSASFLRPPSTAPSAGGSYLSPAPGDTSSWASGPERWPRREHVVTVSKRRNTSVDENYEWDSEFPGDMELLETWHPGLASSRTHPELEPELGVKTPE…	453	14	chr1	Igsf9	0.000318573	0.920038
PB.442.575	GGGCTGCGGGGCAAGAAAGAGATGGTGCTTCGTTTTCAGAACTGAAACCCAGAAAAGGTCACCCGGGAAGATGTTGTTGGGGACGAGTCCGGCTGCAGACAGGAGCATCTCTCCAGATTGAGGGGCTCCGGGTGGAAGACCAGGGTGCGCCCCCTCAGTTCCAGGAGACACCTCCCTTAGTTCTGGAAGTCAAGGAGCTGGAGGCGGTTACCTTGCGCTGTGTGGCCCGTGGCAGCCCTCAGCCTTATGTGACTTGGAAATTCCGAGGACAAGACCTTGGCAAGGGCCAGGGTCAGGTGCAAGTGCAGAATGGAACACTGTGGATCCGTCGGGTGGAGCGAGGCAGCGCTGGAGACTACACCTGCCAAGCCTCCAGCTCCGAGGGCAGCATCACCCACG…	4538	PB.442	2	MNRRRAARRHRKRLRQDPPLIFSPRGKSGSHSAPGSGSPDSVTKFKLQGSPVPSLRQSLLWGEPARPPSPHPDSPLGRGPLPLEPICRGPDGRFVMGPTVAPSQEKLCLERSEPRTSAKRLAQSFDCSSSSPSGVPQPLCITDISPVGQPLAAVPSPLPGPGPLLQYLSLPFFREMNVDGDWPPLEEPTPAPPPDFMDSQPCPTSSFLPPPDSPPANLRAVLPGTLMGVGVSSEPPYTALADWTLRERVLPGLLSAAPRGSLTSQSSGRGSASFLRPPSTAPSAGGSYLSPAPGDTSSWASGPERWPRREHVVTVSKRRNTSVDENYEWDSEFPGDMELLETWHPGLASSRTHPELEPELGVKTPEESCLLNPTHAAGPEARCAALREEFLAFRRRRDA…	420	19	chr1	Igsf9	0.000318573	0.920357
PB.442.574	TTGGGCTGCGGGGCAAGAAAGAGATGGTGCTTCGTTTTCAGAACTGAAACCCAGAAAAGGTCACCCGGGAAGATGTTGTTGGGGTACCTTTTCTGCCTCTGGTTTGAATCCTAAGGGAAATCTTGGGATTGGCTGAGCTGAGAGAGGAGGAGGTGCTGGCAGGTGCCCGCCCGCAGGAGAGAGTTTATTTTCAAACTGGGGGCAGTTATTGGCAAACAGCCTACTCGGGAGTGTGTGTGTCTACACAAGCCCTGGGGACTTGATGAAAGGGGGCCCCAATTAGCAGGAGGAGAGAGAATTGGTACAGGCACAGCCGGCCTTCCTGTCTGTGCCTGCCTGTGCCCAGGGGGCTTTGGCTGCGGGGCTAAAGATGGACAAATTCAAATTATTGCCAGGCTG…	4220	PB.442	2	MPPETPLPTGMRGVIRCPVRANPPLLFVTWTKDGQALQLDKFPGWSLGPEGSLIIALGNENALGEYSCTPYNSLGTAGPSPVTQVLLKAPPAFIDQPKEEYFQEVGRELLIPCSARGDPPPIVSWAKVGRGLQGQAQVDSNNSLVLRPLTKEAQGRWECSASNAVARVTTSTNVYVLGTSPHVVTNVSVVPLPKGANVSWEPGFDGGYLQRFSVWYTPLAKRPDRAHHDWVSLAVPIGATHLLVPGLQAHAQYQFSVLAQNKLGSGPFSEIVLSIPEEIPPPLSPPRGLVAVRTPRGVLLHWDPPELIPGRLDGYILEGRQGSQGWEILDQGVAGTEIQLLVPGLIKDVLYEFRLVAFADSYVSDPSNVANISTSGLEVYPSRTQLPGLLPQPVLAGVV…	838	19	chr1	Igsf9	0.000318573	0.920675
PB.442.573	GATTTGGGCTGCGGGGCAAGAAAGAGATGGTGCTTCGTTTTCAGAACTGAAACCCAGAAAAGGTCACCCGGGAAGATGTTGTTGGGGTACCTTTTCTGCCTCTGGTTTGAATCCTAAGGGAAATCTTGGGATTGGCTGAGCTGAGAGAGGAGGAGGTGCTGGCAGGTGCCCGCCCGCAGGAGAGAGTTTATTTTCAAACTGGGGGCAGTTATTGGCAAACAGCCTACTCGGGAGTGTGTGTGTCTACACAAGCCCTGGGGACTTGATGAAAGGGGGCCCCAATTAGCAGGAGGAGAGAGAATTGGTACAGGCACAGCCGGCCTTCCTGTCTGTGCCTGCCTGTGCCCAGGGGGCTTTGGCTGCGGGGCTAAAGATGGACAAATTCAAATTATTGCCAGG…	4988	PB.442	2	MNRRRAARRHRKRLRQDPPLIFSPRGKSGSHSAPGSGSPDSVTKFKLQGSPVPSLRQSLLWGEPARPPSPHPDSPLGRGPLPLEPICRGPDGRFVMGPTVAPSQEKLCLERSEPRTSAKRLAQSFDCSSSSPSGVPQPLCITDISPVGQPLAAVPSPLPGPGPLLQYLSLPFFREMNVDGDWPPLEEPTPAPPPDFMDSQPCPTSSFLPPPDSPPANLRAVLPGTLMGVGVSSEPPYTALADWTLRERVLPGLLSAAPRGSLTSQSSGRGSASFLRPPSTAPSAGGSYLSPAPGDTSSWASGPERWPRREHVVTVSKRRNTSVDENYEWDSEFPGDMELLETWHPGLASSRTHPELEPELGVKTPEESCLLNPTHAAGPEARCAALREEFLAFRRRRDA…	420	17	chr1	Igsf9	0.000318573	0.920994
PB.442.568	GGATTTGGGCTGCGGGGCAAGAAAGAGATGGTGCTTCGTTTTCAGAACTGAAACCCAGAAAAGGTCACCCGGGAAGATGTTGTTGGGGTACCTTTTCTGCCTCTGGTTTGAATCCTAAGGGAAATCTTGGGATTGGCTGAGCTGAGAGAGGAGGAGGTGCTGGCAGGTGCCCGCCCGCAGGAGAGAGTTTATTTTCAAACTGGGGGCAGTTATTGGCAAACAGCCTACTCGGGAGTGTGTGTGTCTACACAAGCCCTGGGGACTTGATGAAAGGGGGCCCCAATTAGCAGGAGGAGAGAGAATTGGTACAGGCACAGCCGGCCTTCCTGTCTGTGCCTGCCTGTGCCCAGGGGGCTTTGGCTGCGGGGCTAAAGATGGACAAATTCAAATTATTGCCAG…	4537	PB.442	2	MNRRRAARRHRKRLRQDPPLIFSPRGKSGSHSAPGSGSPDSVTKFKLQGSPVPSLRQSLLWGEPARPPSPHPDSPLGRGPLPLEPICRGPDGRFVMGPTVAPSQEKLCLERSEPRTSAKRLAQSFDCSSSSPSGVPQPLCITDISPVGQPLAAVPSPLPGPGPLLQYLSLPFFREMNVDGDWPPLEEPTPAPPPDFMDSQPCPTSSFLPPPDSPPANLRAVLPGTLMGVGVSSEPPYTALADWTLRERVLPGLLSAAPRGSLTSQSSGRGSASFLRPPSTAPSAGGSYLSPAPGDTSSWASGPERWPRREHVVTVSKR	318	18	chr1	Igsf9	0.000318573	0.921313
PB.442.567	GGATTTGGGCTGCGGGGCAAGAAAGAGATGGTGCTTCGTTTTCAGAACTGAAACCCAGAAAAGGACGAGTCCGGCTGCAGACAGGAGCATCTCTCCAGATTGAGGGGCTCCGGGTGGAAGACCAGGGTTGGTACGAGTGCCGTGTGCTCTTCCTGGACCAACACAGCCCTGAACAGGATTTTGCCAACGGCTCCTGGGTGCACCTGACAGTCAATTCGCCCCCTCAGTTCCAGGAGACACCTCCCTTAGTTCTGGAAGTCAAGGAGCTGGAGGCGGTTACCTTGCGCTGTGTGGCCCGTGGCAGCCCTCAGCCTTATGTGACTTGGAAATTCCGAGGACAAGACCTTGGCAAGGGCCAGGGTCAGGTGCAAGTGCAGAATGGAACACTGTGGATCCGTC…	4679	PB.442	2	MPPETPLPTGMRGVIRCPVRANPPLLFVTWTKDGQALQLDKFPGWSLGPEGSLIIALGNENALGEYSCTPYNSLGTAGPSPVTQVLLKVRPTANLLWYGQVAECVF	106	16	chr1	Igsf9	0.000318573	0.921631
PB.442.564	GGATTTGGGCTGCGGGGCAAGAAAGAGATGGTGCTTCGTTTTCAGAACTGAAACCCAGAAAAGGTCACCCGGGAAGATGTTGTTGGGGTACCTTTTCTGCCTCTGGTTTGAATCCTAAGGGAAATCTTGGGATTGGCTGAGCTGAGAGAGGAGGAGGTGCTGGCAGGTGCCCGCCCGCAGGAGAGAGTTTATTTTCAAACTGGGGGCAGTTATTGGCAAACAGCCTACTCGGGAGTGTGTGTGTCTACACAAGCCCTGGGGACTTGATGAAAGGGGGCCCCAATTAGCAGGAGGAGAGAGAATTGGTACAGGCACAGCCGGCCTTCCTGTCTGTGCCTGCCTGTGCCCAGGGGGCTTTGGCTGCGGGGCTAAAGATGGACAAATTCAAATTATTGCCAG…	4778	PB.442	2	MKVAGGPMGILRPLILSPRPGLEVYPSRTQLPGLLPQPVLAGVVGGVCFLGVAVLVSILAACLMNRRRAARRHRKRLRQDPPLIFSPRGKSGSHSAPGSGSPDSVTKFKLQGSPVPSLRQSLLWGEPARPPSPHPDSPLGRGPLPLEPICRGPDGRFVMGPTVAPSQEKLCLERSEPRTSAKRLAQSFDCSSSSPSGVPQPLCITDISPVGQPLAAVPSPLPGPGPLLQYLSLPFFREMNVDGDWPPLEEPTPAPPPDFMDSQPCPTSSFLPPPDSPPANLRAVLPGTLMGVGVSSEPPYTALADWTLRERVLPGLLSAAPRGSLTSQSSGRGSASFLRPPSTAPSAGGSYLSPAPGDTSSWASGPERWPRREHVVTVSKR	381	16	chr1	Igsf9	0.000318573	0.92195
PB.442.563	GGATTTGGGCTGCGGGGCAAGAAAGAGATGGTGCTTCGTTTTCAGAACTGAAACCCAGAAAAGGTCACCCGGGAAGATGTTGTTGGGGTACCTTTTCTGCCTCTGGTTTGAATCCTAAGGGAAATCTTGGGATTGGCTGAGCTGAGAGAGGAGGAGGTGCTGGCAGGTGCCCGCCCGCAGGAGAGAGTTTATTTTCAAACTGGGGGCAGTTATTGGCAAACAGCCTACTCGGGAGTGTGTGTGTCTACACAAGCCCTGGGGACTTGATGAAAGGGGGCCCCAATTAGCAGGAGGAGAGAGAATTGGTACAGGCACAGCCGGCCTTCCTGTCTGTGCCTGCCTGTGCCCAGGGGGCTTTGGCTGCGGGGCTAAAGATGGACAAATTCAAATTATTGCCAG…	5068	PB.442	2	MNRRRAARRHRKRLRQDPPLIFSPRGKSGSHSAPGSGSPDSVTKFKLQGSPVPSLRQSLLWGEPARPPSPHPDSPLGRGPLPLEPICRGPDGRFVMGPTVAPSQEKLCLERSEPRTSAKRLAQSFDCSSSSPSGVPQPLCITDISPVGQPLAAVPSPLPGPGPLLQYLSLPFFREMNVDGDWPPLEEPTPAPPPDFMDSQPCPTSSFLPPPDSPPANLRAVLPGTLMGVGVSSEPPYTALADWTLRERVLPGLLSAAPRGSLTSQSSGRGSASFLRPPSTAPSAGGSYLSPAPGDTSSWASGPERWPRREHVVTVSKRRNTSVDENYEWDSEFPGDMELLETWHPGLASSRTHPELEPELGVKTPEESCLLNPTHAAGPEARCAALREEFLAFRRRRDA…	420	17	chr1	Igsf9	0.000318573	0.922268
PB.442.558	GGATTTGGGCTGCGGGGCAAGAAAGAGATGGTGCTTCGTTTTCAGAACTGAAACCCAGAAAAGGTCACCCGGGAAGATGTTGTTGGGGTACCTTTTCTGCCTCTGGTTTGAATCCTAAGGGAAATCTTGGGATTGGCTGAGCTGAGAGAGGAGGAGGTGCTGGCAGGTGCCCGCCCGCAGGAGAGAGTTTATTTTCAAACTGGGGGCAGTTATTGGCAAACAGCCTACTCGGGAGTGTGTGTGTCTACACAAGCCCTGGGGACTTGATGAAAGGGGGCCCCAATTAGCAGGAGGAGAGAGAATTGGTACAGGCACAGCCGGCCTTCCTGTCTGTGCCTGCCTGTGCCCAGGGGGCTTTGGCTGCGGGGCTAAAGATGGACAAATTCAAATTATTGCCAG…	5792	PB.442	2	MNRRRAARRHRKRLRQDPPLIFSPRGKSGSHSAPGSGSPDSVTKFKLQGSPVPSLRQSLLWGEPARPPSPHPDSPLGRGPLPLEPICRGPDGRFVMGPTVAPSQEKLCLERSEPRTSAKRLAQSFDCSSSSPSGVPQPLCITDISPVGQPLAAVPSPLPGPGPLLQYLSLPFFREMNVDGDWPPLEEPTPAPPPDFMDSQPCPTSSFLPPPDSPPANLRAVLPGTLMGVGVSSEPPYTALADWTLRERVLPGLLSAAPRGSLTSQSSGRGSASFLRPPSTAPSAGGSYLSPAPGDTSSWASGPERWPRREHVVTVSKRRNTSVDENYEWDSEFPGDMELLETWHPGLASSRTHPELEPELGVKTPEESCLLNPTHAAGPEARCAALREEFLAFRRRRDA…	420	17	chr1	Igsf9	0.000318573	0.922587
PB.442.562	GGATTTGGGCTGCGGGGCAAGAAAGAGATGGTGCTTCGTTTTCAGAACTGAAACCCAGAAAAGGTCACCCGGGAAGATGTTGTTGGGGTACCTTTTCTGCCTCTGGTTTGAATCCTAAGGGAAATCTTGGGATTGGCTGAGCTGAGAGAGGAGGAGGTGCTGGCAGGTGCCCGCCCGCAGGAGAGAGTTTATTTTCAAACTGGGGGCAGTTATTGGCAAACAGCCTACTCGGGAGTGTGTGTGTCTACACAAGCCCTGGGGACTTGATGAAAGGGGGCCCCAATTAGCAGGAGGAGAGAGAATTGGTACAGGCACAGCCGGCCTTCCTGTCTGTGCCTGCCTGTGCCCAGGGGGCTTTGGCTGCGGGGCTAAAGATGGACAAATTCAAATTATTGCCAG…	4873	PB.442	2	MNRRRAARRHRKRLRQDPPLIFSPRGKSGSHSAPGSGSPDSVTKFKLQGSPVPSLRQSLLWGEPARPPSPHPDSPLGRGPLPLEPICRGPDGRFVMGPTVAPSQEKLCLERSEPRTSAKRLAQSFDCSSSSPSGVPQPLCITDISPVGQPLAAVPSPLPGPGPLLQYLSLPFFREMNVDGDWPPLEEPTPAPPPDFMDSQPCPTSSFLPPPDSPPANLRAVLPGTLMGVGVSSEPPYTALADWTLRERVLPGLLSAAPRGSLTSQSSGRGSASFLRPPSTAPSAGGSYLSPAPGDTSSWASGPERWPRREHVVTVSKRRNTSVDENYEWDSEFPGDMELLETWHPGLASSRTHPELEPELGVKTPEESCLLNPTHAAGPEARCAALREEFLAFRRRRDA…	420	16	chr1	Igsf9	0.000318573	0.922905
PB.442.560	GGATTTGGGCTGCGGGGCAAGAAAGAGATGGTGCTTCGTTTTCAGAACTGAAACCCAGAAAAGGTCACCCGGGAAGATGTTGTTGGGGTACCTTTTCTGCCTCTGGTTTGAATCCTAAGGGAAATCTTGGGATTGGCTGAGCTGAGAGAGGAGGAGGTGCTGGCAGGTGCCCGCCCGCAGGAGAGAGTTTATTTTCAAACTGGGGGCAGTTATTGGCAAACAGCCTACTCGGGAGTGTGTGTGTCTACACAAGCCCTGGGGACTTGATGAAAGGGGGCCCCAATTAGCAGGAGGAGAGAGAATTGGTACAGGCACAGCCGGCCTTCCTGTCTGTGCCTGCCTGTGCCCAGGGGGCTTTGGCTGCGGGGCTAAAGATGGACAAATTCAAATTATTGCCAG…	5357	PB.442	2	MPLSLTAPPQFQETPPLVLEVKELEAVTLRCVARGSPQPYVTWKFRGQDLGKGQGQVQVQNGTLWIRRVERGSAGDYTCQASSSEGSITHATQLLVLGPPVIVVPPSNSTVNSSQDVSLACRAEAYPANLTYSWFQDGVNVFHISRLQSRVRILVDGSLWLQATQPDDAGHYTCVPSNGFLHPPSASAYLTVLYPAQVTVMPPETPLPTGMRGVIRCPVRANPPLLFVTWTKDGQALQLDKFPGWSLGPEGSLIIALGNENALGEYSCTPYNSLGTAGPSPVTQVLLKAPPAFIDQPKEEYFQEVGRELLIPCSARGDPPPIVSWAKVGRGLQGQAQVDSNNSLVLRPLTKEAQGRWECSASNAVARVTTSTNVYVLGTSPHVVTNVSVVPLPKGANVS…	419	16	chr1	Igsf9	0.000318573	0.923224
PB.442.572	GGATTTGGGCTGCGGGGCAAGAAAGAGATGGTGCTTCGTTTTCAGAACTGAAACCCAGAAAAGGTCACCCGGGAAGATGTTGTTGGGGTACCTTTTCTGCCTCTGGTTTGAATCCTAAGGGAAATCTTGGGATTGGCTGAGCTGAGAGAGGAGGAGGTGCTGGCAGGTGCCCGCCCGAGGAGAGAGAATTGGTACAGGCACAGCCGGCCTTCCTGTCTGTGCCTGCCTGTGCCCAGGGGGCTTTGGCTGCGGGGCTAAAGATGGACAAATTCAAATTATTGCCAGGCTGAGGCAAGGGGGTGGGGAGTGGAGAAGATGTGGAAAGGGCTTTCCTTCAGACGCCACCTGGAAGATGTGGGGCTCTGCCTTTGCTCCAGCATCAGTCGGCTCTGGGCTCTG…	4164	PB.442	2	MNRRRAARRHRKRLRQDPPLIFSPRGKSGSHSAPGSGSPDSVTKFKLQGSPVPSLRQSLLWGEPARPPSPHPDSPLGRGPLPLEPICRGPDGRFVMGPTVAPSQEKLCLERSEPRTSAKRLAQSFDCSSSSPSGVPQPLCITDISPVGQPLAAVPSPLPGPGPLLQYLSLPFFREMNVDGDWPPLEEPTPAPPPDFMDSQPCPTSSFLPPPDSPPANLRAVLPGTLMGVGVSSEPPYTALADWTLRERVLPGLLSAAPRGSLTSQSSGRGSASFLRPPSTAPSAGGSYLSPAPGDTSSWASGPERWPRREHVVTVSKRRNTSVDENYEWDSEFPGDMELLETWHPGLASSRTHPELEPELGVKTPEESCLLNPTHAAGPEARCAALREEFLAFRRRRDA…	420	20	chr1	Igsf9	0.000318573	0.923543
PB.442.559	GGATTTGGGCTGCGGGGCAAGAAAGAGATGGTGCTTCGTTTTCAGAACTGAAACCCAGAAAAGGTCACCCGGGAAGATGTTGTTGGGGTACCTTTTCTGCCTCTGGTTTGAATCCTAAGGGAAATCTTGGGATTGGCTGAGCTGAGAGAGGAGGAGGTGCTGGCAGGTGCCCGCCCGCAGGAGAGAGTTTATTTTCAAACTGGGGGCAGTTATTGGCAAACAGCCTACTCGGGAGTGTGTGTGTCTACACAAGCCCTGGGGACTTGATGAAAGGGGGCCCCAATTAGCAGGAGGAGAGAGAATTGGTACAGGCACAGCCGGCCTTCCTGTCTGTGCCTGCCTGTGCCCAGGGGGCTTTGGCTGCGGGGCTAAAGATGGACAAATTCAAATTATTGCCAG…	5536	PB.442	2	MNRRRAARRHRKRLRQDPPLIFSPRGKSGSHSAPGSGSPDSVTKFKLQGSPVPSLRQSLLWGEPARPPSPHPDSPLGRGPLPLEPICRGPDGRFVMGPTVAPSQEKLCLERSEPRTSAKRLAQSFDCSSSSPSGVPQPLCITDISPVGQPLAAVPSPLPGPGPLLQYLSLPFFREMNVDGDWPPLEEPTPAPPPDFMDSQPCPTSSFLPPPDSPPANLRAVLPGTLMGVGVSSEPPYTALADWTLRERVLPGLLSAAPRGSLTSQSSGRGSASFLRPPSTAPSAGGSYLSPAPGDTSSWASGPERWPRREHVVTVSKRRNTSVDENYEWDSEFPGDMELLETWHPGLASSRTHPELEPELGVKTPEESCLLNPTHAAGPEARCAALREEFLAFRRRRDA…	420	16	chr1	Igsf9	0.000318573	0.923861
PB.442.557	TGGATTTGGGCTGCGGGGCAAGAAAGAGATGGTGCTTCGTTTTCAGAACTGAAACCCAGAAAAGGTCACCCGGGAAGATGTTGTTGGGGTACCTTTTCTGCCTCTGGTTTGAATCCTAAGGGAAATCTTGGGATTGGCTGAGCTGAGAGAGGAGGAGGTGCTGGCAGGTGCCCGCCCGCAGGAGAGAGTTTATTTTCAAACTGGGGGCAGTTATTGGCAAACAGCCTACTCGGGAGTGTGTGTGTCTACACAAGCCCTGGGGACTTGATGAAAGGGGGCCCCAATTAGCAGGAGGAGAGAGAATTGGTACAGGCACAGCCGGCCTTCCTGTCTGTGCCTGCCTGTGCCCAGGGGGCTTTGGCTGCGGGGCTAAAGATGGACAAATTCAAATTATTGCCA…	4408	PB.442	2	MKVAGGPMGILRPLILSPRPGLEVYPSRTQLPGLLPQPVLAGVVGGVCFLGVAVLVSILAACLMNRRRAARRHRKRLRQDPPLIFSPRGKSGSHSAPGSGSPDSVTKFKLQGSPVPSLRQSLLWGEPARPPSPHPDSPLGRGPLPLEPICRGPDGRFVMGPTVAPSQEKLCLERSEPRTSAKRLAQSFDCSSSSPSGVPQPLCITDISPVGQPLAAVPSPLPGPGPLLQYLSLPFFREMNVDGDWPPLEEPTPAPPPDFMDSQPCPTSSFLPPPDSPPANLRAVLPGTLMGVGVSSEPPYTALADWTLRERVLPGLLSAAPRGSLTSQSSGRGSASFLRPPSTAPSAGGSYLSPAPGDTSSWASGPERWPRREHVVTVSKRRNTSVDENYEWDSEFPGD…	483	18	chr1	Igsf9	0.000318573	0.92418
PB.442.555	GGATGGATTTGGGCTGCGGGGCAAGAAAGAGATGGTGCTTCGTTTTCAGAACTGAAACCCAGAAAAGGTCACCCGGGAAGATGTTGTTGGGGACGAGTCCGGCTGCAGACAGGAGCATCTCTCCAGATTGAGGGGCTCCGGGTGGAAGACCAGGGTTGGTACGAGTGCCGTGTGCTCTTCCTGGACCAACACAGCCCTGAACAGGATTTTGCCAACGGCTCCTGGGTGCACCTGACAGTCAATTGTATGAAGTTGGGGAGCAGGTGGTGACAGTAGGGGGAGAATGATGGGGACCCTGGTAGTGAAGGGAATGAGCGAGTTCTGTGCCCTACCCATCCTGGCATGTGCTCACCATGCTAGCTCATTTACGGCTTGCTTCTTACCTCTGCCCTCCCTCAC…	4773	PB.442	2	MNRRRAARRHRKRLRQDPPLIFSPRGKSGSHSAPGSGSPDSVTKFKLQGSPVPSLRQSLLWGEPARPPSPHPDSPLGRGPLPLEPICRGPDGRFVMGPTVAPSQEKLCLERSEPRTSAKRLAQSFDCSSSSPSGVPQPLCITDISPVGQPLAAVPSPLPGPGPLLQYLSLPFFREMNVDGDWPPLEEPTPAPPPDFMDSQPCPTSSFLPPPDSPPANLRAVLPGTLMGVGVSSEPPYTALADWTLRERVLPGLLSAAPRGSLTSQSSGRGSASFLRPPSTAPSAGGSYLSPAPGDTSSWASGPERWPRREHVVTVSKRRNTSVDENYEWDSEFPGDMELLETWHPGLASSRTHPELEPELGVKTPEESCLLNPTHAAGPEARCAALREEFLAFRRRRDA…	420	16	chr1	Igsf9	0.000318573	0.924498
PB.442.554	GGATGGATTTGGGCTGCGGGGCAAGAAAGAGATGGTGCTTCGTTTTCAGAACTGAAACCCAGAAAAGGTCACCCGGGAAGATGTTGTTGGGGTACCTTTTCTGCCTCTGGTTTGAATCCTAAGGGAAATCTTGGGATTGGCTGAGCTGAGAGAGGAGGAGGTGCTGGCAGGTGCCCGCCCGCAGGAGAGAGTTTATTTTCAAACTGGGGGCAGTTATTGGCAAACAGCCTACTCGGGAGTGTGTGTGTCTACACAAGCCCTGGGGACTTGATGAAAGGGGGCCCCAATTAGCAGGAGGAGAGAGAATTGGTACAGGCACAGCCGGCCTTCCTGTCTGTGCCTGCCTGTGCCCAGGGGGCTTTGGCTGCGGGGCTAAAGATGGACAAATTCAAATTATTG…	4749	PB.442	2	MNRRRAARRHRKRLRQDPPLIFSPRGKSGSHSAPGSGSPDSVTKFKLQGSPVPSLRQSLLWGEPARPPSPHPDSPLGRGPLPLEPICRGPDGRFVMGPTVAPSQEKLCLERSEPRTSAKRLAQSFDCSSSSPSGVPQPLCITDISPVGQPLAAVPSPLPGPGPLLQYLSLPFFREMNVDGDWPPLEEPTPAPPPDFMDSQPCPTSSFLPPPDSPPANLRAVLPGTLMGVGVSSEPPYTALADWTLRERVLPGLLSAAPRGSLTSQSSGRGSASFLRPPSTAPSAGGSYLSPAPGDTSSWASGPERWPRREHVVTVSKRRNTSVDENYEWDSEFPGDMELLETWHPGLASSRTHPELEPELGVKTPEESCLLNPTHAAGPEARCAALREEFLAFRRRRDA…	420	17	chr1	Igsf9	0.000318573	0.924817
PB.442.553	GGATGGATTTGGGCTGCGGGGCAAGAAAGAGATGGTGCTTCGTTTTCAGAACTGAAACCCAGAAAAGGTCACCCGGGAAGATGTTGTTGGGGTACCTTTTCTGCCTCTGGTTTGAATCCTAAGGGAAATCTTGGGATTGGCTGAGCTGAGAGAGGAGGAGGTGCTGGCAGGTGCCCGCCCGCAGGAGAGAGTTTATTTTCAAACTGGGGGCAGTTATTGGCAAACAGCCTACTCGGGAGTGTGTGTGTCTACACAAGCCCTGGGGACTTGATGAAAGGGGGCCCCAATTAGCAGGAGGAGAGAGAATTGGTACAGGCACAGCCGGCCTTCCTGTCTGTGCCTGCCTGTGCCCAGGGGGCTTTGGCTGCGGGGCTAAAGATGGACAAATTCAAATTATTG…	4895	PB.442	2	MNRRRAARRHRKRLRQDPPLIFSPRGKSGSHSAPGSGSPDSVTKFKLQGSPVPSLRQSLLWGEPARPPSPHPDSPLGRGPLPLEPICRGPDGRFVMGPTVAPSQEKLCLERSEPRTSAKRLAQSFDCSSSSPSGVPQPLCITDISPVGQPLAAVPSPLPGPGPLLQYLSLPFFREMNVDGDWPPLEEPTPAPPPDFMDSQPCPTSSFLPPPDSPPANLRAVLPGTLMGVGVSSEPPYTALADWTLRERVLPGLLSAAPRGSLTSQSSGRGSASFLRPPSTAPSAGGSYLSPAPGDTSSWASGPERWPRREHVVTVSKRRNTSVDENYEWDSEFPGDMELLETWHPGLASSRTHPELEPELGVKTPEESCLLNPTHAAGPEARCAALREEFLAFRRRRDA…	420	18	chr1	Igsf9	0.000318573	0.925135
PB.442.551	AGGATGGATTTGGGCTGCGGGGCAAGAAAGAGATGGTGCTTCGTTTTCAGAACTGAAACCCAGAAAAGGTCACCCGGGAAGATGTTGTTGGGGTACCTTTTCTGCCTCTGGTTTGAATCCTAAGGGAAATCTTGGGATTGGCTGAGCTGAGAGAGGAGGAGGTGCTGGCAGGTGCCCGCCCGCAGGAGAGAGTTTATTTTCAAACTGGGGGCAGTTATTGGCAAACAGCCTACTCGGGAGTGTGTGTGTCTACACAAGCCCTGGGGACTTGATGAAAGGGGGCCCCAATTAGCAGGAGGAGAGAGAATTGGTACAGGCACAGCCGGCCTTCCTGTCTGTGCCTGCCTGTGCCCAGGGGGCTTTGGCTGCGGGGCTAAAGATGGACAAATTCAAATTATT…	4227	PB.442	2	MNRRRAARRHRKRLRQDPPLIFSPRGKSGSHSAPGSGSPDSVTKFKLQGSPVPSLRQSLLWGEPARPPSPHPDSPLGRGPLPLEPICRGPDGRFVMGPTVAPSQEKLCLERSEPRTSAKRLAQSFDCSSSSPSGVPQPLCITDISPVGQPLAAVPSPLPGPGPLLQYLSLPFFREMNVDGDWPPLEEPTPAPPPDFMDSQPCPTSSFLPPPDSPPANLRAVLPGTLMGVGVSSEPPYTALADWTLRERVLPGLLSAAPRGSLTSQSSGRGSASFLRPPSTAPSAGGSYLSPAPGDTSSWASGPERWPRREHVVTVSKRRNTSVDENYEWDSEFPGDMELLETWHPGLASSRTHPELEPELGVKTPEESCLLNPTHAAGPEARCAALREEFLAFRRRRDA…	420	18	chr1	Igsf9	0.000318573	0.925454
PB.442.548	AAGGATGGATTTGGGCTGCGGGGCAAGAAAGAGATGGTGCTTCGTTTTCAGAACTGAAACCCAGAAAAGGTCACCCGGGAAGATGTTGTTGGGGACGAGTCCGGCTGCAGACAGGAGCATCTCTCCAGATTGAGGGGCTCCGGGTGGAAGACCAGGGTTGGTACGAGTGCCGTGTGCTCTTCCTGGACCAACACAGCCCTGAACAGGATTTTGCCAACGGCTCCTGGGTGCACCTGACAGTCAATTGTATGAAGTTGGGGAGCAGGTGGTGACAGTAGGGGGAGAATGATGGGGACCCTGGTAGTGAAGGGAATGAGCGAGTTCTGTGCCCTACCCATCCTGGCATGTGCTCACCATGCTAGCTCATTTACGGCTTGCTTCTTACCTCTGCCCTCCCTC…	4598	PB.442	2	MPLSLTAPPQFQETPPLVLEVKELEAVTLRCVARGSPQPYVTWKFRGQDLGKGQGQVQVQNGTLWIRRVERGSAGDYTCQASSSEGSITHATQLLVLGPPVIVVPPSNSTVNSSQDVSLACRAEAYPANLTYSWFQDGVNVFHISRLQSRVRILVDGSLWLQATQPDDAGHYTCVPSNGFLHPPSASAYLTVLYPAQVTVMPPETPLPTGMRGVIRCPVRANPPLLFVTWTKDGQALQLDKFPGWSLGPEGSLIIALGNENALGEYSCTPYNSLGTAGPSPVTQVLLKAPPAFIDQPKEEYFQEVGRELLIPCSARGDPPPIVSWAKVGRGLQGQAQVDSNNSLVLRPLTKEAQGRWECSASNAVARVTTSTNVYVLGTSPHVVTNVSVVPLPKGANVS…	950	17	chr1	Igsf9	0.000318573	0.925773
PB.442.547	GCCCTAAGGATGGATTTGGGCTGCGGGGCAAGAAAGAGATGGTGCTTCGTTTTCAGAACTGAAACCCAGAAAAGGTCACCCGGGAAGATGTTGTTGGGGTACCTTTTCTGCCTCTGGTTTGAATCCTAAGGGAAATCTTGGGATTGGCTGAGCTGAGAGAGGAGGAGGTGCTGGCAGGTGCCCGCCCGCAGGAGAGAGTTTATTTTCAAACTGGGGGCAGTTATTGGCAAACAGCCTACTCGGGAGTGTGTGTGTCTACACAAGCCCTGGGGACTTGATGAAAGGGGGCCCCAATTAGCAGGAGGAGAGAGAATTGGTACAGGCACAGCCGGCCTTCCTGTCTGTGCCTGCCTGTGCCCAGGGGGCTTTGGCTGCGGGGCTAAAGATGGACAAATTCAA…	4204	PB.442	2	MNRRRAARRHRKRLRQDPPLIFSPRGKSGSHSAPGSGSPDSVTKFKLQGSPVPSLRQSLLWGEPARPPSPHPDSPLGRGPLPLEPICRGPDGRFVMGPTVAPSQEKLCLERSEPRTSAKRLAQSFDCSSSSPSGVPQPLCITDISPVGQPLAAVPSPLPGPGPLLQYLSLPFFREMNVDGDWPPLEEPTPAPPPDFMDSQPCPTSSFLPPPDSPPANLRAVLPGTLMGVGVSSEPPYTALADWTLRERVLPGLLSAAPRGSLTSQSSGRGSASFLRPPSTAPSAGGSYLSPAPGDTSSWASGPERWPRREHVVTVSKRRNTSVDENYEWDSEFPGDMELLETWHPGLASSRTHPELEPELGVKTPEESCLLNPTHAAGPEARCAALREEFLAFRRRRDA…	420	19	chr1	Igsf9	0.000318573	0.926091
PB.442.544	GGAGGCCCTAAGGATGGATTTGGGCTGCGGGGCAAGAAAGAGATGGTGCTTCGTTTTCAGAACTGAAACCCAGAAAAGGTCACCCGGGAAGATGTTGTTGGGGACGAGTCCGGCTGCAGACAGGAGCATCTCTCCAGATTGAGGGGCTCCGGGTGGAAGACCAGGGTTGGTACGAGTGCCGTGTGCTCTTCCTGGACCAACACAGCCCTGAACAGGATTTTGCCAACGGCTCCTGGGTGCACCTGACAGTCAATTGTATGAAGTTGGGGAGCAGGTGGTGACAGTAGGGGGAGAATGATGGGGACCCTGGTAGTGAAGGGAATGAGCGAGTTCTGTGCCCTACCCATCCTGGCATGTGCTCACCATGCTAGCTCATTTACGGCTTGCTTCTTACCTCTG…	4568	PB.442	2	MPPETPLPTGMRGVIRCPVRANPPLLFVTWTKDGQALQLDKFPGWSLGPEGSLIIALGNENALGEYSCTPYNSLGTAGPSPVTQVLLKAPPAFIDQPKEEYFQEVGRELLIPCSARGDPPPIVSWAKVGRGLQGQAQVDSNNSLVLRPLTKEAQGRWECSASNAVARVTTSTNVYVLGTSPHVVTNVSVVPLPKGANVSWEPGFDGGYLQRFSVWYTPLAKRPDRAHHDWVSLAVPIGATHLLVPGLQAHAQYQFSVLAQNKLGSGPFSEIVLSIPEGLPTTPAAPGLPPTEIPPPLSPPRGLVAVRTPRGVLLHWDPPELIPGRLDGYILEGRQGSQGWEILDQGVAGTEIQLLVPGLIKDVLYEFRLVAFADSYVSDPSNVANISTSGLEVYPSRTQ…	852	17	chr1	Igsf9	0.000318573	0.92641
PB.442.545	GGAGGCCCTAAGGATGGATTTGGGCTGCGGGGCAAGAAAGAGATGGTGCTTCGTTTTCAGAACTGAAACCCAGAAAAGGTCACCCGGGAAGATGTTGTTGGGGTACCTTTTCTGCCTCTGGTTTGAATCCTAAGGGAAATCTTGGGATTGGCTGAGCTGAGAGAGGAGGAGGTGCTGGCAGGTGCCCGCCCGCAGGAGAGAGTTTATTTTCAAACTGGGGGCAGTTATTGGCAAACAGCCTACTCGGGAGTGTGTGTGTCTACACAAGCCCTGGGGACTTGATGAAAGGGGGCCCCAATTAGCAGGAGGAGAGAGAATTGGTACAGGCACAGCCGGCCTTCCTGTCTGTGCCTGCCTGTGCCCAGGGGGCTTTGGCTGCGGGGCTAAAGATGGACAAAT…	4247	PB.442	2	MNRRRAARRHRKRLRQDPPLIFSPRGKSGSHSAPGSGSPDSVTKFKLQGSPVPSLRQSLLWGEPARPPSPHPDSPLGRGPLPLEPICRGPDGRFVMGPTVAPSQEKLCLERSEPRTSAKRLAQSFDCSSSSPSGVPQPLCITDISPVGQPLAAVPSPLPGPGPLLQYLSLPFFREMNVDGDWPPLEEPTPAPPPDFMDSQPCPTSSFLPPPDSPPANLRAVLPGTLMGVGVSSEPPYTALADWTLRERVLPGLLSAAPRGSLTSQSSGRGSASFLRPPSTAPSAGGSYLSPAPGDTSSWASGPERWPRREHVVTVSKRRNTSVDENYEWDSEFPGDMELLETWHPGLASSRTHPELEPELGVKTPEESCLLNPTHAAGPEARCAALREEFLAFRRRRDA…	420	19	chr1	Igsf9	0.000318573	0.926728
PB.442.543	GGAGGCCCTAAGGATGGATTTGGGCTGCGGGGCAAGAAAGAGATGGTGCTTCGTTTTCAGAACTGAAACCCAGAAAAGGTCACCCGGGAAGATGTTGTTGGGGTACCTTTTCTGCCTCTGGTTTGAATCCTAAGGGAAATCTTGGGATTGGCTGAGCTGAGAGAGGAGGAGGTGCTGGCAGGTGCCCGCCCGCAGGAGAGAGTTTATTTTCAAACTGGGGGCAGTTATTGGCAAACAGCCTACTCGGGAGTGTGTGTGTCTACACAAGCCCTGGGGACTTGATGAAAGGGGGCCCCAATTAGCAGGAGGAGAGAGAATTGGTACAGGCACAGCCGGCCTTCCTGTCTGTGCCTGCCTGTGCCCAGGGGGCTTTGGCTGCGGGGCTAAAGATGGACAAAT…	5128	PB.442	2	MPPETPLPTGMRGVIRCPVRANPPLLFVTWTKDGQALQLDKFPGWSLGPEGSLIIALGNENALGEYSCTPYNSLGTAGPSPVTQVLLKAPPAFIDQPKEEYFQEVGRELLIPCSARGDPPPIVSWAKVGRGLQGQAQVDSNNSLVLRPLTKEAQGRWECSASNAVARVTTSTNVYVLGTSPHVVTNVSVVPLPKGANVSWEPGFDGGYLQRFSVWYTPLAKRPDRAHHDWVSLAVPIGATHLLVPGLQAHAQYQFSVLAQNKLGSGPFSEIVLSIPEGLPTTPAAPGLPPTEIPPPLSPPRGLVAVRTPRGVLLHWDPPELIPGRLDGYILEGRQGSQGWEILDQGVAGTEIQLLVPGLIKDVLYEFRLVAFADSYVSDPSNVANISTSGLEVYPSRTQ…	852	18	chr1	Igsf9	0.000318573	0.927047
PB.442.542	TGCCTGTGGGAGGCCCTAAGGATGGATTTGGGCTGCGGGGCAAGAAAGAGATGGTGCTTCGTTTTCAGAACTGAAACCCAGAAAAGGTCACCCGGGAAGATGTTGTTGGGGTACCTTTTCTGCCTCTGGTTTGAATCCTAAGGGAAATCTTGGGATTGGCTGAGCTGAGAGAGGAGGAGGTGCTGGCAGGTGCCCGCCCGCAGGAGAGAGTTTATTTTCAAACTGGGGGCAGTTATTGGCAAACAGCCTACTCGGGAGTGTGTGTGTCTACACAAGCCCTGGGGACTTGATGAAAGGGGGCCCCAATTAGCAGGAGGAGAGAGAATTGGTACAGGCACAGCCGGCCTTCCTGTCTGTGCCTGCCTGTGCCCAGGGGGCTTTGGCTGCGGGGCTAAAGAT…	5695	PB.442	2	MPPETPLPTGMRGVIRCPVRANPPLLFVTWTKDGQALQLDKFPGWSLGPEGSLIIALGNENALGEYSCTPYNSLGTAGPSPVTQVLLKAPPAFIDQPKEEYFQEVGRELLIPCSARGDPPPIVSWAKVGRGLQGQAQVDSNNSLVLRPLTKEAQGRWECSASNAVARVTTSTNVYVLGTSPHVVTNVSVVPLPKGANVSWEPGFDGGYLQRFSVWYTPLAKRPDRAHHDWVSLAVPIGATHLLVPGLQAHAQYQFSVLAQNKLGSGPFSEIVLSIPEGLPTTPAAPGLPPTEIPPPLSPPRGLVAVRTPRGVLLHWDPPELIPGRLDGYILEGRQGSQGWEILDQGVAGTEIQLLVPGLIKDVLYEFRLVAFADSYVSDPSNVANISTSGLEVYPSRTQ…	852	19	chr1	Igsf9	0.000318573	0.927365
PB.442.539	GAGTGCCTGTGGGAGGCCCTAAGGATGGATTTGGGCTGCGGGGCAAGAAAGAGATGGTGCTTCGTTTTCAGAACTGAAACCCAGAAAAGGTCACCCGGGAAGATGTTGTTGGGGTACCTTTTCTGCCTCTGGTTTGAATCCTAAGGGAAATCTTGGGATTGGCTGAGCTGAGAGAGGAGGAGGTGCTGGCAGGTGCCCGCCCGCAGGAGAGAGTTTATTTTCAAACTGGGGGCAGTTATTGGCAAACAGCCTACTCGGGAGTGTGTGTGTCTACACAAGCCCTGGGGACTTGATGAAAGGGGGCCCCAATTAGCAGGAGGAGAGAGAATTGGTACAGGCACAGCCGGCCTTCCTGTCTGTGCCTGCCTGTGCCCAGGGGGCTTTGGCTGCGGGGCTAAA…	4469	PB.442	2	MNRRRAARRHRKRLRQDPPLIFSPRGKSGSHSAPGSGSPDSVTKFKLQGSPVPSLRQSLLWGEPARPPSPHPDSPLGRGPLPLEPICRGPDGRFVMGPTVAPSQEKLCLERSEPRTSAKRLAQSFDCSSSSPSGVPQPLCITDISPVGQPLAAVPSPLPGPGPLLQYLSLPFFREMNVDGDWPPLEEPTPAPPPDFMDSQPCPTSSFLPPPDSPPANLRAVLPGTLMGVGVSSEPPYTALADWTLRERVLPGLLSAAPRGSLTSQSSGRGSASFLRPPSTAPSAGGSYLSPAPGDTSSWASGPERWPRREHVVTVSKRRNTSVDENYEWDSEFPGDMELLETWHPGLASSRTHPELEPELGVKTPEESCLLNPTHAAGPEARCAALREEFLAFRRRRDA…	420	18	chr1	Igsf9	0.000318573	0.927684
PB.442.538	GAGTGCCTGTGGGAGGCCCTAAGGATGGATTTGGGCTGCGGGGCAAGAAAGAGATGGTGCTTCGTTTTCAGAACTGAAACCCAGAAAAGGTCACCCGGGAAGATGTTGTTGGGGACGAGTCCGGCTGCAGACAGGAGCATCTCTCCAGATTGAGGGGCTCCGGGTGGAAGACCAGGGTTGGTACGAGTGCCGTGTGCTCTTCCTGGACCAACACAGCCCTGAACAGGATTTTGCCAACGGCTCCTGGGTGCACCTGACAGTCAATTGTATGAAGTTGGGGAGCAGGTGGTGACAGTAGGGGGAGAATGATGGGGACCCTGGTAGTGAAGGGAATGAGCGAGTTCTGTGCCCTACCCATCCTGGCATGTGCTCACCATGCTAGCTCATTTACGGCTTGCT…	4768	PB.442	2	MNRRRAARRHRKRLRQDPPLIFSPRGKSGSHSAPGSGSPDSVTKFKLQGSPVPSLRQSLLWGEPARPPSPHPDSPLGRGPLPLEPICRGPDGRFVMGPTVAPSQEKLCLERSEPRTSAKRLAQSFDCSSSSPSGVPQPLCITDISPVGQPLAAVPSPLPGPGPLLQYLSLPFFREMNVDGDWPPLEEPTPAPPPDFMDSQPCPTSSFLPPPDSPPANLRAVLPGTLMGVGVSSEPPYTALADWTLRERVLPGLLSAAPRGSLTSQSSGRGSASFLRPPSTAPSAGGSYLSPAPGDTSSWASGPERWPRREHVVTVSKRRNTSVDENYEWDSEFPGDMELLETWHPGLASSRTHPELEPELGVKTPEESCLLNPTHAAGPEARCAALREEFLAFRRRRDA…	420	16	chr1	Igsf9	0.000318573	0.928003
PB.442.540	GAGTGCCTGTGGGAGGCCCTAAGGATGGATTTGGGCTGCGGGGCAAGAAAGAGATGGTGCTTCGTTTTCAGAACTGAAACCCAGAAAAGGTCACCCGGGAAGATGTTGTTGGGGTACCTTTTCTGCCTCTGGTTTGAATCCTAAGGGAAATCTTGGGATTGGCTGAGCTGAGAGAGGAGGAGGTGCTGGCAGGTGCCCGCCCGCAGGAGAGAGTTTATTTTCAAACTGGGGGCAGTTATTGGCAAACAGCCTACTCGGGAGTGTGTGTGTCTACACAAGCCCTGGGGACTTGATGAAAGGGGGCCCCAATTAGCAGGAGGAGAGAGAATTGGTACAGGCACAGCCGGCCTTCCTGTCTGTGCCTGCCTGTGCCCAGGGGGCTTTGGCTGCGGGGCTAAA…	5963	PB.442	2	MNRRRAARRHRKRLRQDPPLIFSPRGKSGSHSAPGSGSPDSVTKFKLQGSPVPSLRQSLLWGEPARPPSPHPDSPLGRGPLPLEPICRGPDGRFVMGPTVAPSQEKLCLERSEPRTSAKRLAQSFDCSSSSPSGVPQPLCITDISPVGQPLAAVPSPLPGPGPLLQYLSLPFFREMNVDGDWPPLEEPTPAPPPDFMDSQPCPTSSFLPPPDSPPANLRAVLPGTLMGVGVSSEPPYTALADWTLRERVLPGLLSAAPRGSLTSQSSGRGSASFLRPPSTAPSAGGSYLSPAPGDTSSWASGPERWPRREHVVTVSKRRNTSVDENYEWDSEFPGDMELLETWHPGLASSRTHPELEPELGVKTPEESCLLNPTHAAGPEARCAALREEFLAFRRRRDA…	420	16	chr1	Igsf9	0.000318573	0.928321
PB.442.511	AGAGTGCCTGTGGGAGGCCCTAAGGATGGATTTGGGCTGCGGGGCAAGAAAGAGATGGTGCTTCGTTTTCAGAACTGAAACCCAGAAAAGGTCACCCGGGAAGATGTTGTTGGGGTACCTTTTCTGCCTCTGGTTTGAATCCTAAGGGAAATCTTGGGATTGGCTGAGCTGAGAGAGGAGGAGGTGCTGGCAGGTGCCCGCCCGCAGGAGAGAGTTTATTTTCAAACTGGGGGCAGTTATTGGCAAACAGCCTACTCGGGAGTGTGTGTGTCTACACAAGCCCTGGGGACTTGATGAAAGGGGGCCCCAATTAGCAGGAGGAGAGAGAATTGGTACAGGCACAGCCGGCCTTCCTGTCTGTGCCTGCCTGTGCCCAGGGGGCTTTGGCTGCGGGGCTAA…	5148	PB.442	2	MNRRRAARRHRKRLRQDPPLIFSPRGKSGSHSAPGSGSPDSVTKFKLQGSPVPSLRQSLLWGEPARPPSPHPDSPLGRGPLPLEPICRGPDGRFVMGPTVAPSQEKLCLERSEPRTSAKRLAQSFDCSSSSPSGVPQPLCITDISPVGQPLAAVPSPLPGPGPLLQYLSLPFFREMNVDGDWPPLEEPTPAPPPDFMDSQPCPTSSFLPPPDSPPANLRAVLPGTLMGVGVSSEPPYTALADWTLRERVLPGLLSAAPRGSLTSQSSGRGSASFLRPPSTAPSAGGSYLSPAPGDTSSWASGPERWPRREHVVTVSKRRNTSVDENYEWDSEFPGDMELLETWHPGLASSRTHPELEPELGVKTPEESCLLNPTHAAGPEARCAALREEFLAFRRRRDA…	420	17	chr1	Igsf9	0.000318573	0.92864
PB.442.513	AGAGTGCCTGTGGGAGGCCCTAAGGATGGATTTGGGCTGCGGGGCAAGAAAGAGATGGTGCTTCGTTTTCAGAACTGAAACCCAGAAAAGGTCACCCGGGAAGATGTTGTTGGGGTACCTTTTCTGCCTCTGGTTTGAATCCTAAGGGAAATCTTGGGATTGGCTGAGCTGAGAGAGGAGGAGGTGCTGGCAGGTGCCCGCCCGCAGGAGAGAGTTTATTTTCAAACTGGGGGCAGTTATTGGCAAACAGCCTACTCGGGAGTGTGTGTGTCTACACAAGCCCTGGGGACTTGATGAAAGGGGGCCCCAATTAGCAGGAGGAGAGAGAATTGGTACAGGCACAGCCGGCCTTCCTGTCTGTGCCTGCCTGTGCCCAGGGGGCTTTGGCTGCGGGGCTAA…	5010	PB.442	2	MNRRRAARRHRKRLRQDPPLIFSPRGKSGSHSAPGSGSPDSVTKFKLQGSPVPSLRQSLLWGEPARPPSPHPDSPLGRGPLPLEPICRGPDGRFVMGPTVAPSQEKLCLERSEPRTSAKRLAQSFDCSSSSPSGVPQPLCITDISPVGQPLAAVPSPLPGPGPLLQYLSLPFFREMNVDGDWPPLEEPTPAPPPDFMDSQPCPTSSFLPPPDSPPANLRAVLPGTLMGVGVSSEPPYTALADWTLRERVLPGLLSAAPRGSLTSQSSGRGSASFLRPPSTAPSAGGSYLSPAPGDTSSWASGPERWPRREHVVTVSKRRNTSVDENYEWDSEFPGDMELLETWHPGLASSRTHPELEPELGVKTPEESCLLNPTHAAGPEARCAALREEFLAFRRRRDA…	420	17	chr1	Igsf9	0.000318573	0.928958
PB.442.529	AGAGTGCCTGTGGGAGGCCCTAAGGATGGATTTGGGCTGCGGGGCAAGAAAGAGATGGTGCTTCGTTTTCAGAACTGAAACCCAGAAAAGGTCACCCGGGAAGATGTTGTTGGGGTACCTTTTCTGCCTCTGGTTTGAATCCTAAGGGAAATCTTGGGATTGGCTGAGCTGAGAGAGGAGGAGGTGCTGGCAGGTGCCCGCCCGCAGGAGAGAGTTTATTTTCAAACTGGGGGCAGTTATTGGCAAACAGCCTACTCGGGAGTGTGTGTGTCTACACAAGCCCTGGGGACTTGATGAAAGGGGGCCCCAATTAGCAGGAGGAGAGAGAATTGGTACAGGCACAGCCGGCCTTCCTGTCTGTGCCTGCCTGTGCCCAGGGGGCTTTGGCTGCGGGGCTAA…	4363	PB.442	2	MPPETPLPTGMRGVIRCPVRANPPLLFVTWTKDGQALQLDKFPGWSLGPEGSLIIALGNENALGEYSCTPYNSLGTAGPSPVTQVLLKAPPAFIDQPKEEYFQEVGRELLIPCSARGDPPPIVSWAKVGRGLQGQAQVDSNNSLVLRPLTKEAQGRWECSASNAVARVTTSTNVYVLGTSPHVVTNVSVVPLPKGANVSWEPGFDGGYLQRFSVWYTPLAKRPDRAHHDWVSLAVPIGATHLLVPGLQAHAQYQFSVLAQNKLGSGPFSEIVLSIPEGLPTTPAAPGLPPTEIPPPLSPPRGLVAVRTPRGVLLHWDPPELIPGRLDGYILEGRQGSQGWEILDQGVAGTEIQLLVPGLIKDVLYEFRLVAFADSYVSDPSNVANISTSGLEVYPSRTQ…	852	19	chr1	Igsf9	0.000318573	0.929277
PB.442.520	AGAGTGCCTGTGGGAGGCCCTAAGGATGGATTTGGGCTGCGGGGCAAGAAAGAGATGGTGCTTCGTTTTCAGAACTGAAACCCAGAAAAGGTCACCCGGGAAGATGTTGTTGGGGTACCTTTTCTGCCTCTGGTTTGAATCCTAAGGGAAATCTTGGGATTGGCTGAGCTGAGAGAGGAGGAGGTGCTGGCAGGTGCCCGCCCGCAGGAGAGAGTTTATTTTCAAACTGGGGGCAGTTATTGGCAAACAGCCTACTCGGGAGTGTGTGTGTCTACACAAGCCCTGGGGACTTGATGAAAGGGGGCCCCAATTAGCAGGAGGAGAGAGAATTGGTACAGGCACAGCCGGCCTTCCTGTCTGTGCCTGCCTGTGCCCAGGGGGCTTTGGCTGCGGGGCTAA…	4510	PB.442	2	MNRRRAARRHRKRLRQDPPLIFSPRGKSGSHSAPGSGSPDSVTKFKLQGSPVPSLRQSLLWGEPARPPSPHPDSPLGRGPLPLEPICRGPDGRFVMGPTVAPSQEKLCLERSEPRTSAKRLAQSFDCSSSSPSGVPQPLCITDISPVGQPLAAVPSPLPGPGPLLQYLSLPFFREMNVDGDWPPLEEPTPAPPPDFMDSQPCPTSSFLPPPDSPPANLRAVLPGTLMGVGVSSEPPYTALADWTLRERVLPGLLSAAPRGSLTSQSSGRGSASFLRPPSTAPSAGGSYLSPAPGDTSSWASGPERWPRREHVVTVSKRRNTSVDENYEWDSEFPGDMELLETWHPGLASSRTHPELEPELGVKTPEESCLLNPTHAAGPEARCAALREEFLAFRRRRDA…	420	18	chr1	Igsf9	0.000318573	0.929595
PB.442.512	AGAGTGCCTGTGGGAGGCCCTAAGGATGGATTTGGGCTGCGGGGCAAGAAAGAGATGGTGCTTCGTTTTCAGAACTGAAACCCAGAAAAGGTCACCCGGGAAGATGTTGTTGGGGTACCTTTTCTGCCTCTGGTTTGAATCCTAAGGGAAATCTTGGGATTGGCTGAGCTGAGAGAGGAGGAGGTGCTGGCAGGTGCCCGCCCGCAGGAGAGAGTTTATTTTCAAACTGGGGGCAGTTATTGGCAAACAGCCTACTCGGGAGTGTGTGTGTCTACACAAGCCCTGGGGACTTGATGAAAGGGGGCCCCAATTAGCAGGAGGAGAGAGAATTGGTACAGGCACAGCCGGCCTTCCTGTCTGTGCCTGCCTGTGCCCAGGGGGCTTTGGCTGCGGGGCTAA…	5119	PB.442	2	MPPETPLPTGMRGVIRCPVRANPPLLFVTWTKDGQALQLDKFPGWSLGPEGSLIIALGNENALGEYSCTPYNSLGTAGPSPVTQVLLKAPPAFIDQPKEEYFQEVGRELLIPCSARGDPPPIVSWAKVGRGLQGQAQVDSNNSLVLRPLTKEAQGRWECSASNAVARVTTSTNVYVLGTSPHVVTNVSVVPLPKGANVSWEPGFDGGYLQRFSVWYTPLAKRPDRAHHDWVSLAVPIGATHLLVPGLQAHAQYQFSVLAQNKLGSGPFSEIVLSIPEGLPTTPAAPGLPPTEIPPPLSPPRGLVAVRTPRGVLLHWDPPELIPGRLDGYILEGRQGSQGWEILDQGVAGTEIQLLVPGLIKDVLYEFRLVAFADSYVSDPSNVANISTSGLEVYPSRTQ…	852	18	chr1	Igsf9	0.000318573	0.929914
PB.442.510	TCAGAGTGCCTGTGGGAGGCCCTAAGGATGGATTTGGGCTGCGGGGCAAGAAAGAGATGGTGCTTCGTTTTCAGAACTGAAACCCAGAAAAGGTCACCCGGGAAGATGTTGTTGGGGACGAGTCCGGCTGCAGACAGGAGCATCTCTCCAGATTGAGGGGCTCCGGGTGGAAGACCAGGGTTGGTACGAGTGCCGTGTGCTCTTCCTGGACCAACACAGCCCTGAACAGGATTTTGCCAACGGCTCCTGGGTGCACCTGACAGTCAATTCGCCCCCTCAGTTCCAGGAGACACCTCCCTTAGTTCTGGAAGTCAAGGAGCTGGAGGCGGTTACCTTGCGCTGTGTGGCCCGTGGCAGCCCTCAGCCTTATGTGACTTGGAAATTCCGAGGACAAGACCT…	3635	PB.442	2	MPPETPLPTGMRGVIRCPVRANPPLLFVTWTKDGQALQLDKFPGWSLGPEGSLIIALGNENALGEYSCTPYNSLGTAGPSPVTQVLLKIWPAGSPGFYRPAQGRIFPRSRAGATHPVLRPGRPSSYCLLGQGGPGAAGPGPGGQQQQPRPSTPDQGGPGTMGMQCQQCCSPCDHFHQCICARAKRPDRAHHDWVSLAVPIGATHLLVPGLQAHAQYQFSVLAQNKLGSGPFSEIVLSIPEGLPTTPAAPGLPPTEIPPPLSPPRGLVAVRTPRGVLLHWDPPELIPGRLDGYILEGRQGSQGWEILDQGVAGTEIQLLVPGLIKDVLYEFRLVAFADSYVSDPSNVANISTSGLEVYPSRTQLPGLLPQPVLAGVVGGVCFLGVAVLVSILAACLMNRR…	815	18	chr1	Igsf9	0.000318573	0.930233
PB.442.497	CTCTGCATGTCATCGAGTGGCTGCGCTTTGGATTCCTGCTTCCCATCTTCATCCAGTTCGGCCTCTACTCTCCCCGAATTGACCCCGATTACGTGGGACGAGTCCGGCTGCAGACAGGAGCATCTCTCCAGATTGAGGGGCTCCGGGTGGAAGACCAGGGTTGGTACGAGTGCCGTGTGCTCTTCCTGGACCAACACAGCCCTGAACAGGATTTTGCCAACGGCTCCTGGGTGCACCTGACAGTCAATTGTATGAAGTTGGGGAGCAGCGCCCCCTCAGTTCCAGGAGACACCTCCCTTAGTTCTGGAAGTCAAGGAGCTGGAGGCGGTTACCTTGCGCTGTGTGGCCCGTGGCAGCCCTCAGCCTTATGTGACTTGGAAATTCCGAGGACAAGACCTT…	6076	PB.442	2	MNRRRAARRHRKRLRQDPPLIFSPRGKSGSHSAPGSGSPDSVTKFKLQGSPVPSLRQSLLWGEPARPPSPHPDSPLGRGPLPLEPICRGPDGRFVMGPTVAPSQEKLCLERSEPRTSAKRLAQSFDCSSSSPSGVPQPLCITDISPVGQPLAAVPSPLPGPGPLLQYLSLPFFREMNVDGDWPPLEEPTPAPPPDFMDSQPCPTSSFLPPPDSPPANLRAVLPGTLMGVGVSSEPPYTALADWTLRERVLPGLLSAAPRGSLTSQSSGRGSASFLRPPSTAPSAGGSYLSPAPGDTSSWASGPERWPRREHVVTVSKRRNTSVDENYEWDSEFPGDMELLETWHPGLASSRTHPELEPELGVKTPEESCLLNPTHAAGPEARCAALREEFLAFRRRRDA…	420	14	chr1	Igsf9	0.000318573	0.930551
PB.442.496	CTCTGCATGTCATCGAGTGGCTGCGCTTTGGATTCCTGCTTCCCATCTTCATCCAGTTCGGCCTCTACTCTCCCCGAATTGACCCCGATTACGTGGGACGAGTCCGGCTGCAGACAGGAGCATCTCTCCAGATTGAGGGGCTCCGGGTGGAAGACCAGGGTTGGTACGAGTGCCGTGTGCTCTTCCTGGACCAACACAGCCCTGAACAGGATTTTGCCAACGGCTCCTGGGTGCACCTGACAGTCAATTCGCCCCCTCAGTTCCAGGAGACACCTCCCTTAGTTCTGGAAGTCAAGGAGCTGGAGGCGGTTACCTTGCGCTGTGTGGCCCGTGGCAGCCCTCAGCCTTATGTGACTTGGAAATTCCGAGGACAAGACCTTGGCAAGGGCCAGGGTCAGG…	4455	PB.442	2	MPPETPLPTGMRGVIRCPVRANPPLLFVTWTKDGQALQLDKFPGWSLGPEGSLIIALGNENALGEYSCTPYNSLGTAGPSPVTQVLLKIWPAGSPGFYRPAQGRIFPRSRAGATHPVLRPGRPSSYCLLGQGGPGAAGPGPGGQQQQPRPSTPDQGGPGTMGMQCQQCCSPCDHFHQCICARAKRPDRAHHDWVSLAVPIGATHLLVPGLQAHAQYQFSVLAQNKLGSGPFSEIVLSIPEGLPTTPAAPGLPPTEIPPPLSPPRGLVAVRTPRGVLLHWDPPELIPGRLDGYILEGRQGSQGWEILDQGVAGTEIQLLVPGLIKDVLYEFRLVAFADSYVSDPSNVANISTSGLEVYPSRTQLPGLLPQPVLAGVVGGVCFLGVAVLVSILAACLMNRR…	815	17	chr1	Igsf9	0.000318573	0.93087
PB.442.495	TGCCTCCAGCTGGCCACCCCCCTCTGCATGTCATCGAGTGGCTGCGCTTTGGATTCCTGCTTCCCATCTTCATCCAGTTCGGCCTCTACTCTCCCCGAATTGACCCCGATTACGTGGGACGAGTCCGGCTGCAGACAGGAGCATCTCTCCAGATTGAGGGGCTCCGGGTGGAAGACCAGGGTTGGTACGAGTGCCGTGTGCTCTTCCTGGACCAACACAGCCCTGAACAGGATTTTGCCAACGGCTCCTGGGTGCACCTGACAGTCAATTGTATGAAGTTGGGGAGCAGGTGGTGACAGTAGGGGGAGAATGATGGGGACCCTGGTAGTGAAGGGAATGAGCGAGTTCTGTGCCCTACCCATCCTGGCATGTGCTCACCATGCTAGCTCATTTACGGCT…	4259	PB.442	2	MPLSLTAPPQFQETPPLVLEVKELEAVTLRCVARGSPQPYVTWKFRGQDLGKGQGQVQVQNGTLWIRRVERGSAGDYTCQASSSEGSITHATQLLVLGPPVIVVPPSNSTVNSSQDVSLACRAEAYPANLTYSWFQDGVNVFHISRLQSRVRILVDGSLWLQATQPDDAGHYTCVPSNGFLHPPSASAYLTVLYPAQVTVMPPETPLPTGMRGVIRCPVRANPPLLFVTWTKDGQALQLDKFPGWSLGPEGSLIIALGNENALGEYSCTPYNSLGTAGPSPVTQVLLKIWPAGSPGFYRPAQGRIFPRSRAGATHPVLRPGRPSSYCLLGQGGPGAAGPGPGGQQQQPRPSTPDQGGPGTMGMQCQQCCSPCDHFHQCICARAKRPDRAHHDWVSLAVP…	1015	17	chr1	Igsf9	0.000318573	0.931188
PB.442.494	GGGAGAGTGCAGTGCTGGGCTGTGACTTGCTGCCTCCAGCTGGCCACCCCCCTCTGCATGTCATCGAGTGGCTGCGCTTTGGATTCCTGCTTCCCATCTTCATCCAGTTCGGCCTCTACTCTCCCCGAATTGACCCCGATTACGTGGGACGAGTCCGGCTGCAGACAGGAGCATCTCTCCAGATTGAGGGGCTCCGGGTGGAAGACCAGGGTTGGTACGAGTGCCGTGTGCTCTTCCTGGACCAACACAGCCCTGAACAGGATTTTGCCAACGGCTCCTGGGTGCACCTGACAGTCAATTCGCCCCCTCAGTTCCAGGAGACACCTCCCTTAGTTCTGGAAGTCAAGGAGCTGGAGGCGGTTACCTTGCGCTGTGTGGCCCGTGGCAGCCCTCAGCCTT…	3667	PB.442	2	MPPETPLPTGMRGVIRCPVRANPPLLFVTWTKDGQALQLDKFPGWSLGPEGSLIIALGNENALGEYSCTPYNSLGTAGPSPVTQVLLKIWPAGSPGFYRPAQGRIFPRSRAGATHPVLRPGRPSSYCLLGQGGPGAAGPGPGGQQQQPRPSTPDQGGPGTMGMQCQQCCSPCDHFHQCICARAKRPDRAHHDWVSLAVPIGATHLLVPGLQAHAQYQFSVLAQNKLGSGPFSEIVLSIPEGLPTTPAAPGLPPTEIPPPLSPPRGLVAVRTPRGVLLHWDPPELIPGRLDGYILEGRQGSQGWEILDQGVAGTEIQLLVPGLIKDVLYEFRLVAFADSYVSDPSNVANISTSGLEVYPSRTQLPGLLPQPVLAGVVGGVCFLGVAVLVSILAACLMNRR…	815	18	chr1	Igsf9	0.000318573	0.931507
PB.442.491	AGACCCAAGGGAACCAACAACTCTGTGTTACCCTGGGATATTACTGTTTCGCAAGGGGTTATCTGTGAGAATTTGAGTGTAGGAGAGGGCTAGGGCTGGCTCAGAGAGGTTGGGGTTTGCCCCAATCGTGCAAAGTCTTAAGGAAACTTGAGAGATGTTGATGACGCCTTCCCCCTCCCGCATCTCATTTTGATCCCTTGCTGTTCCCTCGTGCTACCCACCTCATAGGTCGAAGAAAGCCTGAGGTGGTCTCTGTGGTGGGCCGGGCTGGGGAGAGTGCAGTGCTGGGCTGTGACTTGCTGCCTCCAGCTGGCCACCCCCCTCTGCATGTCATCGAGTGGCTGCGCTTTGGATTCCTGCTTCCCATCTTCATCCAGTTCGGCCTCTACTCTCCCCGAA…	3983	PB.442	2	MNRRRAARRHRKRLRQDPPLIFSPRGKSGSHSAPGSGSPDSVTKFKLQGSPVPSLRQSLLWGEPARPPSPHPDSPLGRGPLPLEPICRGPDGRFVMGPTVAPSQEKLCLERSEPRTSAKRLAQSFDCSSSSPSGVPQPLCITDISPVGQPLAAVPSPLPGPGPLLQYLSLPFFREMNVDGDWPPLEEPTPAPPPDFMDSQPCPTSSFLPPPDSPPANLRAVLPGTLMGVGVSSEPPYTALADWTLRERVLPGLLSAAPRGSLTSQSSGRGSASFLRPPSTAPSAGGSYLSPAPGDTSSWASGPERWPRREHVVTVSKRRNTSVDENYEWDSEFPGDMELLETWHPGLASSRTHPELEPELGVKTPEESCLLNPTHAAGPEARCAALREEFLAFRRRRDA…	420	20	chr1	Igsf9	0.000318573	0.931825
PB.442.488	GCTGACGGTGAGCCAGACCCAAGGGAACCAACAACTCTGTGTTACCCTGGGATATTACTGTTTCGCAAGGGGTTATCTGTGAGAATTTGAGTGTAGGAGAGGGCTAGGGCTGGCTCAGAGAGGTTGGGGTTTGCCCCAATCGTGCAAAGTCTTAAGGAAACTTGAGAGATGTTGATGACGCCTTCCCCCTCCCGCATCTCATTTTGATCCCTTGCTGTTCCCTCGTGCTACCCACCTCATAGGTCGAAGAAAGCCTGAGGTGGTCTCTGTGGTGGGCCGGGCTGGGGAGAGTGCAGTGCTGGGCTGTGACTTGCTGCCTCCAGCTGGCCACCCCCCTCTGCATGTCATCGAGTGGCTGCGCTTTGGATTCCTGCTTCCCATCTTCATCCAGTTCGGCCT…	5652	PB.442	2	MNRRRAARRHRKRLRQDPPLIFSPRGKSGSHSAPGSGSPDSVTKFKLQGSPVPSLRQSLLWGEPARPPSPHPDSPLGRGPLPLEPICRGPDGRFVMGPTVAPSQEKLCLERSEPRTSAKRLAQSFDCSSSSPSGVPQPLCITDISPVGQPLAAVPSPLPGPGPLLQYLSLPFFREMNVDGDWPPLEEPTPAPPPDFMDSQPCPTSSFLPPPDSPPANLRAVLPGTLMGVGVSSEPPYTALADWTLRERVLPGLLSAAPRGSLTSQSSGRGSASFLRPPSTAPSAGGSYLSPAPGDTSSWASGPERWPRREHVVTVSKR	318	15	chr1	Igsf9	0.000318573	0.932144
PB.442.487	GGGGCTGACGGTGAGCCAGACCCAAGGGAACCAACAACTCTGTGTTACCCTGGGATATTACTGTTTCGCAAGGGGTTATCTGTGAGAATTTGAGTGTAGGAGAGGGCTAGGGCTGGCTCAGAGAGGTTGGGGTTTGCCCCAATCGTGCAAAGTCTTAAGGAAACTTGAGAGATGTTGATGACGCCTTCCCCCTCCCGCATCTCATTTTGATCCCTTGCTGTTCCCTCGTGCTACCCACCTCATAGGTCGAAGAAAGCCTGAGGTGGTCTCTGTGGTGGGCCGGGCTGGGGAGAGTGCAGTGCTGGGCTGTGACTTGCTGCCTCCAGCTGGCCACCCCCCTCTGCATGTCATCGAGTGGCTGCGCTTTGGATTCCTGCTTCCCATCTTCATCCAGTTCGG…	5000	PB.442	2	MNRRRAARRHRKRLRQDPPLIFSPRGKSGSHSAPGSGSPDSVTKFKLQGSPVPSLRQSLLWGEPARPPSPHPDSPLGRGPLPLEPICRGPDGRFVMGPTVAPSQEKLCLERSEPRTSAKRLAQSFDCSSSSPSGVPQPLCITDISPVGQPLAAVPSPLPGPGPLLQYLSLPFFREMNVDGDWPPLEEPTPAPPPDFMDSQPCPTSSFLPPPDSPPANLRAVLPGTLMGVGVSSEPPYTALADWTLRERVLPGLLSAAPRGSLTSQSSGRGSASFLRPPSTAPSAGGSYLSPAPGDTSSWASGPERWPRREHVVTVSKRRNTSVDENYEWDSEFPGDMELLETWHPGLASSRTHPELEPELGVKTPEESCLLNPTHAAGPEARCAALREEFLAFRRRRDA…	420	17	chr1	Igsf9	0.000318573	0.932463
PB.442.484	GATCATCAGCCAGGGGGCTGACGGTCGAAGAAAGCCTGAGGTGGTCTCTGTGGTGGGCCGGGCTGGGGAGAGTGCAGTGCTGGGCTGTGACTTGCTGCCTCCAGCTGGCCACCCCCCTCTGCATGTCATCGAGTGGCTGCGCTTTGGATTCCTGCTTCCCATCTTCATCCAGTTCGGCCTCTACTCTCCCCGAATTGACCCCGATTACGTGGGACGAGTCCGGCTGCAGACAGGAGCATCTCTCCAGATTGAGGGGCTCCGGGTGGAAGACCAGGGTTGGTACGAGTGCCGTGTGCTCTTCCTGGACCAACACAGCCCTGAACAGGATTTTGCCAACGGCTCCTGGGTGCACCTGACAGTCAATTGTATGAAGTTGGGGAGCAGGTGGTGACAGTAGGG…	4696	PB.442	2	MNRRRAARRHRKRLRQDPPLIFSPRGKSGSHSAPGSGSPDSVTKFKLQGSPVPSLRQSLLWGEPARPPSPHPDSPLGRGPLPLEPICRGPDGRFVMGPTVAPSQEKLCLERSEPRTSAKRLAQSFDCSSSSPSGVPQPLCITDISPVGQPLAAVPSPLPGPGPLLQYLSLPFFREMNVDGDWPPLEEPTPAPPPDFMDSQPCPTSSFLPPPDSPPANLRAVLPGTLMGVGVSSEPPYTALADWTLRERVLPGLLSAAPRGSLTSQSSGRGSASFLRPPSTAPSAGGSYLSPAPGDTSSWASGPERWPRREHVVTVSKRRNTSVDENYEWDSEFPGDMELLETWHPGLASSRTHPELEPELGVKTPEESCLLNPTHAAGPEARCAALREEFLAFRRRRDA…	420	18	chr1	Igsf9	0.000318573	0.932781
PB.442.482	TCTCCGTCTGACCGTCCTCAGCCTGATCATCAGCCAGGGGGCTGACGGTCGAAGAAAGCCTGAGGTGGTCTCTGTGGTGGGCCGGGCTGGGGAGAGTGCAGTGCTGGGCTGTGACTTGCTGCCTCCAGCTGGCCACCCCCCTCTGCATGTCATCGAGTGGCTGCGCTTTGGATTCCTGCTTCCCATCTTCATCCAGTTCGGCCTCTACTCTCCCCGAATTGACCCCGATTACGTGGGACGAGTCCGGCTGCAGACAGGAGCATCTCTCCAGATTGAGGGGCTCCGGGTGGAAGACCAGGGTTGGTACGAGTGCCGTGTGCTCTTCCTGGACCAACACAGCCCTGAACAGGATTTTGCCAACGGCTCCTGGGTGCACCTGACAGTCAATTCGCCCCCTCA…	4723	PB.442	2	MNRRRAARRHRKRLRQDPPLIFSPRGKSGSHSAPGSGSPDSVTKFKLQGSPVPSLRQSLLWGEPARPPSPHPDSPLGRGPLPLEPICRGPDGRFVMGPTVAPSQEKLCLERSEPRTSAKRLAQSFDCSSSSPSGVPQPLCITDISPVGQPLAAVPSPLPGPGPLLQYLSLPFFREMNVDGDWPPLEEPTPAPPPDFMDSQPCPTSSFLPPPDSPPANLRAVLPGTLMGVGVSSEPPYTALADWTLRERVLPGLLSAAPRGSLTSQSSGRGSASFLRPPSTAPSAGGSYLSPAPGDTSSWASGPERWPRREHVVTVSKRRNTSVDENYEWDSEFPGDMELLETWHPGLASSRTHPELEPELGVKTPEESCLLNPTHAAGPEARCAALREEFLAFRRRRDA…	420	19	chr1	Igsf9	0.000318573	0.9331
PB.442.478	GCCGGGCAAGCAGGCCAGCTGGGCTATGATTTGGTGTCTCCGTCTGACCGTCCTCAGCCTGATCATCAGCCAGGGGGCTGACGGTCGAAGAAAGCCTGAGGTGGTCTCTGTGGTGGGCCGGGCTGGGGAGAGTGCAGTGCTGGGCTGTGACTTGCTGCCTCCAGCTGGCCACCCCCCTCTGCATGTCATCGAGTGGCTGCGCTTTGGATTCCTGCTTCCCATCTTCATCCAGTTCGGCCTCTACTCTCCCCGAATTGACCCCGATTACGTGGGACGAGTCCGGCTGCAGACAGGAGCATCTCTCCAGATTGAGGGGCTCCGGGTGGAAGACCAGGGTTGGTACGAGTGCCGTGTGCTCTTCCTGGACCAACACAGCCCTGAACAGGATTTTGCCAACGG…	4977	PB.442	2	MNRRRAARRHRKRLRQDPPLIFSPRGKSGSHSAPGSGSPDSVTKFKLQGSPVPSLRQSLLWGEPARPPSPHPDSPLGRGPLPLEPICRGPDGRFVMGPTVAPSQEKLCLERSEPRTSAKRLAQSFDCSSSSPSGVPQPLCITDISPVGQPLAAVPSPLPGPGPLLQYLSLPFFREMNVDGDWPPLEEPTPAPPPDFMDSQPCPTSSFLPPPDSPPANLRAVLPGTLMGVGVSSEPPYTALADWTLRERVLPGLLSAAPRGSLTSQSSGRGSASFLRPPSTAPSAGGSYLSPAPGDTSSWASGPERWPRREHVVTVSKRRNTSVDENYEWDSEFPGDMELLETWHPGLASSRTHPELEPELGVKTPEESCLLNPTHAAGPEARCAALREEFLAFRRRRDA…	420	18	chr1	Igsf9	0.000318573	0.933418
PB.442.476	AGGAGGGGCCGGGCAAGCAGGCCAGCTGGGCTATGATTTGGTGTCTCCGTCTGACCGTCCTCAGCCTGATCATCAGCCAGGGGGCTGACGGTCGAAGAAAGCCTGAGGTGGTCTCTGTGGTGGGCCGGGCTGGGGAGAGTGCAGTGCTGGGCTGTGACTTGCTGCCTCCAGCTGGCCACCCCCCTCTGCATGTCATCGAGTGGCTGCGCTTTGGATTCCTGCTTCCCATCTTCATCCAGTTCGGCCTCTACTCTCCCCGAATTGACCCCGATTACGTGGGACGAGTCCGGCTGCAGACAGGAGCATCTCTCCAGATTGAGGGGCTCCGGGTGGAAGACCAGGGTTGGTACGAGTGCCGTGTGCTCTTCCTGGACCAACACAGCCCTGAACAGGATTTTG…	4606	PB.442	2	MPLSLTAPPQFQETPPLVLEVKELEAVTLRCVARGSPQPYVTWKFRGQDLGKGQGQVQVQNGTLWIRRVERGSAGDYTCQASSSEGSITHATQLLVLGPPVIVVPPSNSTVNSSQDVSLACRAEAYPANLTYSWFQDGVNVFHISRLQSRVRILVDGSLWLQATQPDDAGHYTCVPSNGFLHPPSASAYLTVLYPAQVTVMPPETPLPTGMRGVIRCPVRANPPLLFVTWTKDGQALQLDKFPGWSLGPEGSLIIALGNENALGEYSCTPYNSLGTAGPSPVTQVLLKAPPAFIDQPKEEYFQEVGRELLIPCSARGDPPPIVSWAKVGRGLQGQAQVDSNNSLVLRPLTKEAQGRWECSASNAVARVTTSTNVYVLGTSPHVVTNVSVVPLPKGANVS…	582	19	chr1	Igsf9	0.000318573	0.933737
PB.442.475	GAATAGGAGGGGCCGGGCAAGCAGGCCAGCTGGGCTATGATTTGGTGTCTCCGTCTGACCGTCCTCAGCCTGATCATCAGCCAGGGGGCTGACGGTCGAAGAAAGCCTGAGGTGGTCTCTGTGGTGGGCCGGGCTGGGGAGAGTGCAGTGCTGGGCTGTGACTTGCTGCCTCCAGCTGGCCACCCCCCTCTGCATGTCATCGAGTGGCTGCGCTTTGGATTCCTGCTTCCCATCTTCATCCAGTTCGGCCTCTACTCTCCCCGAATTGACCCCGATTACGTGGGACGAGTCCGGCTGCAGACAGGAGCATCTCTCCAGATTGAGGGGCTCCGGGTGGAAGACCAGGGTTGGTACGAGTGCCGTGTGCTCTTCCTGGACCAACACAGCCCTGAACAGGAT…	4631	PB.442	2	MNRRRAARRHRKRLRQDPPLIFSPRGKSGSHSAPGSGSPDSVTKFKLQGSPVPSLRQSLLWGEPARPPSPHPDSPLGRGPLPLEPICRGPDGRFVMGPTVAPSQEKLCLERSEPRTSAKRLAQSFDCSSSSPSGVPQPLCITDISPVGQPLAAVPSPLPGPGPLLQYLSLPFFREMNVDGDWPPLEEPTPAPPPDFMDSQPCPTSSFLPPPDSPPANLRAVLPGTLMGVGVSSEPPYTALADWTLRERVLPGLLSAAPRGSLTSQSSGRGSASFLRPPSTAPSAGGSYLSPAPGDTSSWASGPERWPRREHVVTVSKRRNTSVDENYEWDSEFPGDMELLETWHPGLASSRTHPELEPELGVKTPEESCLLNPTHAAGPEARCAALREEFLAFRRRRDA…	420	18	chr1	Igsf9	0.000318573	0.934055
PB.442.474	GTGAATAGGAGGGGCCGGGCAAGCAGGCCAGCTGGGCTATGATTTGGTGTCTCCGTCTGACCGTCCTCAGCCTGATCATCAGCCAGGGGGCTGACGGTCGAAGAAAGCCTGAGGTGGTCTCTGTGGTGGGCCGGGCTGGGGAGAGTGCAGTGCTGGGCTGTGACTTGCTGCCTCCAGCTGGCCACCCCCCTCTGCATGTCATCGAGTGGCTGCGCTTTGGATTCCTGCTTCCCATCTTCATCCAGTTCGGCCTCTACTCTCCCCGAATTGACCCCGATTACGTGGGACGAGTCCGGCTGCAGACAGGAGCATCTCTCCAGATTGAGGGGCTCCGGGTGGAAGACCAGGGTTGGTACGAGTGCCGTGTGCTCTTCCTGGACCAACACAGCCCTGAACAGG…	4782	PB.442	2	MPLSLTAPPQFQETPPLVLEVKELEAVTLRCVARGSPQPYVTWKFRGQDLGKGQGQVQVQNGTLWIRRVERGSAGDYTCQASSSEGSITHATQLLVLGPPVIVVPPSNSTVNSSQDVSLACRAEAYPANLTYSWFQDGVNVFHISRLQSRVRILVDGSLWLQATQPDDAGHYTCVPSNGFLHPPSASAYLTVLYPAQVTVMPPETPLPTGMRGVIRCPVRANPPLLFVTWTKDGQALQLDKFPGWSLGPEGSLIIALGNENALGEYSCTPYNSLGTAGPSPVTQVLLKAPPAFIDQPKEEYFQEVGRELLIPCSARGDPPPIVSWAKVGRGLQGQAQVDSNNSLVLRPLTKEAQGRWECSASNAVARVTTSTNVYVLGTSPHVVTNVSVVPLPKGANVS…	950	18	chr1	Igsf9	0.000318573	0.934374
PB.442.471	GCCGGGCAGCGGACATTCCTCCGGCCCCTCCATCTGGGCTCCTGTGAATAGGAGGGGCCGGGCAAGCAGGCCAGCTGGGCTATGATTTGGTGTCTCCGTCTGACCGTCCTCAGCCTGATCATCAGCCAGGGGGCTGACGGTCGAAGAAAGCCTGAGGTGGTCTCTGTGGTGGGCCGGGCTGGGGAGAGTGCAGTGCTGGGCTGTGACTTGCTGCCTCCAGCTGGCCACCCCCCTCTGCATGTCATCGAGTGGCTGCGCTTTGGATTCCTGCTTCCCATCTTCATCCAGTTCGGCCTCTACTCTCCCCGAATTGACCCCGATTACGTGGGACGAGTCCGGCTGCAGACAGGAGCATCTCTCCAGATTGAGGGGCTCCGGGTGGAAGACCAGGGTTGGTAC…	4445	PB.442	2	MNRRRAARRHRKRLRQDPPLIFSPRGKSGSHSAPGSGSPDSVTKFKLQGSPVPSLRQSLLWGEPARPPSPHPDSPLGRGPLPLEPICRGPDGRFVMGPTVAPSQEKLCLERSEPRTSAKRLAQSFDCSSSSPSGVPQPLCITDISPVGQPLAAVPSPLPGPGPLLQYLSLPFFREMNVDGDWPPLEEPTPAPPPDFMDSQPCPTSSFLPPPDSPPANLRAVLPGTLMGVGVSSEPPYTALADWTLRERVLPGLLSAAPRGSLTSQSSGRGSASFLRPPSTAPSAGGSYLSPAPGDTSSWASGPERWPRREHVVTVSKRRNTSVDENYEWDSEFPGDMELLETWHPGLASSRTHPELEPELGVKTPEESCLLNPTHAAGPEARCAALREEFLAFRRRRDA…	420	18	chr1	Igsf9	0.000318573	0.934693
PB.442.470	GGATTGCCGGGCAGCGGACATTCCTCCGGCCCCTCCATCTGGGCTCCTGTGAATAGGAGGGGCCGGGCAAGCAGGCCAGCTGGGCTATGATTTGGTGTCTCCGTCTGACCGTCCTCAGCCTGATCATCAGCCAGGGGGCTGACGGTCGAAGAAAGCCTGAGGTGGTCTCTGTGGTGGGCCGGGCTGGGGAGAGTGCAGTGCTGGGCTGTGACTTGCTGCCTCCAGCTGGCCACCCCCCTCTGCATGTCATCGAGTGGCTGCGCTTTGGATTCCTGCTTCCCATCTTCATCCAGTTCGGCCTCTACTCTCCCCGAATTGACCCCGATTACGTGGGACGAGTCCGGCTGCAGACAGGAGCATCTCTCCAGATTGAGGGGCTCCGGGTGGAAGACCAGGGTT…	5411	PB.442	2	MNRRRAARRHRKRLRQDPPLIFSPRGKSGSHSAPGSGSPDSVTKFKLQGSPVPSLRQSLLWGEPARPPSPHPDSPLGRGPLPLEPICRGPDGRFVMGPTVAPSQEKLCLERSEPRTSAKRLAQSFDCSSSSPSGVPQPLCITDISPVGQPLAAVPSPLPGPGPLLQYLSLPFFREMNVDGDWPPLEEPTPAPPPDFMDSQPCPTSSFLPPPDSPPANLRAVLPGTLMGVGVSSEPPYTALADWTLRERVLPGLLSAAPRGSLTSQSSGRGSASFLRPPSTAPSAGGSYLSPAPGDTSSWASGPERWPRREHVVTVSKRRNTSVDENYEWDSEFPGDMELLETWHPGLASSRTHPELEPELGVKTPEESCLLNPTHAAGPEARCAALREEFLAFRRRRDA…	420	18	chr1	Igsf9	0.000318573	0.935011
PB.442.469	GGGATTGCCGGGCAGCGGACATTCCTCCGGCCCCTCCATCTGGGCTCCTGTGAATAGGAGGGGCCGGGCAAGCAGGCCAGCTGGGCTATGATTTGGTGTCTCCGTCTGACCGTCCTCAGCCTGATCATCAGCCAGGGGGCTGACGGTCGAAGAAAGCCTGAGGTGGTCTCTGTGGTGGGCCGGGCTGGGGAGAGTGCAGTGCTGGGCTGTGACTTGCTGCCTCCAGCTGGCCACCCCCCTCTGCATGTCATCGAGTGGCTGCGCTTTGGATTCCTGCTTCCCATCTTCATCCAGTTCGGCCTCTACTCTCCCCGAATTGACCCCGATTACGTGGGACGAGTCCGGCTGCAGACAGGAGCATCTCTCCAGATTGAGGGGCTCCGGGTGGAAGACCAGGGT…	5143	PB.442	2	MPLSLTAPPQFQETPPLVLEVKELEAVTLRCVARGSPQPYVTWKFRGQDLGKGQGQVQVQNGTLWIRRVERGSAGDYTCQASSSEGSITHATQLLVLGPPVIVVPPSNSTVNSSQDVSLACRAEAYPANLTYSWFQDGVNVFHISRLQSRVRILVDGSLWLQATQPDDAGHYTCVPSNGFLHPPSASAYLTVLYPAQVTVMPPETPLPTGMRGVIRCPVRANPPLLFVTWTKDGQALQLDKFPGWSLGPEGSLIIALGNENALGEYSCTPYNSLGTAGPSPVTQVLLKTSPRKNISKK	298	17	chr1	Igsf9	0.000318573	0.93533
PB.442.468	TGCTCTCTGGGATTGCCGGGCAGCGGACATTCCTCCGGCCCCTCCATCTGGGCTCCTGTGAATAGGAGGGGCCGGGCAAGCAGGCCAGCTGGGCTATGATTTGGTGTCTCCGTCTGACCGTCCTCAGCCTGATCATCAGCCAGGGGGCTGACGGTCGAAGAAAGCCTGAGGTGGTCTCTGTGGTGGGCCGGGCTGGGGAGAGTGCAGTGCTGGGCTGTGACTTGCTGCCTCCAGCTGGCCACCCCCCTCTGCATGTCATCGAGTGGCTGCGCTTTGGATTCCTGCTTCCCATCTTCATCCAGTTCGGCCTCTACTCTCCCCGAATTGACCCCGATTACGTGGGACGAGTCCGGCTGCAGACAGGAGCATCTCTCCAGATTGAGGGGCTCCGGGTGGAAG…	4528	PB.442	2	MNRRRAARRHRKRLRQDPPLIFSPRGKSGSHSAPGSGSPDSVTKFKLQGSPVPSLRQSLLWGEPARPPSPHPDSPLGRGPLPLEPICRGPDGRFVMGPTVAPSQEKLCLERSEPRTSAKRLAQSFDCSSSSPSGVPQPLCITDISPVGQPLAAVPSPLPGPGPLLQYLSLPFFREMNVDGDWPPLEEPTPAPPPDFMDSQPCPTSSFLPPPDSPPANLRAVLPGTLMGVGVSSEPPYTALADWTLRERVLPGLLSAAPRGSLTSQSSGRGSASFLRPPSTAPSAGGSYLSPAPGDTSSWASGPERWPRREHVVTVSKRRNTSVDENYEWDSEFPGDMELLETWHPGLASSRTHPELEPELGVKTPEESCLLNPTHAAGPEARCAALREEFLAFRRRRDA…	420	20	chr1	Igsf9	0.000318573	0.935648
PB.442.466	GATGCTCTCTGGGATTGCCGGGCAGCGGACATTCCTCCGGCCCCTCCATCTGGGCTCCTGTGAATAGGAGGGGCCGGGCAAGCAGGCCAGCTGGGCTATGATTTGGTGTCTCCGTCTGACCGTCCTCAGCCTGATCATCAGCCAGGGGGCTGACGGTCGAAGAAAGCCTGAGGTGGTCTCTGTGGTGGGCCGGGCTGGGGAGAGTGCAGTGCTGGGCTGTGACTTGCTGCCTCCAGCTGGCCACCCCCCTCTGCATGTCATCGAGTGGCTGCGCTTTGGATTCCTGCTTCCCATCTTCATCCAGTTCGGCCTCTACTCTCCCCGAATTGACCCCGATTACGTGGGACGAGTCCGGCTGCAGACAGGAGCATCTCTCCAGATTGAGGGGCTCCGGGTGGA…	5399	PB.442	2	MNRRRAARRHRKRLRQDPPLIFSPRGKSGSHSAPGSGSPDSVTKFKLQGSPVPSLRQSLLWGEPARPPSPHPDSPLGRGPLPLEPICRGPDGRFVMGPTVAPSQEKLCLERSEPRTSAKRLAQSFDCSSSSPSGVPQPLCITDISPVGQPLAAVPSPLPGPGPLLQYLSLPFFREMNVDGDWPPLEEPTPAPPPDFMDSQPCPTSSFLPPPDSPPANLRAVLPGTLMGVGVSSEPPYTALADWTLRERVLPGLLSAAPRGSLTSQSSGRGSASFLRPPSTAPSAGGSYLSPAPGDTSSWASGPERWPRREHVVTVSKRRNTSVDENYEWDSEFPGDMELLETWHPGLASSRTHPELEPELGVKTPEESCLLNPTHAAGPEARCAALREEFLAFRRRRDA…	420	17	chr1	Igsf9	0.000318573	0.935967
PB.442.465	ACTCAACTGATGCTCTCTGGGATTGCCGGGCAGCGGACATTCCTCCGGCCCCTCCATCTGGGCTCCTGTGAATAGGAGGGGCCGGGCAAGCAGGCCAGCTGGGCTATGATTTGGTGTCTCCGTCTGACCGTCCTCAGCCTGATCATCAGCCAGGGGGCTGACGGTCGAAGAAAGCCTGAGGTGGTCTCTGTGGTGGGCCGGGCTGGGGAGAGTGCAGTGCTGGGCTGTGACTTGCTGCCTCCAGCTGGCCACCCCCCTCTGCATGTCATCGAGTGGCTGCGCTTTGGATTCCTGCTTCCCATCTTCATCCAGTTCGGCCTCTACTCTCCCCGAATTGACCCCGATTACGTGGGACGAGTCCGGCTGCAGACAGGAGCATCTCTCCAGATTGAGGGGCTC…	5529	PB.442	2	MNRRRAARRHRKRLRQDPPLIFSPRGKSGSHSAPGSGSPDSVTKFKLQGSPVPSLRQSLLWGEPARPPSPHPDSPLGRGPLPLEPICRGPDGRFVMGPTVAPSQEKLCLERSEPRTSAKRLAQSFDCSSSSPSGVPQPLCITDISPVGQPLAAVPSPLPGPGPLLQYLSLPFFREMNVDGDWPPLEEPTPAPPPDFMDSQPCPTSSFLPPPDSPPANLRAVLPGTLMGVGVSSEPPYTALADWTLRERVLPGLLSAAPRGSLTSQSSGRGSASFLRPPSTAPSAGGSYLSPAPGDTSSWASGPERWPRREHVVTVSKRRNTSVDENYEWDSEFPGDMELLETWHPGLASSRTHPELEPELGVKTPEESCLLNPTHAAGPEARCAALREEFLAFRRRRDA…	420	16	chr1	Igsf9	0.000318573	0.936285
PB.442.462	GAGGCGGATCAGAACTCAACTGATGCTCTCTGGGATTGCCGGGCAGCGGACATTCCTCCGGCCCCTCCATCTGGGCTCCTGTGAATAGGAGGGGCCGGGCAAGCAGGCCAGCTGGGCTATGATTTGGTGTCTCCGTCTGACCGTCCTCAGCCTGATCATCAGCCAGGGGGCTGACGGTCGAAGAAAGCCTGAGGTGGTCTCTGTGGTGGGCCGGGCTGGGGAGAGTGCAGTGCTGGGCTGTGACTTGCTGCCTCCAGCTGGCCACCCCCCTCTGCATGTCATCGAGTGGCTGCGCTTTGGATTCCTGCTTCCCATCTTCATCCAGTTCGGCCTCTACTCTCCCCGAATTGACCCCGATTACGTGGGACGAGTCCGGCTGCAGACAGGAGCATCTCTCCA…	4506	PB.442	2	MNRRRAARRHRKRLRQDPPLIFSPRGKSGSHSAPGSGSPDSVTKFKLQGSPVPSLRQSLLWGEPARPPSPHPDSPLGRGPLPLEPICRGPDGRFVMGPTVAPSQEKLCLERSEPRTSAKRLAQSFDCSSSSPSGVPQPLCITDISPVGQPLAAVPSPLPGPGPLLQYLSLPFFREMNVDGDWPPLEEPTPAPPPDFMDSQPCPTSSFLPPPDSPPANLRAVLPGTLMGVGVSSEPPYTALADWTLRERVLPGLLSAAPRGSLTSQSSGRGSASFLRPPSTAPSAGGSYLSPAPGDTSSWASGPERWPRREHVVTVSKRRNTSVDENYEWDSEFPGDMELLETWHPGLASSRTHPELEPELGVKTPEESCLLNPTHAAGPEARCAALREEFLAFRRRRDA…	420	18	chr1	Igsf9	0.000318573	0.936604
PB.442.460	AGAGCTGAAACGGGTTGCCTGAGGCGGATCAGAACTCAACTGATGCTCTCTGGGATTGCCGGGCAGCGGACATTCCTCCGGCCCCTCCATCTGGGCTCCTGTGAATAGGAGGGGCCGGGCAAGCAGGCCAGCTGGGCTATGATTTGGTGTCTCCGTCTGACCGTCCTCAGCCTGATCATCAGCCAGGGGGCTGACGGTCGAAGAAAGCCTGAGGTGGTCTCTGTGGTGGGCCGGGCTGGGGAGAGTGCAGTGCTGGGCTGTGACTTGCTGCCTCCAGCTGGCCACCCCCCTCTGCATGTCATCGAGTGGCTGCGCTTTGGATTCCTGCTTCCCATCTTCATCCAGTTCGGCCTCTACTCTCCCCGAATTGACCCCGATTACGTGGGACGAGTCCGGCTG…	5302	PB.442	2	MVLGSILPSIVVPGPAYPFLLVGNGAEGYIPPGLRRLFTQITCCSPVLTDPPLIFSPRGKSGSHSAPGSGSPDSVTKFKLQGSPVPSLRQSLLWGEPARPPSPHPDSPLGRGPLPLEPICRGPDGRFVMGPTVAPSQEKLCLERSEPRTSAKRLAQSFDCSSSSPSGVPQPLCITDISPVGQPLAAVPSPLPGPGPLLQYLSLPFFREMNVDGDWPPLEEPTPAPPPDFMDSQPCPTSSFLPPPDSPPANLRAVLPGTLMGVGVSSEPPYTALADWTLRERVLPGLLSAAPRGSLTSQSSGRGSASFLRPPSTAPSAGGSYLSPAPGDTSSWASGPERWPRREHVVTVSKRRNTSVDENYEWDSEFPGDMELLETWHPGLASSRTHPELEPELGVKTPE…	453	14	chr1	Igsf9	0.000318573	0.936923
PB.442.459	AGTGAGAGCTGAAACGGGTTGCCTGAGGCGGATCAGAACTCAACTGATGCTCTCTGGGATTGCCGGGCAGCGGACATTCCTCCGGCCCCTCCATCTGGGCTCCTGTGAATAGGAGGGGCCGGGCAAGCAGGCCAGCTGGGCTATGATTTGGTGTCTCCGTCTGACCGTCCTCAGCCTGATCATCAGCCAGGGGGCTGACGGTCGAAGAAAGCCTGAGGTGGTCTCTGTGGTGGGCCGGGCTGGGGAGAGTGCAGTGCTGGGCTGTGACTTGCTGCCTCCAGCTGGCCACCCCCCTCTGCATGTCATCGAGTGGCTGCGCTTTGGATTCCTGCTTCCCATCTTCATCCAGTTCGGCCTCTACTCTCCCCGAATTGACCCCGATTACGTGGGACGAGTCCG…	6386	PB.442	2	MVLGSILPSIVVPGPAYPFLLVGNGAEGYIPPGLRRLFTQITCCSPVLTDPPLIFSPRGKSGSHSAPGSGSPDSVTKFKLQGSPVPSLRQSLLWGEPARPPSPHPDSPLGRGPLPLEPICRGPDGRFVMGPTVAPSQEKLCLERSEPRTSAKRLAQSFDCSSSSPSGVPQPLCITDISPVGQPLAAVPSPLPGPGPLLQYLSLPFFREMNVDGDWPPLEEPTPAPPPDFMDSQPCPTSSFLPPPDSPPANLRAVLPGTLMGVGVSSEPPYTALADWTLRERVLPGLLSAAPRGSLTSQSSGRGSASFLRPPSTAPSAGGSYLSPAPGDTSSWASGPERWPRREHVVTVSKRRNTSVDENYEWDSEFPGDMELLETWHPGLASSRTHPELEPELGVKTPE…	453	14	chr1	Igsf9	0.000318573	0.937241
PB.442.458	AGATCTGGTGGCCCTCCAGACAGGAACAGCTCCCTCGGGTGTTGAGTGAGCTAGGCACCAACTGGAAGAGTGAGAGCTGAAACGGGTTGCCTGAGGCGGATCAGAACTCAACTGATGCTCTCTGGGATTGCCGGGCAGCGGACATTCCTCCGGCCCCTCCATCTGGGCTCCTGTGAATAGGAGGGGCCGGGCAAGCAGGCCAGCTGGGCTATGATTTGGTGTCTCCGTCTGACCGTCCTCAGCCTGATCATCAGCCAGGGGGCTGACGGTCGAAGAAAGCCTGAGGTGGTCTCTGTGGTGGGCCGGGCTGGGGAGAGTGCAGTGCTGGGCTGTGACTTGCTGCCTCCAGCTGGCCACCCCCCTCTGCATGTCATCGAGTGGCTGCGCTTTGGATTCCTG…	4662	PB.442	2	MNRRRAARRHRKRLRQDPPLIFSPRGKSGSHSAPGSGSPDSVTKFKLQGSPVPSLRQSLLWGEPARPPSPHPDSPLGRGPLPLEPICRGPDGRFVMGPTVAPSQEKLCLERSEPRTSAKRLAQSFDCSSSSPSGVPQPLCITDISPVGQPLAAVPSPLPGPGPLLQYLSLPFFREMNVDGDWPPLEEPTPAPPPDFMDSQPCPTSSFLPPPDSPPANLRAVLPGTLMGVGVSSEPPYTALADWTLRERVLPGLLSAAPRGSLTSQSSGRGSASFLRPPSTAPSAGGSYLSPAPGDTSSWASGPERWPRREHVVTVSKRRNTSVDENYEWDSEFPGDMELLETWHPGLASSRTHPELEPELGVKTPEESCLLNPTHAAGPEARCAALREEFLAFRRRRDA…	420	18	chr1	Igsf9	0.000318573	0.93756
PB.442.457	GCATTTAGATCTGGTGGCCCTCCAGACAGGAACAGCTCCCTCGGGTGTTGAGTGAGCTAGGCACCAACTGGAAGAGTGAGAGCTGAAACGGGTTGCCTGAGGCGGATCAGAACTCAACTGATGCTCTCTGGGATTGCCGGGCAGCGGACATTCCTCCGGCCCCTCCATCTGGGCTCCTGTGAATAGGAGGGGCCGGGCAAGCAGGCCAGCTGGGCTATGATTTGGTGTCTCCGTCTGACCGTCCTCAGCCTGATCATCAGCCAGGGGGCTGACGGTCGAAGAAAGCCTGAGGTGGTCTCTGTGGTGGGCCGGGCTGGGGAGAGTGCAGTGCTGGGCTGTGACTTGCTGCCTCCAGCTGGCCACCCCCCTCTGCATGTCATCGAGTGGCTGCGCTTTGGA…	5153	PB.442	2	MNRRRAARRHRKRLRQDPPLIFSPRGKSGSHSAPGSGSPDSVTKFKLQGSPVPSLRQSLLWGEPARPPSPHPDSPLGRGPLPLEPICRGPDGRFVMGPTVAPSQEKLCLERSEPRTSAKRLAQSFDCSSSSPSGVPQPLCITDISPVGQPLAAVPSPLPGPGPLLQYLSLPFFREMNVDGDWPPLEEPTPAPPPDFMDSQPCPTSSFLPPPDSPPANLRAVLPGTLMGVGVSSEPPYTALADWTLRERVLPGLLSAAPRGSLTSQSSGRGSASFLRPPSTAPSAGGSYLSPAPGDTSSWASGPERWPRREHVVTVSKRRNTSVDENYEWDSEFPGDMELLETWHPGLASSRTHPELEPELGVKTPEESCLLNPTHAAGPEARCAALREEFLAFRRRRDA…	420	17	chr1	Igsf9	0.000318573	0.937878
PB.442.453	ACTGCCAGAAGCAGTGTGGACTAAGTGGAGACAGGCTCCAGGGCTCCCCACAGAGAATGGGGAATGGGGCGAGGAAAGGGGTGTGGATCTGGTGGCCCTCCAGACAGGAACAGCTCCCTCGGGTGTTGAGTGAGCTAGGCACCAACTGGAAGAGTGAGAGCTGAAACGGGTTGCCTGAGGCGGATCAGAACTCAACTGATGCTCTCTGGGATTGCCGGGCAGCGGACATTCCTCCGGCCCCTCCATCTGGGCTCCTGTGAATAGGAGGGGCCGGGCAAGCAGGCCAGCTGGGCTATGATTTGGTGTCTCCGTCTGACCGTCCTCAGCCTGATCATCAGCCAGGGGGCTGACGGTCGAAGAAAGCCTGAGGTGGTCTCTGTGGTGGGCCGGGCTGGGGAG…	4259	PB.442	2	MIWCLRLTVLSLIISQGADGRRKPEVVSVVGRAGESAVLGCDLLPPAGHPPLHVIEWLRFGFLLPIFIQFGLYSPRIDPDYVGRVRLQTGASLQIEGLRVEDQGWYECRVLFLDQHSPEQDFANGSWVHLTVNCMKLGTPPQFQETPPLVLEVKELEAVTLRCVARGSPQPYVTWKFRGQDLGKGQGQVQVQNGTLWIRRVERGSAGDYTCQASSSEGSITHATQLLVLGPPVIVVPPSNSTVNSSQDVSLACRAEAYPANLTYSWFQDGVNVFHISRLQSRVRILVDGSLWLQATQPDDAGHYTCVPSNGFLHPPSASAYLTVLYPAQVTVMPPETPLPTGMRGVIRCPVRANPPLLFVTWTKDGQALQLDKFPGWSLGPEGSLIIALGNENALGEYS…	714	21	chr1	Igsf9	0.000318573	0.938197
PB.442.455	ACTGCCAGAAGCAGTGTGGACTAAGTGGAGACAGGCTCCAGGGCTCCCCACAGAGAATGGGGAATGGGGCGAGGAAAGGGGTGTGGATCTGGTGGCCCTCCAGACAGGAACAGCTCCCTCGGGTGTTGAGTGAGCTAGGCACCAACTGGAAGAGTGAGAGCTGAAACGGGTTGCCTGAGGCGGATCAGAACTCAACTGATGCTCTCTGGGATTGCCGGGCAGCGGACATTCCTCCGGCCCCTCCATCTGGGCTCCTGTGAATAGGAGGGGCCGGGCAAGCAGGCCAGCTGGGCTATGATTTGGTGTCTCCGTCTGACCGTCCTCAGCCTGATCATCAGCCAGGGGGCTGACGGTCGAAGAAAGCCTGAGGTGGTCTCTGTGGTGGGCCGGGCTGGGGAG…	1227	PB.442	2	MIWCLRLTVLSLIISQGADGRRKPEVVSVVGRAGESAVLGCDLLPPAGHPPLHVIEWLRFGFLLPIFIQFGLYSPRIDPDYVGRVRLQTGASLQIEGLRVEDQGWYECRVLFLDQHSPEQDFANGSWVHLTVNSPPQFQETPPLVLEVKELEAVTLRCVARGSPQPYVTWKFRGQDLGKGQGQVQVQNGTLWIRRVERGSAGDYTCQASSSEGSITHATQLLVLGALWWKGRGTGPPIVEDMISTGVRVG	250	6	chr1	Igsf9	0.000318573	0.938515
PB.442.451	AGAGTCCACCTGGGTTTGCCAGGCCCAGGTCAGGGCCCTTTGGTCCTTTGTGACTGCCTTAGACGCTGGGGAGGGGGGTGGTGCTGGTGGGAGTGCCTACCTTCTACGCTCCAGGATTCTTTTTGTGTCGTGGGGACTCCAAAGCATGTTTGTTTTCTTCCAGATCAGGCCTTTAGGGATAGGGAAGGAAGGGCCTGGCAAATCCTGATACCCCCAGGATACTAGAGGAGGAGTGTGTGGGAGTAATTAGGGTGAAGCACTAAGTCAGGGTGTCTGGCAGCATCGTAAAGAAAGTGGCTACAGCTGCCAGCCCCGGATCTATCTGTCCAGACCTGGAGGATGCTACCTCCCTCTCCCAATCCCCCAGCCTCCAGCAGGTGGGGAAGGCGAGCTCCTCCT…	5321	PB.442	2	MNRRRAARRHRKRLRQDPPLIFSPRGKSGSHSAPGSGSPDSVTKFKLQGSPVPSLRQSLLWGEPARPPSPHPDSPLGRGPLPLEPICRGPDGRFVMGPTVAPSQEKLCLERSEPRTSAKRLAQSFDCSSSSPSGVPQPLCITDISPVGQPLAAVPSPLPGPGPLLQYLSLPFFREMNVDGDWPPLEEPTPAPPPDFMDSQPCPTSSFLPPPDSPPANLRAVLPGTLMGVGVSSEPPYTALADWTLRERVLPGLLSAAPRGSLTSQSSGRGSASFLRPPSTAPSAGGSYLSPAPGDTSSWASGPERWPRREHVVTVSKRRNTSVDENYEWDSEFPGDMELLETWHPGLASSRTHPELEPELGVKTPEESCLLNPTHAAGPEARCAALREEFLAFRRRRDA…	420	20	chr1	Igsf9	0.000318573	0.938834
PB.442.450	AGGAAGAGGGTGGAGGCCTCAGAGCAGAGTCCACCTGGGTTTGCCAGGCCCAGATCTGGTGGCCCTCCAGACAGGAACAGCTCCCTCGGGTGTTGAGTGAGCTAGGCACCAACTGGAAGAGTGAGAGCTGAAACGGGTTGCCTGAGGCGGATCAGAACTCAACTGATGCTCTCTGGGATTGCCGGGCAGCGGACATTCCTCCGGCCCCTCCATCTGGGCTCCTGTGAATAGGAGGGGCCGGGCAAGCAGGCCAGCTGGGCTATGATTTGGTGTCTCCGTCTGACCGTCCTCAGCCTGATCATCAGCCAGGGGGCTGACGGTCGAAGAAAGCCTGAGGTGGTCTCTGTGGTGGGCCGGGCTGGGGAGAGTGCAGTGCTGGGCTGTGACTTGCTGCCTCCA…	4272	PB.442	2	MPPETPLPTGMRGVIRCPVRANPPLLFVTWTKDGQALQLDKFPGWSLGPEGSLIIALGNENALGEYSCTPYNSLGTAGPSPVTQVLLKAPPAFIDQPKEEYFQEVGRELLIPCSARGDPPPIVSWAKVGRGLQGQAQVDSNNSLVLRPLTKEAQGRWECSASNAVARVTTSTNVYVLGTSPHVVTNVSVVPLPKGANVSWEPGFDGGYLQRFSVWYTPLAKRPDRAHHDWVSLAVPIGATHLLVPGLQAHAQYQFSVLAQNKLGSGPFSEIVLSIPEGLPTTPAAPGLPPTEIPPPLSPPRGLVAVRTPRGVLLHWDPPELIPGRLDGYILEGRQGSQGWEILDQGVAGTEIQLLVPGLIKDVLYEFRLVAFADSYVSDPSNVANISTSGLEVYPSRTQ…	852	21	chr1	Igsf9	0.000318573	0.939153
PB.442.449	ACTGCTGAATTGTGGGAGGCCAGGAAGAGGGTGGAGGCCTCAGAGCAGAGTCCACCTGGGTTTGCCAGGCCCAGATCTGGTGGCCCTCCAGACAGGAACAGCTCCCTCGGGTGTTGAGTGAGCTAGGCACCAACTGGAAGAGTGAGAGCTGAAACGGGTTGCCTGAGGCGGATCAGAACTCAACTGATGCTCTCTGGGATTGCCGGGCAGCGGACATTCCTCCGGCCCCTCCATCTGGGCTCCTGTGAATAGGAGGGGCCGGGCAAGCAGGCCAGCTGGGCTATGATTTGGTGTCTCCGTCTGACCGTCCTCAGCCTGATCATCAGCCAGGGGGCTGACGGTCGAAGAAAGCCTGAGGTGGTCTCTGTGGTGGGCCGGGCTGGGGAGAGTGCAGTGCTG…	4412	PB.442	2	MNRRRAARRHRKRLRQDPPLIFSPRGKSGSHSAPGSGSPDSVTKFKLQGSPVPSLRQSLLWGEPARPPSPHPDSPLGRGPLPLEPICRGPDGRFVMGPTVAPSQEKLCLERSEPRTSAKRLAQSFDCSSSSPSGVPQPLCITDISPVGQPLAAVPSPLPGPGPLLQYLSLPFFREMNVDGDWPPLEEPTPAPPPDFMDSQPCPTSSFLPPPDSPPANLRAVLPGTLMGVGVSSEPPYTALADWTLRERVLPGLLSAAPRGSLTSQSSGRGSASFLRPPSTAPSAGGSYLSPAPGDTSSWASGPERWPRREHVVTVSKRRNTSVDENYEWDSEFPGDMELLETWHPGLASSRTHPELEPELGVKTPEESCLLNPTHAAGPEARCAALREEFLAFRRRRDA…	420	21	chr1	Igsf9	0.000318573	0.939471
PB.442.447	AGACACTGCTGAATTGTGGGAGGCCAGGAAGAGGGTGGAGGCCTCAGAGCAGAGTCCACCTGGGTTTGCCAGGCCCAGATCTGGTGGCCCTCCAGACAGGAACAGCTCCCTCGGGTGTTGAGTGAGCTAGGCACCAACTGGAAGAGTGAGAGCTGAAACGGGTTGCCTGAGGCGGATCAGAACTCAACTGATGCTCTCTGGGATTGCCGGGCAGCGGACATTCCTCCGGCCCCTCCATCTGGGCTCCTGTGAATAGGAGGGGCCGGGCAAGCAGGCCAGCTGGGCTATGATTTGGTGTCTCCGTCTGACCGTCCTCAGCCTGATCATCAGCCAGGGGGCTGACGGACGAGTCCGGCTGCAGACAGGAGCATCTCTCCAGATTGAGGGGCTCCGGGTGGA…	4828	PB.442	2	MNRRRAARRHRKRLRQDPPLIFSPRGKSGSHSAPGSGSPDSVTKFKLQGSPVPSLRQSLLWGEPARPPSPHPDSPLGRGPLPLEPICRGPDGRFVMGPTVAPSQEKLCLERSEPRTSAKRLAQSFDCSSSSPSGVPQPLCITDISPVGQPLAAVPSPLPGPGPLLQYLSLPFFREMNVDGDWPPLEEPTPAPPPDFMDSQPCPTSSFLPPPDSPPANLRAVLPGTLMGVGVSSEPPYTALADWTLRERVLPGLLSAAPRGSLTSQSSGRGSASFLRPPSTAPSAGGSYLSPAPGDTSSWASGPERWPRREHVVTVSKRRNTSVDENYEWDSEFPGDMELLETWHPGLASSRTHPELEPELGVKTPEESCLLNPTHAAGPEARCAALREEFLAFRRRRDA…	420	18	chr1	Igsf9	0.000318573	0.93979
PB.442.446	AGACACTGCTGAATTGTGGGAGGCCAGGAAGAGGGTGGAGGCCTCAGAGCAGAGTCCACCTGGGTTTGCCAGGCCCAGATCTGGTGGCCCTCCAGACAGGAACAGCTCCCTCGGGTGTTGAGTGAGCTAGGCACCAACTGGAAGAGTGAGAGCTGAAACGGGTTGCCTGAGGCGGATCAGAACTCAACTGATGCTCTCTGGGATTGCCGGGCAGCGGACATTCCTCCGGCCCCTCCATCTGGGCTCCTGTGAATAGGAGGGGCCGGGCAAGCAGGCCAGCTGGGCTATGATTTGGTGTCTCCGTCTGACCGTCCTCAGCCTGATCATCAGCCAGGGGGCTGACGGTCGAAGAAAGCCTGAGGTGGTCTCTGTGGTGGGCCGGGCTGGGGAGAGTGCAGT…	4945	PB.442	2	MGMQCQQCCSPCDHFHQCICARAKRPDRAHHDWVSLAVPIGATHLLVPGLQAHAQYQFSVLAQNKLGSGPFSEIVLSIPEGLPTTPAAPGLPPTEIPPPLSPPRGLVAVRTPRGVLLHWDPPELIPGRLDGYILEGRQGSQGWEILDQGVAGTEIQLLVPGLIKDVLYEFRLVAFADSYVSDPSNVANISTSGLEVYPSRTQLPGLLPQPVLAGVVGGVCFLGVAVLVSILAACLMNRRRAARRHRKRLRQDPPLIFSPRGKSGSHSAPGSGSPDSVTKFKLQGSPVPSLRQSLLWGEPARPPSPHPDSPLGRGPLPLEPICRGPDGRFVMGPTVAPSQEKLCLERSEPRTSAKRLAQSFDCSSSSPSGVPQPLCITDISPVGQPLAAVPSPLPGPGPL…	553	18	chr1	Igsf9	0.000318573	0.940108
PB.442.441	GAGAGGCAGGGATGATACTGCCCTGTGGAGGGTATTCTGCAGACACTGCTGAATTGTGGGAGGCCAGGAAGAGGGTGGAGGCCTCAGAGCAGAGTCCACCTGGGTTTGCCAGGCCCAGATCTGGTGGCCCTCCAGACAGGAACAGCTCCCTCGGGTGTTGAGTGAGCTAGGCACCAACTGGAAGAGTGAGAGCTGAAACGGGTTGCCTGAGGCGGATCAGAACTCAACTGATGCTCTCTGGGATTGCCGGGCAGCGGACATTCCTCCGGCCCCTCCATCTGGGCTCCTGTGAATAGGAGGGGCCGGGCAAGCAGGCCAGCTGGGCTATGATTTGGTGTCTCCGTCTGACCGTCCTCAGCCTGATCATCAGCCAGGGGGCTGACGGTCGAAGAAAGCCTG…	4357	PB.442	2	MGMQCQQCCSPCDHFHQCICARAKRPDRAHHDWVSLAVPIGATHLLVPGLQAHAQYQFSVLAQNKLGSGPFSEIVLSIPEGLPTTPAAPGLPPTEIPPPLSPPRGLVAVRTPRGVLLHWDPPELIPGRLDGYILEGRQGSQGWEILDQGVAGTEIQLLVPGLIKDVLYEFRLVAFADSYVSDPSNVANISTSGLEVYPSRTQLPGLLPQPVLAGVVGGVCFLGVAVLVSILAACLMNRRRAARRHRKRLRQDPPLIFSPRGKSGSHSAPGSGSPDSVTKFKLQGSPVPSLRQSLLWGEPARPPSPHPDSPLGRGPLPLEPICRGPDGRFVMGPTVAPSQEKLCLERSEPRTSAKRLAQSFDCSSSSPSGVPQPLCITDISPVGQPLAAVPSPLPGPGPL…	553	19	chr1	Igsf9	0.000318573	0.940427
PB.442.440	GCAGAGAGGCAGGGATGATACTGCCCTGTGGAGGGTATTCTGCAGACACTGCTGAATTGTGGGAGGCCAGGAAGAGGGTGGAGGCCTCAGAGCAGAGTCCACCTGGGTTTGCCAGGCCCAGATCTGGTGGCCCTCCAGACAGGAACAGCTCCCTCGGGTGTTGAGTGAGCTAGGCACCAACTGGAAGAGTGAGAGCTGAAACGGGTTGCCTGAGGCGGATCAGAACTCAACTGATGCTCTCTGGGATTGCCGGGCAGCGGACATTCCTCCGGCCCCTCCATCTGGGCTCCTGTGAATAGGAGGGGCCGGGCAAGCAGGCCAGCTGGGCTATGATTTGGTGTCTCCGTCTGACCGTCCTCAGCCTGATCATCAGCCAGGGGGCTGACGGTCGAAGAAAGC…	4938	PB.442	2	MNRRRAARRHRKRLRQDPPLIFSPRGKSGSHSAPGSGSPDSVTKFKLQGSPVPSLRQSLLWGEPARPPSPHPDSPLGRGPLPLEPICRGPDGRFVMGPTVAPSQEKLCLERSEPRTSAKRLAQSFDCSSSSPSGVPQPLCITDISPVGQPLAAVPSPLPGPGPLLQYLSLPFFREMNVDGDWPPLEEPTPAPPPDFMDSQPCPTSSFLPPPDSPPANLRAVLPGTLMGVGVSSEPPYTALADWTLRERVLPGLLSAAPRGSLTSQSSGRGSASFLRPPSTAPSAGGSYLSPAPGDTSSWASGPERWPRREHVVTVSKRRNTSVDENYEWDSEFPGDMELLETWHPGLASSRTHPELEPELGVKTPEESCLLNPTHAAGPEARCAALREEFLAFRRRRDA…	420	20	chr1	Igsf9	0.000318573	0.940745
PB.442.438	ATACGGGGACATTATGCAGAGAGGCAGGGATGATACTGCCCTGTGGAGGGTATTCTGCAGACACTGCTGAATTGTGGGAGGCCAGGAAGAGGGTGGAGGCCTCAGAGCAGAGTCCACCTGGGTTTGCCAGGCCCAGATCTGGTGGCCCTCCAGACAGGAACAGCTCCCTCGGGTGTTGAGTGAGCTAGGCACCAACTGGAAGAGTGAGAGCTGAAACGGGTTGCCTGAGGCGGATCAGAACTCAACTGATGCTCTCTGGGATTGCCGGGCAGCGGACATTCCTCCGGCCCCTCCATCTGGGCTCCTGTGAATAGGAGGGGCCGGGCAAGCAGGCCAGCTGGGCTATGATTTGGTGTCTCCGTCTGACCGTCCTCAGCCTGATCATCAGCCAGGGGGCTG…	4221	PB.442	2	MPPETPLPTGMRGVIRCPVRANPPLLFVTWTKDGQALQLDKFPGWSLGPEGSLIIALGNENALGEYSCTPYNSLGTAGPSPVTQVLLKVLQAPPAFIDQPKEEYFQEVGRELLIPCSARGDPPPIVSWAKVGRGLQGQAQVDSNNSLVLRPLTKEAQGRWECSASNAVARVTTSTNVYVLGTSPHVVTNVSVVPLPKGANVSWEPGFDGGYLQRFSVWYTPLAKRPDRAHHDWVSLAVPIGATHLLVPGLQAHAQYQFSVLAQNKLGSGPFSEIVLSIPEGLPTTPAAPGLPPTEIPPPLSPPRGLVAVRTPRGVLLHWDPPELIPGRLDGYILEGRQGSQGWEILDQGVAGTEIQLLVPGLIKDVLYEFRLVAFADSYVSDPSNVANISTSGLEVYPS…	855	21	chr1	Igsf9	0.000318573	0.941064
PB.442.436	GTGCTGGATGGGAAGACCGAAAGGACCGAGGACGGATGGGGAGGAGGAGTTGGAAGGGTTCCAGGAAAAGTGGGATCTGGTGGCCCTCCAGACAGGAACAGCTCCCTCGGGTGTTGAGTGAGCTAGGCACCAACTGGAAGAGTGAGAGCTGAAACGGGTTGCCTGAGGCGGATCAGAACTCAACTGATGCTCTCTGGGATTGCCGGGCAGCGGACATTCCTCCGGCCCCTCCATCTGGGCTCCTGTGAATAGGAGGGGCCGGGCAAGCAGGCCAGCTGGGCTATGATTTGGTGTCTCCGTCTGACCGTCCTCAGCCTGATCATCAGCCAGGGGGCTGACGGTCGAAGAAAGCCTGAGGTGGTCTCTGTGGTGGGCCGGGCTGGGGAGAGTGCAGTGCTG…	3773	PB.442	2	MGMQCQQCCSPCDHFHQCICARAKRPDRAHHDWVSLAVPIGATHLLVPGLQAHAQYQFSVLAQNKLGSGPFSEIVLSIPEAGGPMGILRPLILSPRPGLEVYPSRTQLPGLLPQPVLAGVVGGVCFLGVAVLVSILAACLMNRRRAARRHRKRLRQDPPLIFSPRGKSGSHSAPGSGSPDSVTKFKLQGSPVPSLRQSLLWGEPARPPSPHPDSPLGRGPLPLEPICRGPDGRFVMGPTVAPSQEKLCLERSEPRTSAKRLAQSFDCSSSSPSGVPQPLCITDISPVGQPLAAVPSPLPGPGPLLQYLSLPFFREMNVDGDWPPLEEPTPAPPPDFMDSQPCPTSSFLPPPDSPPANLRAVLPGTLMGVGVSSEPPYTALADWTLRERVLPGLLSAAPR…	560	18	chr1	Igsf9	0.000318573	0.941383
PB.442.435	GGAGTCTTGGGAGAAAGAAGGAGTGCTGGATGGGAAGACCGAAAGGACCGAGGACGGATGGGGAGGAGGAGTTGGAAGGGTTCCAGGAAAAATCTGGTGGCCCTCCAGACAGGAACAGCTCCCTCGGGTGTTGAGTGAGCTAGGCACCAACTGGAAGAGTGAGAGCTGAAACGGGTTGCCTGAGGCGGATCAGAACTCAACTGATGCTCTCTGGGATTGCCGGGCAGCGGACATTCCTCCGGCCCCTCCATCTGGGCTCCTGTGAATAGGAGGGGCCGGGCAAGCAGGCCAGCTGGGCTATGATTTGGTGTCTCCGTCTGACCGTCCTCAGCCTGATCATCAGCCAGGGGGCTGACGGTCGAAGAAAGCCTGAGGTGGTCTCTGTGGTGGGCCGGGCTG…	4176	PB.442	2	MIWCLRLTVLSLIISQGADGRRKPEVVSVVGRAGESAVLGCDLLPPAGHPPLHVIEWLRFGFLLPIFIQFGLYSPRIDPDYVGRVRLQTGASLQIEGLRVEDQGWYECRVLFLDQHSPEQDFANGSWVHLTVNSPPQFQETPPLVLEVKELEAVTLRCVARGSPQPYVTWKFRGQDLGKGQGQVQVQNGTLWIRRVERGSAGDYTCQASSSEGSITHATQLLVLGPPVIVVPPSNSTVNSSQDVSLACRAEAYPANLTYSWFQDGVNVFHISRLQSRVRILVDGSLWLQATQPDDAGHYTCVPSNGFLHPPSASAYLTVLYPAQVTVMPPETPLPTGMRGVIRCPVRANPPLLFVTWTKDGQALQLDKFPGWSLGPEGSLIIALGNENALGEYSCTPYN…	1179	21	chr1	Igsf9	0.000318573	0.941701
PB.442.434	GGGTTCCAAAAGAAAGGCGTTCCAGGAGCCAGAGAATGCGAGGGAAAAGAGAATTGTTGTGATCTGGTGGCCCTCCAGACAGGAACAGCTCCCTCGGGTGTTGAGTGAGCTAGGCACCAACTGGAAGAGTGAGAGCTGAAACGGGTTGCCTGAGGCGGATCAGAACTCAACTGATGCTCTCTGGGATTGCCGGGCAGCGGACATTCCTCCGGCCCCTCCATCTGGGCTCCTGTGAATAGGAGGGGCCGGGCAAGCAGGCCAGCTGGGCTATGATTTGGTGTCTCCGTCTGACCGTCCTCAGCCTGATCATCAGCCAGGGGGCTGACGGTCGAAGAAAGCCTGAGGTGGTCTCTGTGGTGGGCCGGGCTGGGGAGAGTGCAGTGCTGGGCTGTGACTTGC…	4146	PB.442	2	MIWCLRLTVLSLIISQGADGRRKPEVVSVVGRAGESAVLGCDLLPPAGHPPLHVIEWLRFGFLLPIFIQFGLYSPRIDPDYVGRVRLQTGASLQIEGLRVEDQGWYECRVLFLDQHSPEQDFANGSWVHLTVNSPPQFQETPPLVLEVKELEAVTLRCVARGSPQPYVTWKFRGQDLGKGQGQVQVQNGTLWIRRVERGSAGDYTCQASSSEGSITHATQLLVLGPPVIVVPPSNSTVNSSQDVSLACRAEAYPANLTYSWFQDGVNVFHISRLQSRVRILVDGSLWLQATQPDDAGHYTCVPSNGFLHPPSASAYLTVLYPAQVTVMPPETPLPTGMRGVIRCPVRANPPLLFVTWTKDGQALQLDKFPGWSLGPEGSLIIALGNENALGEYSCTPYN…	1179	21	chr1	Igsf9	0.000318573	0.94202
PB.442.430	AGAAATGGGGTGCCAGCGGGGACAAGGGGAGCAGCGTGGAGTTGTGGGGGGAAAGGGGGAAGCGGGAGAGCTCTAGAGAGAAGTGAAATTACCTGGGGGAGAAGAACTAGGGTAGTTCTGGAAGCGAAGTGGAATTACCGATGGATCTGGTGGCCCTCCAGACAGGAACAGCTCCCTCGGGTGTTGAGTGAGCTAGGCACCAACTGGAAGAGTGAGAGCTGAAACGGGTTGCCTGAGGCGGATCAGAACTCAACTGATGCTCTCTGGGATTGCCGGGCAGCGGACATTCCTCCGGCCCCTCCATCTGGGCTCCTGTGAATAGGAGGGGCCGGGCAAGCAGGCCAGCTGGGCTATGATTTGGTGTCTCCGTCTGACCGTCCTCAGCCTGATCATCAGCCA…	5695	PB.442	2	MPPETPLPTGMRGVIRCPVRANPPLLFVTWTKDGQALQLDKFPGWSLGPEGSLIIALGNENALGEYSCTPYNSLGTAGPSPVTQVLLKAPPAFIDQPKEEYFQEVGRELLIPCSARGDPPPIVSWAKVGRGLQGQAQVDSNNSLVLRPLTKEAQGRWECSASNAVARVTTSTNVYVLGTSPHVVTNVSVVPLPKGANVSWEPGFDGGYLQRFSVWYTPLAKRPDRAHHDWVSLAVPIGATHLLVPGLQAHAQYQFSVLAQNKLGSGPFSEIVLSIPEGLPTTPAAPGLPPTEIPPPLSPPRGLVAVRTPRGVLLHWDPPELIPGRLDGYILEGRQGSQGWEILDQGVAGTEIQLLVPGLIKDVLYEFRLVAFADSYVSDPSNVANISTSGLEVYPSRTQ…	852	19	chr1	Igsf9	0.000318573	0.942338
PB.442.429	GTAGAAATGGGGTGCCAGCGGGGACAAGGGGAGCAGCGTGGAGTTGTGGGGGGAAAGGGGGAAGCGGGAGAGCTCTAGAGAGAAGTGAAATTACCTGGGGGAGAAGAACTAGGGTAGTTCTGGAAGCGAAGTGGAATTACCGATGGATCTGGTGGCCCTCCAGACAGGAACAGCTCCCTCGGGTGTTGAGTGAGCTAGGCACCAACTGGAAGAGTGAGAGCTGAAACGGGTTGCCTGAGGCGGATCAGAACTCAACTGATGCTCTCTGGGATTGCCGGGCAGCGGACATTCCTCCGGCCCCTCCATCTGGGCTCCTGTGAATAGGAGGGGCCGGGCAAGCAGGCCAGCTGGGCTATGATTTGGTGTCTCCGTCTGACCGTCCTCAGCCTGATCATCCAT…	6084	PB.442	2	MPLSLTAPPQFQETPPLVLEVKELEAVTLRCVARGSPQPYVTWKFRGQDLGKGQGQVQVQNGTLWIRRVERGSAGDYTCQASSSEGSITHATQLLVLGALWWKGRGTGPPIVEDMISTGVRVG	123	4	chr1	Igsf9	0.000318573	0.942657
PB.442.428	GTCCTGGAGGGTAGAAATGGGGTGCCAGCGGGGACAAGGGGAGCAGCGTGGAGTTGTGGGGGGAAAGGGGGAAGCGGGAGAGCTCTAGAGAGAAGTGAAATTACCTGGGGGAGAAGAACTAGGGTAGTTCTGGAAGCGAAGTGGAATTACCGATGGATCTGGTGGCCCTCCAGACAGGAACAGCTCCCTCGGGTGTTGAGTGAGCTAGGCACCAACTGGAAGAGTGAGAGCTGAAACGGGTTGCCTGAGGCGGATCAGAACTCAACTGATGCTCTCTGGGATTGCCGGGCAGCGGACATTCCTCCGGCCCCTCCATCTGGGCTCCTGTGAATAGGAGGGGCCGGGCAAGCAGGCCAGCTGGGCTATGATTTGGTGTCTCCGTCTGACCGTCCTCAGCCT…	4320	PB.442	2	MPPETPLPTGMRGVIRCPVRANPPLLFVTWTKDGQALQLDKFPGWSLGPEGSLIIALGNENALGEYSCTPYNSLGTAGPSPVTQVLLKAPPAFIDQPKEEYFQEVGRELLIPCSARGDPPPIVSWAKVGRGLQGQAQVDSNNSLVLRPLTKEAQGRWECSASNAVARVTTSTNVYVLGTSPHVVTNVSVVPLPKGANVSWEPGFDGGYLQRFSVWYTPLAKRPDRAHHDWVSLAVPIGATHLLVPGLQAHAQYQFSVLAQNKLGSGPFSEIVLSIPEGLPTTPAAPGLPPTEIPPPLSPPRGLVAVRTPRGVLLHWDPPELIPGRLDGYILEGRQGSQGWEILDQGVAGTEIQLLVPGLIKDVLYEFRLVAFADSYVSDPSNVANISTSGLEVYPSRTQ…	852	22	chr1	Igsf9	0.000318573	0.942975
PB.442.427	GGGTGTCCTGGAGGGTAGAAATGGGGTGCCAGCGGGGACAAGGGGAGCAGCGTGGAGTTGTGGGGGGAAAGGGGGAAGCGGGAGAGCTCTAGAGAGAAGTGAAATTACCTGGGGGAGAAGAACTAGGGTAGTTCTGGAAGCGAAGTGGAATTACCGATGGATCTGGTGGCCCTCCAGACAGGAACAGCTCCCTCGGGTGTTGAGTGAGCTAGGCACCAACTGGAAGAGTGAGAGCTGAAACGGGTTGCCTGAGGCGGATCAGAACTCAACTGATGCTCTCTGGGATTGCCGGGCAGCGGACATTCCTCCGGCCCCTCCATCTGGGCTCCTGTGAATAGGAGGGGCCGGGCAAGCAGGCCAGCTGGGCTATGATTTGGTGTCTCCGTCTGACCGTCCTCA…	4956	PB.442	2	MNRRRAARRHRKRLRQDPPLIFSPRGKSGSHSAPGSGSPDSVTKFKLQGSPVPSLRQSLLWGEPARPPSPHPDSPLGRGPLPLEPICRGPDGRFVMGPTVAPSQEKLCLERSEPRTSAKRLAQSFDCSSSSPSGVPQPLCITDISPVGQPLAAVPSPLPGPGPLLQYLSLPFFREMNVDGDWPPLEEPTPAPPPDFMDSQPCPTSSFLPPPDSPPANLRAVLPGTLMGVGVSSEPPYTALADWTLRERVLPGLLSAAPRGSLTSQSSGRGSASFLRPPSTAPSAGGSYLSPAPGDTSSWASGPERWPRREHVVTVSKRRNTSVDENYEWDSEFPGDMELLETWHPGLASSRTHPELEPELGVKTPEESCLLNPTHAAGPEARCAALREEFLAFRRRRDA…	420	20	chr1	Igsf9	0.000318573	0.943294
PB.442.423	GTGAGGGTGGGGGTGTCCTGGAGGGTAGAAATGGGGTGCCAGCGGGGACAAGGGGAGCAGCGTGGAGTTGTGGGGGGAAAGGGGGAAGCGGGAGAGCTCTAGAGAGAAGTGAAATTACCTGGGGGAGAAGAACTAGGGTAGTTCTGGAAGCGAAGTGGAATTACCGATGGATCTGGTGGCCCTCCAGACAGGAACAGCTCCCTCGGGTGTTGAGTGAGCTAGGCACCAACTGGAAGAGTGAGAGCTGAAACGGGTTGCCTGAGGCGGATCAGAACTCAACTGATGCTCTCTGGGATTGCCGGGCAGCGGACATTCCTCCGGCCCCTCCATCTGGGCTCCTGTGAATAGGAGGGGCCGGGCAAGCAGGCCAGCTGGGCTATGATTTGGTGTCTCCGTCTG…	5149	PB.442	2	MIWCLRLTVLSLIISQGADGRRKPEVVSVVGRAGESAVLGCDLLPPAGHPPLHVIEWLRFGFLLPIFIQFGLYSPRIDPDYVGRVRLQTGASLQIEGLRVEDQGWYECRVLFLDQHSPEQDFANGSWVHLTVNSPPQFQETPPLVLEVKELEAVTLRCVARGSPQPYVTWKFRGQDLGKGQGQVQVQNGTLWIRRVERGSAGDYTCQASSSEGSITHATQLLVLGPPVIVVPPSNSTVNSSQDVSLACRAEAYPANLTYSWFQDGVNVFHISRLQSRVRILVDGSLWLQATQPDDAGHYTCVPSNGFLHPPSASAYLTVLYPAQVTVMPPETPLPTGMRGVIRCPVRANPPLLFVTWTKDGQALQLDKFPGWSLGPEGSLIIALGNENALGEYSCTPYN…	433	18	chr1	Igsf9	0.000318573	0.943613
PB.442.424	GTGAGGGTGGGGGTGTCCTGGAGGGTAGAAATGGGGTGCCAGCGGGGACAAGGGGAGCAGCGTGGAGTTGTGGGGGGAAAGGGGGAAGCGGGAGAGCTCTAGAGAGAAGTGAAATTACCTGGGGGAGAAGAACTAGGGTAGTTCTGGAAGCGAAGTGGAATTACCGATGGATCTGGTGGCCCTCCAGACAGGAACAGCTCCCTCGGGTGTTGAGTGAGCTAGGCACCAACTGGAAGAGTGAGAGCTGAAACGGGTTGCCTGAGGCGGATCAGAACTCAACTGATGCTCTCTGGGATTGCCGGGCAGCGGACATTCCTCCGGCCCCTCCATCTGGGCTCCTGTGAATAGGAGGGGCCGGGCAAGCAGGCCAGCTGGGCTATGATTTGGTGTCTCCGTCTG…	4763	PB.442	2	MNRRRAARRHRKRLRQDPPLIFSPRGKSGSHSAPGSGSPDSVTKFKLQGSPVPSLRQSLLWGEPARPPSPHPDSPLGRGPLPLEPICRGPDGRFVMGPTVAPSQEKLCLERSEPRTSAKRLAQSFDCSSSSPSGVPQPLCITDISPVGQPLAAVPSPLPGPGPLLQYLSLPFFREMNVDGDWPPLEEPTPAPPPDFMDSQPCPTSSFLPPPDSPPANLRAVLPGTLMGVGVSSEPPYTALADWTLRERVLPGLLSAAPRGSLTSQSSGRGSASFLRPPSTAPSAGGSYLSPAPGDTSSWASGPERWPRREHVVTVSKRRNTSVDENYEWDSEFPGDMELLETWHPGLASSRTHPELEPELGVKTPEESCLLNPTHAAGPEARCAALREEFLAFRRRRDA…	420	20	chr1	Igsf9	0.000318573	0.943931
PB.442.422	GGTGAGGGTGGGGGTGTCCTGGAGGGTAGAAATGGGGTGCCAGCGGGGACAAGGGGAGCAGCGTGGAGTTGTGGGGGGAAAGGGGGAAGCGGGAGAGCTCTAGAGAGAAGTGAAATTACCTGGGGGAGAAGAACTAGGGTAGTTCTGGAAGCGAAGTGGAATTACCGATGGATCTGGTGGCCCTCCAGACAGGAACAGCTCCCTCGGGTGTTGAGTGAGCTAGGCACCAACTGGAAGAGTGAGAGCTGAAACGGGTTGCCTGAGGCGGATCAGAACTCAACTGATGCTCTCTGGGATTGCCGGGCAGCGGACATTCCTCCGGCCCCTCCATCTGGGCTCCTGTGAATAGGAGGGGCCGGGCAAGCAGGCCAGCTGGGCTATGATTTGGTGTCTCCGTCT…	4319	PB.442	2	MNRRRAARRHRKRLRQDPPLIFSPRGKSGSHSAPGSGSPDSVTKFKLQGSPVPSLRQSLLWGEPARPPSPHPDSPLGRGPLPLEPICRGPDGRFVMGPTVAPSQEKLCLERSEPRTSAKRLAQSFDCSSSSPSGVPQPLCITDISPVGQPLAAVPSPLPGPGPLLQYLSLPFFREMNVDGDWPPLEEPTPAPPPDFMDSQPCPTSSFLPPPDSPPANLRAVLPGTLMGVGVSSEPPYTALADWTLRERVLPGLLSAAPRGSLTSQSSGRGSASFLRPPSTAPSAGGSYLSPAPGDTSSWASGPERWPRREHVVTVSKRRNTSVDENYEWDSEFPGDMELLETWHPGLASSRTHPELEPELGVKTPEESCLLNPTHAAGPEARCAALREEFLAFRRRRDA…	420	21	chr1	Igsf9	0.000318573	0.94425
PB.442.418	AGGTGAGGGTGGGGGTGTCCTGGAGGGTAGAAATGGGGTGCCAGCGGGGACAAGGGGAGCAGCGTGGAGTTGTGGGGGGAAAGGGGGAAGCGGGAGAGCTCTAGAGAGAAGTGAAATTACCTGGGGGAGAAGAACTAGGGTAGTTCTGGAAGCGAAGTGGAATTACCGATGGATCTGGTGGCCCTCCAGACAGGAACAGCTCCCTCGGGTGTTGAGTGAGCTAGGCACCAACTGGAAGAGTGAGAGCTGAAACGGGTTGCCTGAGGCGGATCAGAACTCAACTGATGCTCTCTGGGATTGCCGGGCAGCGGACATTCCTCCGGCCCCTCCATCTGGGCTCCTGTGAATAGGAGGGGCCGGGCAAGCAGGCCAGCTGGGCTATGATTTGGTGTCTCCGTC…	4498	PB.442	2	MPPETPLPTGMRGVIRCPVRANPPLLFVTWTKDGQALQLDKFPGWSLGPEGSLIIALGNENALGEYSCTPYNSLGTAGPSPVTQVLLKAPPAFIDQPKEEYFQEVGRELLIPCSARGDPPPIVSWAKVGRGLQGQAQVDSNNSLVLRPLTKEAQGRWECSASNAVARVTTSTNVYVLGTSPHVVTNVSVVPLPKGANVSWEPGFDGGYLQRFSVWYTPLAKRPDRAHHDWVSLAVPIGATHLLVPGLQAHAQYQFSVLAQNKLGSGPFSEIVLSIPEGLPTTPAAPGLPPTEIPPPLSPPRGLVAVRTPRGVLLHWDPPELIPGRLDGYILEGRQGSQGWEILDQGVAGTEIQLLVPGLIKDVLYEFRLVAFADSYVSDPSNVANISTSGLEVYPSRTQ…	750	20	chr1	Igsf9	0.000318573	0.944568
PB.442.419	AGGTGAGGGTGGGGGTGTCCTGGAGGGTAGAAATGGGGTGCCAGCGGGGACAAGGGGAGCAGCGTGGAGTTGTGGGGGGAAAGGGGGAAGCGGGAGAGCTCTAGAGAGAAGTGAAATTACCTGGGGGAGAAGAACTAGGGTAGTTCTGGAAGCGAAGTGGAATTACCGATGGATCTGGTGGCCCTCCAGACAGGAACAGCTCCCTCGGGTGTTGAGTGAGCTAGGCACCAACTGGAAGAGTGAGAGCTGAAACGGGTTGCCTGAGGCGGATCAGAACTCAACTGATGCTCTCTGGGATTGCCGGGCAGCGGACATTCCTCCGGCCCCTCCATCTGGGCTCCTGTGAATAGGAGGGGCCGGGCAAGCAGGCCAGCTGGGCTATGATTTGGTGTCTCCGTC…	4155	PB.442	2	MGMQCQQCCSPCDHFHQCICARAKRPDRAHHDWVSLAVPIGATHLLVPGLQAHAQYQFSVLAQNKLGSGPFSEIVLSIPEGLPTTPAAPGLPPTEIPPPLSPPRGLVAVRTPRGVLLHWDPPELIPGRLDGYILEGRQGSQGWEILDQGVAGTEIQLLVPGLIKDVLYEFRLVAFADSYVSDPSNVANISTSGLEVYPSRTQLPGLLPQPVLAGVVGGVCFLGVAVLVSILAACLMNRRRAARRHRKRLRQDPPLIFSPRGKSGSHSAPGSGSPDSVTKFKLQGSPVPSLRQSLLWGEPARPPSPHPDSPLGRGPLPLEPICRGPDGRFVMGPTVAPSQEKLCLERSEPRTSAKRLAQSFDCSSSSPSGVPQPLCITDISPVGQPLAAVPSPLPGPGPL…	655	20	chr1	Igsf9	0.000318573	0.944887
PB.442.420	AGGTGAGGGTGGGGGTGTCCTGGAGGGTAGAAATGGGGTGCCAGCGGGGACAAGGGGAGCAGCGTGGAGTTGTGGGGGGAAAGGGGGAAGCGGGAGAGCTCTAGAGAGAAGTGAAATTACCTGGGGGAGAAGAACTAGGGTAGTTCTGGAAGCGAAGTGGAATTACCGATGGATCTGGTGGCCCTCCAGACAGGAACAGCTCCCTCGGGTGTTGAGTGAGCTAGGCACCAACTGGAAGAGTGAGAGCTGAAACGGGTTGCCTGAGGCGGATCAGAACTCAACTGATGCTCTCTGGGATTGAGGGGCCGGGCAAGCAGGCCAGCTGGGCTATGATTTGGTGTCTCCGTCTGACCGTCCTCAGCCTGATCATCAGCCAGGGGGCTGACGGTCGAAGAAAGC…	4147	PB.442	2	MNRRRAARRHRKRLRQDPPLIFSPRGKSGSHSAPGSGSPDSVTKFKLQGSPVPSLRQSLLWGEPARPPSPHPDSPLGRGPLPLEPICRGPDGRFVMGPTVAPSQEKLCLERSEPRTSAKRLAQSFDCSSSSPSGVPQPLCITDISPVGQPLAAVPSPLPGPGPLLQYLSLPFFREMNVDGDWPPLEEPTPAPPPDFMDSQPCPTSSFLPPPDSPPANLRAVLPGTLMGVGVSSEPPYTALADWTLRERVLPGLLSAAPRGSLTSQSSGRGSASFLRPPSTAPSAGGSYLSPAPGDTSSWASGPERWPRREHVVTVSKRRNTSVDENYEWDSEFPGDMELLETWHPGLASSRTHPELEPELGVKTPEESCLLNPTHAAGPEARCAALREEFLAFRRRRDA…	420	22	chr1	Igsf9	0.000318573	0.945205
PB.442.416	AGGTGAGGGTGGGGGTGTCCTGGAGGGTAGAAATGGGGTGCCAGCGGGGACAAGGGGAGCAGCGTGGAGTTGTGGGGGGAAAGGGGGAAGCGGGAGAGCTCTAGAGAGAAGTGAAATTACCTGGGGGAGAAGAACTAGGGTAGTTCTGGAAGCGAAGTGGAATTACCGATGGATCTGGTGGCCCTCCAGACAGGAACAGCTCCCTCGGGTGTTGAGTGAGCTAGGCACCAACTGGAAGAGTGAGAGCTGAAACGGGTTGCCTGAGGCGGATCAGAACTCAACTGATGCTCTCTGGGATTGCCGGGCAGCGGACATTCCTCCGGCCCCTCCATCTGGGCTCCTGTGAATAGGAGGGGCCGGGCAAGCAGGCCAGCTGGGCTATGATTTGGTGTCTCCGTC…	5094	PB.442	2	MPPETPLPTGMRGVIRCPVRANPPLLFVTWTKDGQALQLDKFPGWSLGPEGSLIIALGNENALGEYSCTPYNSLGTAGPSPVTQVLLKAPPAFIDQPKEEYFQEVGRELLIPCSARGDPPPIVSWAKVGRGLQGQAQVDSNNSLVLRPLTKEAQGRWECSASNAVARVTTSTNVYVLGTSPHVVTNVSVVPLPKGANVSWEPGFDGGYLQRFSVWYTPLAKRPDRAHHDWVSLAVPIGATHLLVPGLQAHAQYQFSVLAQNKLGSGPFSEIVLSIPEGLPTTPAAPGLPPTEIPPPLSPPRGLVAVRTPRGVLLHWDPPELIPGRLDGYILEGRQGSQGWEILDQGVAGTEIQLLVPGLIKDVLYEFRLVAFADSYVSDPSNVANISTSGLEVYPSRTQ…	852	20	chr1	Igsf9	0.000318573	0.945524
PB.442.421	AGGTGAGGGTGGGGGTGTCCTGGAGGGTAGAAATGGGGTGCCAGCGGGGACAAGGGGAGCAGCGTGGAGTTGTGGGGGGAAAGGGGGAAGCGGGAGAGCTCTAGAGAGAAGTGAAATTACCTGGGGGAGAAGAACTAGGGTAGTTCTGGAAGCGAAGTGGAATTACCGATGGATCTGGTGGCCCTCCAGACAGGAACAGCTCCCTCGGGTGTTGAGTGAGCTAGGCACCAACTGGAAGAGTGAGAGCTGAAACGGGTTGCCTGAGGCGGATCAGAACTCAACTGATGCTCTCTGGGATTGCCGGGCAGCGGACATTCCTCCGGCCCCTCCATCTGGGCTCCTGTGAATAGGAGGGGCCGGGCAAGCAGGCCAGCTGGGCTATGATTTGGTGTCTCCGTC…	2147	PB.442	2	MIWCLRLTVLSLIISQGADGRRKPEVVSVVGRAGESAVLGCDLLPPAGHPPLHVIEWLRFGFLLPIFIQFGLYSPRIDPDYVGRVRLQTGASLQIEGLRVEDQGWYECRVLFLDQHSPEQDFANGSWVHLTVNCMKLGSRW	141	4	chr1	Igsf9	0.000318573	0.945843
PB.442.414	GCAGGTGAGGGTGGGGGTGTCCTGGAGGGTAGAAATGGGGTGCCAGCGGGGACAAGGGGAGCAGCGTGGAGTTGTGGGGGGAAAGGGGGAAGCGGGAGAGCTCTAGAGAGAAGTGAAATTACCTGGGGGAGAAGAACTAGGGTAGTTCTGGAAGCGAAGTGGAATTACCGATGGATCTGGTGGCCCTCCAGACAGGAACAGCTCCCTCGGGTGTTGAGTGAGCTAGGCACCAACTGGAAGAGTGAGAGCTGAAACGGGTTGCCTGAGGCGGATCAGAACTCAACTGATGCTCTCTGGGATTGCCGGGCAGCGGACATTCCTCCGGCCCCTCCATCTGGGCTCCTGTGAATAGGAGGGGCCGGGCAAGCAGGCCAGCTGGGCTATGATTTGGTGTCTCCG…	4583	PB.442	2	MIWCLRLTVLSLIISQGADGRRKPEVVSVVGRAGESAVLGCDLLPPAGHPPLHVIEWLRFGFLLPIFIQFGLYSPRIDPDYVGRVRLQTGASLQIEGLRVEDQGWYECRVLFLDQHSPEQDFANGSWVHLTVNSPPQFQETPPLVLEVKELEAVTLRCVARGSPQPYVTWKFRGQDLGKGQGQVQVQNGTLWIRRVERGSAGDYTCQASSSEGSITHATQLLVLGPPVIVVPPSNSTVNSSQDVSLACRAEAYPANLTYSWFQDGVNVFHISRLQSRVRILVDGSLWLQATQPDDAGHYTCVPSNGFLHPPSASAYLTVLYPAQVTVMPPETPLPTGMRGVIRCPVRANPPLLFVTWTKDGQALQLDKFPGWSLGPEGSLIIALGNENALGEYSCTPYN…	709	20	chr1	Igsf9	0.000318573	0.946161
PB.442.415	GCAGGTGAGGGTGGGGGTGTCCTGGAGGGTAGAAATGGGGTGCCAGCGGGGACAAGGGGAGCAGCGTGGAGTTGTGGGGGGAAAGGGGGAAGCGGGAGAGCTCTAGAGAGAAGTGAAATTACCTGGGGGAGAAGAACTAGGGTAGTTCTGGAAGCGAAGTGGAATTACCGATGGATCTGGTGGCCCTCCAGACAGGAACAGCTCCCTCGGGTGTTGAGTGAGCTAGGCACCAACTGGAAGAGTGAGAGCTGAAACGGGTTGCCTGAGGCGGATCAGAACTCAACTGATGCTCTCTGGGATTGCCGGGCAGCGGACATTCCTCCGGCCCCTCCATCTGGGCTCCTGTGAATAGGAGGGGCCGGGCAAGCAGGCCAGCTGGGCTATGATTTGGTGTCTCCG…	4219	PB.442	2	MNRRRAARRHRKRLRQDPPLIFSPRGKSGSHSAPGSGSPDSVTKFKLQGSPVPSLRQSLLWGEPARPPSPHPDSPLGRGPLPLEPICRGPDGRFVMGPTVAPSQEKLCLERSEPRTSAKRLAQSFDCSSSSPSGVPQPLCITDISPVGQPLAAVPSPLPGPGPLLQYLSLPFFREMNVDGDWPPLEEPTPAPPPDFMDSQPCPTSSFLPPPDSPPANLRAVLPGTLMGVGVSSEPPYTALADWTLRERVLPGLLSAAPRGSLTSQSSGRGSASFLRPPSTAPSAGGSYLSPAPGDTSSWASGPERWPRREHVVTVSKRRNTSVDENYEWDSEFPGDMELLETWHPGLASSRTHPELEPELGVKTPEESCLLNPTHAAGPEARCAALREEFLAFRRRRDA…	420	20	chr1	Igsf9	0.000318573	0.94648
PB.442.411	GAGCAGGTGAGGGTGGGGGTGTCCTGGAGGGTAGAAATGGGGTGCCAGCGGGGACAAGGGGAGCAGCGTGGAGTTGTGGGGGGAAAGGGGGAAGCGGGAGAGCTCTAGAGAGAAGTGAAATTACCTGGGGGAGAAGAACTAGGGTAGTTCTGGAAGCGAAGTGGAATTACCGATGGATCTGGTGGCCCTCCAGACAGGAACAGCTCCCTCGGGTGTTGAGTGAGCTAGGCACCAACTGGAAGAGTGAGAGCTGAAACGGGTTGCCTGAGGCGGATCAGAACTCAACTGATGCTCTCTGGGATTGCCGGGCAGCGGACATTCCTCCGGCCCCTCCATCTGGGCTCCTGTGAATAGGAGGGGCCGGGCAAGCAGGCCAGCTGGGCTATGATTTGGTGTCTC…	4204	PB.442	2	MNRRRAARRHRKRLRQDPPLIFSPRGKSGSHSAPGSGSPDSVTKFKLQGSPVPSLRQSLLWGEPARPPSPHPDSPLGRGPLPLEPICRGPDGRFVMGPTVAPSQEKLCLERSEPRTSAKRLAQSFDCSSSSPSGVPQPLCITDISPVGQPLAAVPSPLPGPGPLLQYLSLPFFREMNVDGDWPPLEEPTPAPPPDFMDSQPCPTSSFLPPPDSPPANLRAVLPGTLMGVGVSSEPPYTALADWTLRERVLPGLLSAAPRGSLTSQSSGRGSASFLRPPSTAPSAGGSYLSPAPGDTSSWASGPERWPRREHVVTVSKRRNTSVDENYEWDSEFPGDMELLETWHPGLASSRTHPELEPELGVKTPEESCLLNPTHAAGPEARCAALREEFLAFRRRRDA…	420	21	chr1	Igsf9	0.000318573	0.946798
PB.442.407	AGAGCAGGTGAGGGTGGGGGTGTCCTGGAGGGTAGAAATGGGGTGCCAGCGGGGACAAGGGGAGCAGCGTGGAGTTGTGGGGGGAAAGGGGGAAGCGGGAGAGCTCTAGAGAGAAGTGAAATTACCTGGGGGAGAAGAACTAGGGTAGTTCTGGAAGCGAAGTGGAATTACCGATGGATCTGGTGGCCCTCCAGACAGGAACAGCTCCCTCGGGTGTTGAGTGAGCTAGGCACCAACTGGAAGAGTGAGAGCTGAAACGGGTTGCCTGAGGCGGATCAGAACTCAACTGATGCTCTCTGGGATTGCCGGGCAGCGGACATTCCTCCGGCCCCTCCATCTGGGCTCCTGTGAATAGGAGGGGCCGGGCAAGCAGGCCAGCTGGGCTATGATTTGGTGTCT…	4158	PB.442	2	MPPETPLPTGMRGVIRCPVRANPPLLFVTWTKDGQALQLDKFPGWSLGPEGSLIIALGNENALGEYSCTPYNSLGTAGPSPVTQVLLKAPPAFIDQPKEEYFQEVGRELLIPCSARGDPPPIVSWAKVGRGLQGQAQVDSNNSLVLRPLTKEAQGRWECSASNAVARVTTSTNVYVLGTSPHVVTNVSVVPLPKGANVSWEPGFDGGYLQRFSVWYTPLAKRPDRAHHDWVSLAVPIGATHLLVPGLQAHAQYQFSVLAQNKLGSGPFSEIVLSIPEGLPTTPAAPGLPPTEIPPPLSPPRGLVAVRTPRGVLLHWDPPELIPGRLDGYILEGRQGSQGWEILDQGVAGTEIQLLVPGLIKDVLYEFRLVAFADSYVSDPSNVANISTSGLEVYPSRTQ…	852	21	chr1	Igsf9	0.000318573	0.947117
PB.442.408	AGAGCAGGTGAGGGTGGGGGTGTCCTGGAGGGTAGAAATGGGGTGCCAGCGGGGACAAGGGGAGCAGCGTGGAGTTGTGGGGGGAAAGGGGGAAGCGGGAGAGCTCTAGAGAGAAGTGAAATTACCTGGGGGAGAAGAACTAGGGTAGTTCTGGAAGCGAAGTGGAATTACCGATGGATCTGGTGGCCCTCCAGACAGGAACAGCTCCCTCGGGTGTTGAGTGAGCTAGGCACCAACTGGAAGAGTGAGAGCTGAAACGGGTTGCCTGAGGCGGATCAGAACTCAACTGATGCTCTCTGGGATTGCCGGGCAGCGGACATTCCTCCGGCCCCTCCATCTGGGCTCCTGTGAATAGGAGGGGCCGGGCAAGCAGGCCAGCTGGGCTATGATTTGGTGTCT…	4234	PB.442	2	MIWCLRLTVLSLIISQGADGRRKPEVVSVVGRAGESAVLGCDLLPPAGHPPLHVIEWLRFGFLLPIFIQFGLYSPRIDPDYVGRVRLQTGASLQIEGLRVEDQGWYECRVLFLDQHSPEQDFANGSWVHLTVNSPPQFQETPPLVLEVKELEAVTLRCVARGSPQPYVTWKFRGQDLGKGQGQVQVQNGTLWIRRVERGSAGDYTCQASSSEGSITHATQLLVLGPPVIVVPPSNSTVNSSQDVSLACRAEAYPANLTYSWFQDGVNVFHISRLQSRVRILVDGSLWLQATQPDDAGHYTCVPSNGFLHPPSASAYLTVLYPAQVTVMPPETPLPTGMRGVIRCPVRANPPLLFVTWTKDGQALQLDKFPGWSLGPEGSLIIALGNENALGEYSCTPYN…	709	22	chr1	Igsf9	0.000318573	0.947435
PB.442.400	GCAGAGCAGGTGAGGGTGGGGGTGTCCTGGAGGGTAGAAATGGGGTGCCAGCGGGGACAAGGGAACAGCTCCCTCGGGTGTTGAGTGAGCTAGGCACCAACTGGAAGAGTGAGAGCTGAAACGGGTTGCCTGAGGCGGATCAGAACTCAACTGATGCTCTCTGGGATTGCCGGGCAGCGGACATTCCTCCGGCCCCTCCATCTGGGCTCCTGTGAATAGGAGGGGCCGGGCAAGCAGGCCAGCTGGGCTATGATTTGGTGTCTCCGTCTGACCGTCCTCAGCCTGATCATCAGCCAGGGGGCTGACGGTCGAAGAAAGCCTGAGGTGGTCTCTGTGGTGGGCCGGGCTGGGGAGAGTGCAGTGCTGGGCTGTGACTTGCTGCCTCCAGCTGGCCACCCC…	4410	PB.442	2	MIWCLRLTVLSLIISQGADGRRKPEVVSVVGRAGESAVLGCDLLPPAGHPPLHVIEWLRFGFLLPIFIQFGLYSPRIDPDYVGRVRLQTGASLQIEGLRVEDQGWYECRVLFLDQHSPEQDFANGSWVHLTVNSPPQFQETPPLVLEVKELEAVTLRCVARGSPQPYVTWKFRGQDLGKGQGQVQVQNGTLWIRRVERGSAGDYTCQASSSEGSITHATQLLVLGPPVIVVPPSNSTVNSSQDVSLACRAEAYPANLTYSWFQDGVNVFHISRLQSRVRILVDGSLWLQATQPDDAGHYTCVPSNGFLHPPSASAYLTVLYPAQVTVMPPETPLPTGMRGVIRCPVRANPPLLFVTWTKDGQALQLDKFPGWSLGPEGSLIIALGNENALGEYSCTPYN…	542	20	chr1	Igsf9	0.000318573	0.947754
PB.442.395	GCTGTGCTGTGCAGAGCAGATCTGGTGGCCCTCCAGACAGGAACAGCTCCCTCGGGTGTTGAGTGAGCTAGGCACCAACTGGAAGAGTGAGAGCTGAAACGGGTTGCCTGAGGCGGATCAGAACTCAACTGATGCTCTCTGGGATTGAGGGGCCGGGCAAGCAGGCCAGCTGGGCTATGATTTGGTGTCTCCGTCTGACCGTCCTCAGCCTGATCATCAGCCAGGGGGCTGACGGTCGAAGAAAGCCTGAGGTGGTCTCTGTGGTGGGCCGGGCTGGGGAGAGTGCAGTGCTGGGCTGTGACTTGCTGCCTCCAGCTGGCCACCCCCCTCTGCATGTCATCGAGTGGCTGCGCTTTGGATTCCTGCTTCCCATCTTCATCCAGTTCGGCCTCTACTCTC…	4671	PB.442	2	MLSGIEGPGKQASWAMIWCLRLTVLSLIISQGADGRRKPEVVSVVGRAGESAVLGCDLLPPAGHPPLHVIEWLRFGFLLPIFIQFGLYSPRIDPDYVGRVRLQTGASLQIEGLRVEDQGWYECRVLFLDQHSPEQDFANGSWVHLTVNSPPQFQETPPLVLEVKELEAVTLRCVARGSPQPYVTWKFRGQDLGKGQGQVQVQNGTLWIRRVERGSAGDYTCQASSSEGSITHATQLLVLGPPVIVVPPSNSTVNSSQDVSLACRAEAYPANLTYSWFQDGVNVFHISRLQSRVRILVDGSLWLQATQPDDAGHYTCVPSNGFLHPPSASAYLTVLYPAQVTVMPPETPLPTGMRGVIRCPVRANPPLLFVTWTKDGQALQLDKFPGWSLGPEGSLIIAL…	517	19	chr1	Igsf9	0.000318573	0.948073
PB.442.394	GAGCTGTGCTGTGCAGAGCAGATCTGGTGGCCCTCCAGACAGGAACAGCTCCCTCGGGTGTTGAGTGAGCTAGGCACCAACTGGAAGAGTGAGAGCTGAAACGGGTTGCCTGAGGCGGATCAGAACTCAACTGATGCTCTCTGGGATTGCCGGGCAGCGGACATTCCTCCGGCCCCTCCATCTGGGCTCCTGTGAATAGGAGGGGCCGGGCAAGCAGGCCAGCTGGGCTATGATTTGGTGTCTCCGTCTGACCGTCCTCAGCCTGATCATCAGCCAGGGGGCTGACGGTCGAAGAAAGCCTGAGGTGGTCTCTGTGGTGGGCCGGGCTGGGGAGAGTGCAGTGCTGGGCTGTGACTTGCTGCCTCCAGCTGGCCACCCCCCTCTGCATGTCATCGAGTG…	4611	PB.442	2	MIWCLRLTVLSLIISQGADGRRKPEVVSVVGRAGESAVLGCDLLPPAGHPPLHVIEWLRFGFLLPIFIQFGLYSPRIDPDYVGRVRLQTGASLQIEGLRVEDQGWYECRVLFLDQHSPEQDFANGSWVHLTVNSPPQFQETPPLVLEVKELEAVTLRCVARGSPQPYVTWKFRGQDLGKGQGQVQVQNGTLWIRRVERGSAGDYTCQASSSEGSITHATQLLVLGPPVIVVPPSNSTVNSSQDVSLACRAEAYPANLTYSWFQDGVNVFHISRLQSRVRILVDGSLWLQATQPDDAGHYTCVPSNGFLHPPSASAYLTVLYPAQVTVMPPETPLPTGMRGVIRCPVRANPPLLFVTWTKDGQALQLDKFPGWSLGPEGSLIIALGNENALGEYSCTPYN…	423	19	chr1	Igsf9	0.000318573	0.948391
PB.442.386	AGAGCTGTGCTGTGCAGAGCAGATCTGGTGGCCCTCCAGACAGGAACAGCTCCCTCGGGTGTTGAGTGAGCTAGGCACCAACTGGAAGAGTGAGAGCTGAAACGGGTTGCCTGAGGCGGATCAGAACTCAACTGATGCTCTCTGGGATTGCCGGGCAGCGGACATTCCTCCGGCCCCTCCATCTGGGCTCCTGTGAATAGGAGGGGCCGGGCAAGCAGGCCAGCTGGGCTATGATTTGGTGTCTCCGTCTGACCGTCCTCAGCCTGATCATCAGCCAGGGGGCTGACGGTCGAAGAAAGCCTGAGGTGGTCTCTGTGGTGGGCCGGGCTGGGGAGAGTGCAGTGCTGGGCTGTGACTTGCTGCCTCCAGCTGGCCACCCCCCTCTGCATGTCATCGAGT…	4557	PB.442	2	MIWCLRLTVLSLIISQGADGRRKPEVVSVVGRAGESAVLGCDLLPPAGHPPLHVIEWLRFGFLLPIFIQFGLYSPRIDPDYVGRVRLQTGASLQIEGLRVEDQGWYECRVLFLDQHSPEQDFANGSWVHLTVNSPPQFQETPPLVLEVKELEAVTLRCVARGSPQPYVTWKFRGQDLGKGQGQVQVQNGTLWIRRVERGSAGDYTCQASSSEGSITHATQLLVLGPPVIVVPPSNSTVNSSQDVSLACRAEAYPANLTYSWFQDGVNVFHISRLQSRVRILVDGSLWLQATQPDDAGHYTCVPSNGFLHPPSASAYLTVLYPAQVTVMPPETPLPTGMRGVIRCPVRANPPLLFVTWTKDGQALQLDKFPGWSLGPEGSLIIALGNENALGEYSCTPYN…	455	19	chr1	Igsf9	0.000318573	0.94871
PB.442.385	AGAGCTGTGCTGTGCAGAGCAGATCTGGTGGCCCTCCAGACAGGAACAGCTCCCTCGGGTGTTGAGTGAGCTAGGCACCAACTGGAAGAGTGAGAGCTGAAACGGGTTGCCTGAGGCGGATCAGAACTCAACTGATGCTCTCTGGGATTGCCGGGCAGCGGACATTCCTCCGGCCCCTCCATCTGGGCTCCTGTGAATAGGAGGGGCCGGGCAAGCAGGCCAGCTGGGCTATGATTTGGTGTCTCCGTCTGACCGTCCTCAGCCTGATCATCAGCCAGGGGGCTGACGGTCGAAGAAAGCCTGAGGTGGTCTCTGTGGTGGGCCGGGCTGGGGAGAGTGCAGTGCTGGGCTGTGACTTGCTGCCTCCAGCTGGCCACCCCCCTCTGCATGTCATCGAGT…	4753	PB.442	2	MPLSLTAPPQFQETPPLVLEVKELEAVTLRCVARGSPQPYVTWKFRGQDLGKGQGQVQVQNGTLWIRRVERGSAGDYTCQASSSEGSITHATQLLVLGPPVIVVPPSNSTVNSSQDVSLACRAEAYPANLTYSWFQDGVNVFHISRLQSRVRILVDGSLWLQATQPDDAGHYTCVPSNGFLHPPSASAYLTVLYPAQVTVMPPETPLPTGMRGVIRCPVRANPPLLFVTWTKDGQALQLDKFPGWSLGPEGSLIIALGNENALGEYSCTPYNSLGTAGPSPVTQVLLKAPPAFIDQPKEEYFQEVGRELLIPCSARGDPPPIVSWAKVGRGLQGQAQVDSNNSLVLRPLTKEAQGRWECSASNAVARVTTSTNVYVLGTSPHVVTNVSVVPLPKGANVS…	597	20	chr1	Igsf9	0.000318573	0.949028
PB.442.382	AGAGCTGTGCTGTGCAGAGCAGATCTGGTGGCCCTCCAGACAGGAACAGCTCCCTCGGGTGTTGAGTGAGCTAGGCACCAACTGGAAGAGTGAGAGCTGAAACGGGTTGCCTGAGGCGGATCAGAACTCAACTGATGCTCTCTGGGATTGCCGGGCAGCGGACATTCCTCCGGCCCCTCCATCTGGGCTCCTGTGAATAGGAGGGGCCGGGCAAGCAGGCCAGCTGGGCTATGATTTGGTGTCTCCGTCTGACCGTCCTCAGCCTGATCATCAGCCAGGGGGCTGACGGTCGAAGAAAGCCTGAGGTGGTCTCTGTGGTGGGCCGGGCTGGGGAGAGTGCAGTGCTGGGCTGTGACTTGCTGCCTCCAGCTGGCCACCCCCCTCTGCATGTCATCGAGT…	4733	PB.442	2	MPLSLTAPPQFQETPPLVLEVKELEAVTLRCVARGSPQPYVTWKFRGQDLGKGQGQVQVQNGTLWIRRVERGSAGDYTCQASSSEGSITHATQLLVLGPPVIVVPPSNSTVNSSQDVSLACRAEAYPANLTYSWFQDGVNVFHISRLQSRVRILVDGSLWLQATQPDDAGHYTCVPSNGFLHPPSASAYLTVLYPAQVTVMPPETPLPTGMRGVIRCPVRANPPLLFVTWTKDGQALQLDKFPGWSLGPEGSLIIALGNENALGEYSCTPYNSLGTAGPSPVTQVLLKAPPAFIDQPKEEYFQEVGRELLIPCSARGDPPPIVSWAKVGRGLQGQAQVDSNNSLVLRPLTKEAQGRWECSASNAVARVTTSTNVYVLGTSPHVVTNVSVVPLPKGANVS…	1052	21	chr1	Igsf9	0.000318573	0.949347
PB.442.377	AGAGCTGTGCTGTGCAGAGCAGATCTGGTGGCCCTCCAGACAGGAACAGCTCCCTCGGGTGTTGAGTGAGCTAGGCACCAACTGGAAGAGTGAGAGCTGAAACGGGTTGCCTGAGGCGGATCAGAACTCAACTGATGCTCTCTGGGATTGCCGGGCAGCGGACATTCCTCCGGCCCCTCCATCTGGGCTCCTGTGAATAGGAGGGGCCGGGCAAGCAGGCCAGCTGGGCTATGATTTGGTGTCTCCGTCTGACCGTCCTCAGCCTGATCATCAGCCAGGGGGCTGACGGACGAGTCCGGCTGCAGACAGGAGCATCTCTCCAGATTGAGGGGCTCCGGGTGGAAGACCAGGGTTGGTACGAGTGCCGTGTGCTCTTCCTGGACCAACACAGCCCTGAAC…	5080	PB.442	2	MSGPLGEGWLPVSSGLTSGSVGGPGAAGPGPGGQQQQPRPSTPDQGGPGTMGMQCQQCCSPCDHFHQCICARAKRPDRAHHDWVSLAVPIGATHLLVPGLQAHAQYQFSVLAQNKLGSGPFSEIVLSIPEGLPTTPAAPGLPPTEIPPPLSPPRGLVAVRTPRGVLLHWDPPELIPGRLDGYILEGRQGSQGWEILDQGVAGTEIQLLVPGLIKDVLYEFRLVAFADSYVSDPSNVANISTSGLEVYPSRTQLPGLLPQPVLAGVVGGVCFLGVAVLVSILAACLMNRRRAARRHRKRLRQDPPLIFSPRGKSGSHSAPGSGSPDSVTKFKLQGSPVPSLRQSLLWGEPARPPSPHPDSPLGRGPLPLEPICRGPDGRFVMGPTVAPSQEKLCLERSEP…	705	16	chr1	Igsf9	0.000318573	0.949665
PB.442.373	AGAGCTGTGCTGTGCAGAGCAGATCTGGTGGCCCTCCAGACAGGAACAGCTCCCTCGGGTGTTGAGTGAGCTAGGCACCAACTGGAAGAGTGAGAGCTGAAACGGGTTGCCTGAGGCGGATCAGAACTCAACTGATGCTCTCTGGGATTGCCGGGCAGCGGACATTCCTCCGGCCCCTCCATCTGGGCTCCTGTGAATAGGAGGGGCCGGGCAAGCAGGCCAGCTGGGCTATGATTTGGTGTCTCCGTCTGACCGTCCTCAGCCTGATCATCAGCCAGGGGGCTGACGGTCGAAGAAAGCCTGAGGTGGTCTCTGTGGTGGGCCGGGCTGGGGAGAGTGCAGTGCTGGGCTGTGACTTGCTGCCTCCAGCTGGCCACCCCCCTCTGCATGTCATCGAGT…	5532	PB.442	2	MPPETPLPTGMRGVIRCPVRANPPLLFVTWTKDGQALQLDKFPGWSLGPEGSLIIALGNENALGEYSCTPYNSLGTAGPSPVTQVLLKAPPAFIDQPKEEYFQEVGRELLIPCSARGDPPPIVSWAKVGRGLQGQAQVDSNNSLVLRPLTKEAQGRWECSASNAVARVTTSTNVYVLGTSPHVVTNVSVVPLPKGANVSWEPGFDGGYLQRFSVWYTPLAKRPDRAHHDWVSLAVPIGATHLLVPGLQAHAQYQFSVLAQNKLGSGPFSEIVLSIPEEIPPPLSPPRGLVAVRTPRGVLLHWDPPELIPGRLDGYILEGRQGSQGWEILDQGVAGTEIQLLVPGLIKDVLYEFRLVAFADSYVSDPSNVANISTSGLEVYPSRTQLPGLLPQPVLAGVV…	838	19	chr1	Igsf9	0.000318573	0.949984
PB.564.7	AGAGCAAACTAACTCTGGACTACCCTGAGCAGCCTCTGCCTAGCATGGAGAGCGGCGGCCGCGGCTGGCGGGCGACGCTGGAGACGCTTTCGCCCGCGAGGTAGTTGGCCGACGTTGCGCAAGGACGAAAGTGCTGGCGGGTGGCCGCGGCGTCTCCGCGAGCCCCCCGACGAGGCCGGGCGGGCTGCTGGCTGGCGGATTTCACCGCGATTCCCCCGGAGGCTCTTTGCAAAGCTGCTTGAAACTTCTCCCAAACTCGCCATGGATGTGGCGGCCGCTGCGTTGCCTGCTTTTGTAGCTCTCTGGCTTCTGTACCCGTGGCCTCTCCTGGGGTCGGCCCTTGGCCAGTTCTCAGCAGGTGGCTGTACTTTTGATGATGGGCCAGGGGCTTGTGACTAC…	4873	PB.564	206	MDVAAAALPAFVALWLLYPWPLLGSALGQFSAGGCTFDDGPGACDYHQDLYDDFEWVHVSAQEPHYLPPEMPQGSYMVVDSSNHDPGEKARLQLPTMKENDTHCIDFSYLLYSQKGLNPGTLNILVRVNKGPLANPIWNVTGFTGRDWLRAELAVSTFWPNEYQVIFEAEVSGGRSGYIAIDDIQVLSYPCDKSPHFLRLGDVEVNAGQNATFQCIATGRDAVHNKLWLQRRNGEDIPVAQTKNINHRRFAASFRLQEVTKTDQDLYRCVTQSERGSGVSNFAQLIVREPPRPIAPPQLLGVGPTYLLIQLNANSIIGDGPIILKEVEYRMTSGSWTETHAVNAPTYKLWHLDPDTEYEIRVLLTRPGEGGTGLPGPPLITRTKCAEPMRTPKTLKIAE…	1471	34	chr10	Ptprk	0.334959	0.334959
PB.564.1	GGCAGTGGCGGCGGCGCGCACCGGAGCCCGCATTCCTCCGAAGCTGCCGGAGCCCGCGGGGCGACGTCACCCCAGGCTCCGCCCCCGTCCCTCCCAGAGCAAACTAACTCTGGACTACCCTGAGCAGCCTCTGCCTAGCATGGAGAGCGGCGGCCGCGGCTGGCGGGCGACGCTGGAGACGCTTTCGCCCGCGAGGTAGTTGGCCGACGTTGCGCAAGGACGAAAGTGCTGGCGGGTGGCCGCGGCGTCTCCGCGAGCCCCCCGACGAGGCCGGGCGGGCTGCTGGCTGGCGGATTTCACCGCGATTCCCCCGGAGGCTCTTTGCAAAGCTGCTTGAAACTTCTCCCAAACTCGCCATGGATGTGGCGGCCGCTGCGTTGCCTGCTTTTGTAGCTCTCT…	5442	PB.564	80	MDVAAAALPAFVALWLLYPWPLLGSALGQFSAGGCTFDDGPGACDYHQDLYDDFEWVHVSAQEPHYLPPEMPQGSYMVVDSSNHDPGEKARLQLPTMKENDTHCIDFSYLLYSQKGLNPGTLNILVRVNKGPLANPIWNVTGFTGRDWLRAELAVSTFWPNEYQVIFEAEVSGGRSGYIAIDDIQVLSYPCDKSPHFLRLGDVEVNAGQNATFQCIATGRDAVHNKLWLQRRNGEDIPVAQTKNINHRRFAASFRLQEVTKTDQDLYRCVTQSERGSGVSNFAQLIVREPPRPIAPPQLLGVGPTYLLIQLNANSIIGDGPIILKEVEYRMTSGSWTETHAVNAPTYKLWHLDPDTEYEIRVLLTRPGEGGTGLPGPPLITRTKCAEPMRTPKTLKIAE…	750	12	chr10	Ptprk	0.130081	0.465041
PB.564.8	AGAGCAAACTAACTCTGGACTACCCTGAGCAGCCTCTGCCTAGCATGGAGAGCGGCGGCCGCGGCTGGCGGGCGACGCTGGAGACGCTTTCGCCCGCGAGGTAGTTGGCCGACGTTGCGCAAGGACGAAAGTGCTGGCGGGTGGCCGCGGCGTCTCCGCGAGCCCCCCGACGAGGCCGGGCGGGCTGCTGGCTGGCGGATTTCACCGCGATTCCCCCGGAGGCTCTTTGCAAAGCTGCTTGAAACTTCTCCCAAACTCGCCATGGATGTGGCGGCCGCTGCGTTGCCTGCTTTTGTAGCTCTCTGGCTTCTGTACCCGTGGCCTCTCCTGGGGTCGGCCCTTGGCCAGTTCTCAGCAGGTGGCTGTACTTTTGATGATGGGCCAGGGGCTTGTGACTAC…	6043	PB.564	50	MDVAAAALPAFVALWLLYPWPLLGSALGQFSAGGCTFDDGPGACDYHQDLYDDFEWVHVSAQEPHYLPPEMPQGSYMVVDSSNHDPGEKARLQLPTMKENDTHCIDFSYLLYSQKGLNPGTLNILVRVNKGPLANPIWNVTGFTGRDWLRAELAVSTFWPNEYQVIFEAEVSGGRSGYIAIDDIQVLSYPCDKSPHFLRLGDVEVNAGQNATFQCIATGRDAVHNKLWLQRRNGEDIPVAQTKNINHRRFAASFRLQEVTKTDQDLYRCVTQSERGSGVSNFAQLIVREPPRPIAPPQLLGVGPTYLLIQLNANSIIGDGPIILKEVEYRMTSGSWTETHAVNAPTYKLWHLDPDTEYEIRVLLTRPGEGGTGLPGPPLITRTKCAEPMRTPKTLKIAE…	1439	30	chr10	Ptprk	0.0813008	0.546341
PB.564.20	GAGCAGCCTCTGCCTAGCATGGAGAGCGGCGGCCGCGGCTGGCGGGCGACGCTGGAGACGCTTTCGCCCGCGAGGTAGTTGGCCGACGTTGCGCAAGGACGAAAGTGCTGGCGGGTGGCCGCGGCGTCTCCGCGAGCCCCCCGACGAGGCCGGGCGGGCTGCTGGCTGGCGGATTTCACCGCGATTCCCCCGGAGGCTCTTTGCAAAGCTGCTTGAAACTTCTCCCAAACTCGCCATGGATGTGGCGGCCGCTGCGTTGCCTGCTTTTGTAGCTCTCTGGCTTCTGTACCCGTGGCCTCTCCTGGGGTCGGCCCTTGGCCAGTTCTCAGCAGGTGGCTGTACTTTTGATGATGGGCCAGGGGCTTGTGACTACCACCAGGATTTATACGATGACTTTGA…	4817	PB.564	44	MDVAAAALPAFVALWLLYPWPLLGSALGQFSAGGCTFDDGPGACDYHQDLYDDFEWVHVSAQEPHYLPPEMPQGSYMVVDSSNHDPGEKARLQLPTMKENDTHCIDFSYLLYSQKGLNPGTLNILVRVNKGPLANPIWNVTGFTGRDWLRAELAVSTFWPNEYQVIFEAEVSGGRSGYIAIDDIQVLSYPCDKSPHFLRLGDVEVNAGQNATFQCIATGRDAVHNKLWLQRRNGEDIPVAQTKNINHRRFAASFRLQEVTKTDQDLYRCVTQSERGSGVSNFAQLIVREPPRPIAPPQLLGVGPTYLLIQLNANSIIGDGPIILKEVEYRMTSGSWTETHAVNAPTYKLWHLDPDTEYEIRVLLTRPGEGGTGLPGPPLITRTKCAEPMRTPKTLKIAE…	845	32	chr10	Ptprk	0.0715447	0.617886
PB.564.12	AGAGCAAACTAACTCTGGACTACCCTGAGCAGCCTCTGCCTAGCATGGAGAGCGGCGGCCGCGGCTGGCGGGCGACGCTGGAGACGCTTTCGCCCGCGAGGTAGTTGGCCGACGTTGCGCAAGGACGAAAGTGCTGGCGGGTGGCCGCGGCGTCTCCGCGAGCCCCCCGACGAGGCCGGGCGGGCTGCTGGCTGGCGGATTTCACCGCGATTCCCCCGGAGGCTCTTTGCAAAGCTGCTTGAAACTTCTCCCAAACTCGCCATGGATGTGGCGGCCGCTGCGTTGCCTGCTTTTGTAGCTCTCTGGCTTCTGTACCCGTGGCCTCTCCTGGGGTCGGCCCTTGGCCAGTTCTCAGCAGGTGGCTGTACTTTTGATGATGGGCCAGGGGCTTGTGACTAC…	6319	PB.564	31	MDVAAAALPAFVALWLLYPWPLLGSALGQFSAGGCTFDDGPGACDYHQDLYDDFEWVHVSAQEPHYLPPEMPQGSYMVVDSSNHDPGEKARLQLPTMKENDTHCIDFSYLLYSQKGLNPGTLNILVRVNKGPLANPIWNVTGFTGRDWLRAELAVSTFWPNEYQVIFEAEVSGGRSGYIAIDDIQVLSYPCDKSPHFLRLGDVEVNAGQNATFQCIATGRDAVHNKLWLQRRNGEDIPVAQTKNINHRRFAASFRLQEVTKTDQDLYRCVTQSERGSGVSNFAQLIVREPPRPIAPPQLLGVGPTYLLIQLNANSIIGDGPIILKEVEYRMTSGSWTETHAVNAPTYKLWHLDPDTEYEIRVLLTRPGEGGTGLPGPPLITRTKCAGKAGYQTVKEFYT…	441	7	chr10	Ptprk	0.0504065	0.668293
PB.564.5	AGAGCAAACTAACTCTGGACTACCCTGAGCAGCCTCTGCCTAGCATGGAGAGCGGCGGCCGCGGCTGGCGGGCGACGCTGGAGACGCTTTCGCCCGCGAGGTAGTTGGCCGACGTTGCGCAAGGACGAAAGTGCTGGCGGGTGGCCGCGGCGTCTCCGCGAGCCCCCCGACGAGGCCGGGCGGGCTGCTGGCTGGCGGATTTCACCGCGATTCCCCCGGAGGCTCTTTGCAAAGCTGCTTGAAACTTCTCCCAAACTCGCCATGGATGTGGCGGCCGCTGCGTTGCCTGCTTTTGTAGCTCTCTGGCTTCTGTACCCGTGGCCTCTCCTGGGGTCGGCCCTTGGCCAGTTCTCAGCAGGTGGCTGTACTTTTGATGATGGGCCAGGGGCTTGTGACTAC…	5532	PB.564	18	MDVAAAALPAFVALWLLYPWPLLGSALGQFSAGGCTFDDGPGACDYHQDLYDDFEWVHVSAQEPHYLPPEMPQGSYMVVDSSNHDPGEKARLQLPTMKENDTHCIDFSYLLYSQKGLNPGTLNILVRVNKGPLANPIWNVTGFTGRDWLRAELAVSTFWPNEYQVIFEAEVSGGRSGYIAIDDIQVLSYPCDKSPHFLRLGDVEVNAGQNATFQCIATGRDAVHNKLWLQRRNGEDIPVAQTKNINHRRFAASFRLQEVTKTDQDLYRCVTQSERGSGVSNFAQLIVREPPRPIAPPQLLGVGPTYLLIQLNANSIIGDGPIILKEVEYRMTSGSWTETHAVNAPTYKLWHLDPDTEYEIRVLLTRPGEGGTGLPGPPLITRTKCAEPMRTPKTLKIAE…	544	10	chr10	Ptprk	0.0292683	0.697561
PB.564.11	AGAGCAAACTAACTCTGGACTACCCTGAGCAGCCTCTGCCTAGCATGGAGAGCGGCGGCCGCGGCTGGCGGGCGACGCTGGAGACGCTTTCGCCCGCGAGGTAGTTGGCCGACGTTGCGCAAGGACGAAAGTGCTGGCGGGTGGCCGCGGCGTCTCCGCGAGCCCCCCGACGAGGCCGGGCGGGCTGCTGGCTGGCGGATTTCACCGCGATTCCCCCGGAGGCTCTTTGCAAAGCTGCTTGAAACTTCTCCCAAACTCGCCATGGATGTGGCGGCCGCTGCGTTGCCTGCTTTTGTAGCTCTCTGGCTTCTGTACCCGTGGCCTCTCCTGGGGTCGGCCCTTGGCCAGTTCTCAGCAGGTGGCTGTACTTTTGATGATGGGCCAGGGGCTTGTGACTAC…	3936	PB.564	17	MDVAAAALPAFVALWLLYPWPLLGSALGQFSAGGCTFDDGPGACDYHQDLYDDFEWVHVSAQEPHYLPPEMPQGSYMVVDSSNHDPGEKARLQLPTMKENDTHCIDFSYLLYSQKGLNPGTLNILVRVNKGPLANPIWNVTGFTGRDWLRAELAVSTFWPNEYQVIFEAEVSGGRSGYIAIDDIQVLSYPCDKSPHFLRLGDVEVNAGQNATFQCIATGRDAVHNKLWLQRRNGEDIPVAQTKNINHRRFAASFRLQEVTKTDQDLYRCVTQSERGSGVSNFAQLIVREPPRPIAPPQLLGVGPTYLLIQLNANSIIGDGPIILKEVEYRMTSGSWTETHAVNAPTYKLWHLDPDTEYEIRVLLTRPGEGGTGLPGPPLITRTKCAEPMRTPKTLKIAE…	775	13	chr10	Ptprk	0.0276423	0.725203
PB.564.32	AGCCTCTGCCTAGCATGGAGAGCGGCGGCCGCGGCTGGCGGGCGACGCTGGAGACGCTTTCGCCCGCGAGGTAGTTGGCCGACGTTGCGCAAGGACGAAAGTGCTGGCGGGTGGCCGCGGCGTCTCCGCGAGCCCCCCGACGAGGCCGGGCGGGCTGCTGGCTGGCGGATTTCACCGCGATTCCCCCGGAGGCTCTTTGCAAAGCTGCTTGAAACTTCTCCCAAACTCGCCATGGATGTGGCGGCCGCTGCGTTGCCTGCTTTTGTAGCTCTCTGGCTTCTGTACCCGTGGCCTCTCCTGGGGTCGGCCCTTGGCCAGTTCTCAGCAGGTGGCTGTACTTTTGATGATGGGCCAGGGGCTTGTGACTACCACCAGGATTTATACGATGACTTTGAGTGG…	4882	PB.564	11	MDVAAAALPAFVALWLLYPWPLLGSALGQFSAGGCTFDDGPGACDYHQDLYDDFEWVHVSAQEPHYLPPEMPQGSYMVVDSSNHDPGEKARLQLPTMKENDTHCIDFSYLLYSQKGLNPGTLNILVRVNKGPLANPIWNVTGFTGRDWLRAELAVSTFWPNEYQVIFEAEVSGGRSGYIAIDDIQVLSYPCDKSPHFLRLGDVEVNAGQNATFQCIATGRDAVHNKLWLQRRNGEDIPVAQTKNINHRRFAASFRLQEVTKTDQDLYRCVTQSERGSGVSNFAQLIVREPPRPIAPPQLLGVGPTYLLIQLNANSIIGDGPIILKEVEYRMTSGSWTETHAVNAPTYKLWHLDPDTEYEIRVLLTRPGEGGTGLPGPPLITRTKCAEPMRTPKTLKIAE…	1485	35	chr10	Ptprk	0.0178862	0.743089
PB.564.44	GATGGGCCAGGGGCTTGTGACTACCACCAGGATTTATACGATGACTTTGAGTGGGTCCATGTCAGTGCGCAGGAACCTCATTACCTGCCCCCCGAAATGCCTCAAGGTTCCTATATGGTTGTGGACTCCTCAAATCATGATCCTGGAGAAAAAGCCAGACTTCAGCTGCCTACCATGAAGGAGAATGACACCCACTGCATTGATTTCAGTTACCTGTTATATAGCCAGAAGGGGTTGAACCCTGGCACTTTGAATATCCTAGTTAGGGTGAATAAAGGACCTCTTGCTAATCCAATTTGGAATGTAACTGGATTCACTGGTCGTGATTGGCTTCGGGCTGAACTAGCTGTGAGCACCTTTTGGCCCAATGAATACCAGGTAATATTTGAAGCTGAAGTC…	4465	PB.564	7	MPQGSYMVVDSSNHDPGEKARLQLPTMKENDTHCIDFSYLLYSQKGLNPGTLNILVRVNKGPLANPIWNVTGFTGRDWLRAELAVSTFWPNEYQVIFEAEVSGGRSGYIAIDDIQVLSYPCDKSPHFLRLGDVEVNAGQNATFQCIATGRDAVHNKLWLQRRNGEDIPVAQTKNINHRRFAASFRLQEVTKTDQDLYRCVTQSERGSGVSNFAQLIVREPPRPIAPPQLLGVGPTYLLIQLNANSIIGDGPIILKEVEYRMTSGSWTETHAVNAPTYKLWHLDPDTEYEIRVLLTRPGEGGTGLPGPPLITRTKCAEPMRTPKTLKIAEIQARRIAVDWESLGYNITRCHTFNVTICYHYFRGHNESRADCLDMDPKAPQHVVNHLPPYTNVSLKMILT…	1391	32	chr10	Ptprk	0.0113821	0.754472
PB.564.38	ATGGAGAGCGGCGGCCGCGGCTGGCGGGCGACGCTGGAGACGCTTTCGCCCGCGAGGTAGTTGGCCGACGTTGCGCAAGGACGAAAGTGCTGGCGGGTGGCCGCGGCGTCTCCGCGAGCCCCCCGACGAGGCCGGGCGGGCTGCTGGCTGGCGGATTTCACCGCGATTCCCCCGGAGGCTCTTTGCAAAGCTGCTTGAAACTTCTCCCAAACTCGCCATGGATGTGGCGGCCGCTGCGTTGCCTGCTTTTGTAGCTCTCTGGCTTCTGTACCCGTGGCCTCTCCTGGGGTCGGCCCTTGGCCAGTTCTCAGCAGGTGGCTGTACTTTTGATGATGGGCCAGGGGCTTGTGACTACCACCAGGATTTATACGATGACTTTGAGTGGGTCCATGTCAGTGC…	3131	PB.564	7	MDVAAAALPAFVALWLLYPWPLLGSALGQFSAGGCTFDDGPGACDYHQDLYDDFEWVHVSAQEPHYLPPEMPQGSYMVVDSSNHDPGEKARLQLPTMKENDTHCIDFSYLLYSQKGLNPGTLNILVRVNKGPLANPIWNVTGFTGRDWLRAELAVSTFWPNEYQVIFEAEVSGGRSGYIAIDDIQVLSYPCDKSPHFLRLGDVEVNAGQNATFQCIATGRDAVHNKLWLQRRNGEDIPVAQTKNINHRRFAASFRLQEVTKTDQDLYRCVTQSERGSGVSNFAQLIVREPPRPIAPPQLLGVGPTYLLIQLNANSIIGDGPIILKEVEYRMTSGSWTETHAVNAPTYKLWHLDPDTEYEIRVLLTRPGEGGTGLPGPPLITRTKCAEPMRTPKTLKIAE…	875	19	chr10	Ptprk	0.0113821	0.765854
PB.564.35	CTAGCATGGAGAGCGGCGGCCGCGGCTGGCGGGCGACGCTGGAGACGCTTTCGCCCGCGAGGTAGTTGGCCGACGTTGCGCAAGGACGAAAGTGCTGGCGGGTGGCCGCGGCGTCTCCGCGAGCCCCCCGACGAGGCCGGGCGGGCTGCTGGCTGGCGGATTTCACCGCGATTCCCCCGGAGGCTCTTTGCAAAGCTGCTTGAAACTTCTCCCAAACTCGCCATGGATGTGGCGGCCGCTGCGTTGCCTGCTTTTGTAGCTCTCTGGCTTCTGTACCCGTGGCCTCTCCTGGGGTCGGCCCTTGGCCAGTTCTCAGCAGGTGGCTGTACTTTTGATGATGGGCCAGGGGCTTGTGACTACCACCAGGATTTATACGATGACTTTGAGTGGGTCCATGTC…	6228	PB.564	7	MDVAAAALPAFVALWLLYPWPLLGSALGQFSAGGCTFDDGPGACDYHQDLYDDFEWVHVSAQEPHYLPPEMPQGSYMVVDSSNHDPGEKARLQLPTMKENDTHCIDFSYLLYSQKGLNPGTLNILVRVNKGPLANPIWNVTGFTGRDWLRAELAVSTFWPNEYQVIFEAEVSGGRSGYIAIDDIQVLSYPCDKSPHFLRLGDVEVNAGQNATFQCIATGRDAVHNKLWLQRRNGEDIPVAQTKNINHRRFAASFRLQEVTKTDQDLYRCVTQSERGSGVSNFAQLIVREPPRPIAPPQLLGVGPTYLLIQLNANSIIGDGPIILKEVEYRMTSGSWTETHAVNAPTYKLWHLDPDTEYEIRVLLTRPGEGGTGLPGPPLITRTKCAEPMRTPKTLKIAE…	875	34	chr10	Ptprk	0.0113821	0.777236
PB.564.61	AAGAAGGCAAGAAGATGGTGTTACTATCTACATGTGTTCTTAACCTATGCGGACACCAAAGACTTTAAAGATTGCTGAAATCCAGGCAAGGCGCATTGCAGTGGACTGGGAGTCCTTGGGCTACAACATCACTCGTTGCCACACTTTCAACGTCACTATCTGCTACCATTACTTCCGTGGCCACAATGAGAGCAGGGCAGACTGCTTGGACATGGACCCCAAAGCCCCTCAGCATGTTGTGAACCATCTGCCACCTTACACAAATGTCAGCCTCAAGATGATCCTAACCAACCCAGAGGGAAGGAAGGAGAGCGAAGAGACAATCATCCAAACTGATGAAGATGTGCCCGGGCCTGTGCCAGTCAAATCCCTCCAAGGAACATCCTTTGAAAACAAGAT…	6277	PB.564	6	MRTPKTLKIAEIQARRIAVDWESLGYNITRCHTFNVTICYHYFRGHNESRADCLDMDPKAPQHVVNHLPPYTNVSLKMILTNPEGRKESEETIIQTDEDVPGPVPVKSLQGTSFENKIFLNWKEPLEPNGIITQYEVSYSSIRSFDPAVPVAGPPQTVSNLWNSTHHVFMHLHPGTTYQFFIRASTVKGFGPATAINVTTNISAPSLPDYEGVDASLNETATTITVLLRPAQAKGAPISAYQIVVEQLHPHRTKREAGAMECYQVPVTYQNALSGGAPYYFAAELPPGNLPEPAPFTVGDNRTYKGFWNPPLAPRKGYNIYFQAMSSVEKVRLLSDWIFFPLILSKAVAIFYKHSVAFVKEN	362	6	chr10	Ptprk	0.0097561	0.786992
PB.564.21	GAGCAGCCTCTGCCTAGCATGGAGAGCGGCGGCCGCGGCTGGCGGGCGACGCTGGAGACGCTTTCGCCCGCGAGGTAGTTGGCCGACGTTGCGCAAGGACGAAAGTGCTGGCGGGTGGCCGCGGCGTCTCCGCGAGCCCCCCGACGAGGCCGGGCGGGCTGCTGGCTGGCGGATTTCACCGCGATTCCCCCGGAGGCTCTTTGCAAAGCTGCTTGAAACTTCTCCCAAACTCGCCATGGATGTGGCGGCCGCTGCGTTGCCTGCTTTTGTAGCTCTCTGGCTTCTGTACCCGTGGCCTCTCCTGGGGTCGGCCCTTGGCCAGTTCTCAGCAGGTGGCTGTACTTTTGATGATGGGCCAGGGGCTTGTGACTACCACCAGGATTTATACGATGACTTTGA…	4838	PB.564	6	MDVAAAALPAFVALWLLYPWPLLGSALGQFSAGGCTFDDGPGACDYHQDLYDDFEWVHVSAQEPHYLPPEMPQGSYMVVDSSNHDPGEKARLQLPTMKENDTHCIDFSYLLYSQKGLNPGTLNILVRVNKGPLANPIWNVTGFTGRDWLRAELAVSTFWPNEYQVIFEAEVSGGRSGYIAIDDIQVLSYPCDKSPHFLRLGDVEVNAGQNATFQCIATGRDAVHNKLWLQRRNGEDIPVAQTKNINHRRFAASFRLQEVTKTDQDLYRCVTQSERGSGVSNFAQLIVREPPRPIAPPQLLGVGPTYLLIQLNANSIIGDGPIILKEVEYRMTSGSWTETHAVNAPTYKLWHLDPDTEYEIRVLLTRPGEGGTGLPGPPLITRTKCAEPMRTPKTLKIAE…	902	33	chr10	Ptprk	0.0097561	0.796748
PB.564.41	GACGTTGCGCAAGGACGAAAGTGCTGGCGGGTGGCCGCGGCGTCTCCGCGAGCCCCCCGACGAGGCCGGGCGGGCTGCTGGCTGGCGGATTTCACCGCGATTCCCCCGGAGGCTCTTTGCAAAGCTGCTTGAAACTTCTCCCAAACTCGCCATGGATGTGGCGGCCGCTGCGTTGCCTGCTTTTGTAGCTCTCTGGCTTCTGTACCCGTGGCCTCTCCTGGGGTCGGCCCTTGGCCAGTTCTCAGCAGGTGGCTGTACTTTTGATGATGGGCCAGGGGCTTGTGACTACCACCAGGATTTATACGATGACTTTGAGTGGGTCCATGTCAGTGCGCAGGAACCTCATTACCTGCCCCCCGAAATGCCTCAAGGTTCCTATATGGTTGTGGACTCCTCAAA…	4734	PB.564	5	MTHMVNAMDRSYADQSTLHAEDPLSLTFMDQHNFSPRLPNDPLVPTAVLVPITDENHSATAESSRLLDVPRYLCEGTESPYQTGQLHPAIRVADLLQHINLMKTSDSYGFKEEYESFFEGQSASWDVAKKDQNRAKNRYGNIIAYDHSRVILQPVEDDPSSDYINANYIDIWLYRDGYQRPSHYIATQGPVHETVYDFWRMVWQEQSACIVMVTNLVEVGRVKCYKYWPDDTEVYGDFKVTCVEMEPLAEYVVRTFTLERRGYNEIREVKQFHFTGWPDHGVPYHATGLLSFIRRVKLSNPPSAGPIVVHCSAGAGRTGCYIVIDIMLDMAEREGVVDIYNCVKALRSRRINMVQTEEQYIFIHDAILEACLCGETAIPVCEFKAAYFDMIRIDSQTNS…	668	33	chr10	Ptprk	0.00813008	0.804878
PB.564.26	GAGCAGCCTCTGCCTAGCATGGAGAGCGGCGGCCGCGGCTGGCGGGCGACGCTGGAGACGCTTTCGCCCGCGAGGTAGTTGGCCGACGTTGCGCAAGGACGAAAGTGCTGGCGGGTGGCCGCGGCGTCTCCGCGAGCCCCCCGACGAGGCCGGGCGGGCTGCTGGCTGGCGGATTTCACCGCGATTCCCCCGGAGGCTCTTTGCAAAGCTGCTTGAAACTTCTCCCAAACTCGCCATGGATGTGGCGGCCGCTGCGTTGCCTGCTTTTGTAGCTCTCTGGCTTCTGTACCCGTGGCCTCTCCTGGGGTCGGCCCTTGGCCAGTTCTCAGCAGGTGGCTGTACTTTTGATGATGGGCCAGGGGCTTGTGACTACCACCAGGATTTATACGATGACTTTGA…	7232	PB.564	4	MDVAAAALPAFVALWLLYPWPLLGSALGQFSAGGCTFDDGPGACDYHQDLYDDFEWVHVSAQEPHYLPPEMPQGSYMVVDSSNHDPGEKARLQLPTMKENDTHCIDFSYLLYSQKGLNPGTLNILVRVNKGPLANPIWNVTGFTGRDWLRAELAVSTFWPNEYQVIFEAEVSGGRSGYIAIDDIQVLSYPCDKSPHFLRLGDVEVNAGQNATFQCIATGRDAVHNKLWLQRRNGEDIPVAQTKNINHRRFAASFRLQEVTKTDQDLYRCVTQSERGSGVSNFAQLIVREPPRPIAPPQLLGVGPTYLLIQLNANSIIGDGPIILKEVEYRMTSGSWTETHAVNAPTYKLWHLDPDTEYEIRVLLTRPGEGGTGLPGPPLITRTKCAEPMRTPKTLKIAE…	871	33	chr10	Ptprk	0.00650406	0.811382
PB.564.73	ATATTTTTATCTTTTGTGTTTTCACTGCTTCGTTGGGCTTAAGTCCCTATAACCGATGAGAACCACAGTGCCACAGCAGAGTCTAGTCGTCTCCTGGATGTTCCTCGATACCTCTGTGAAGGGACAGAGTCCCCTTATCAGACAGGACAGCTGCACCCAGCCATCAGGGTGGCCGACTTACTGCAGCACATTAACCTCATGAAGACATCAGACAGCTATGGGTTCAAAGAGGAATACGAGAGCTTCTTTGAAGGCCAGTCAGCCTCTTGGGATGTGGCTAAAAAGGATCAAAACAGAGCAAAGAACCGATACGGAAACATTATCGCATATGATCACTCCAGAGTCATCCTGCAACCTGTGGAAGATGACCCTTCTTCAGATTACATTAATGCCAACTAC…	5460	PB.564	4	MVWQEQSACIVMVTNLVEVGRVKCYKYWPDDTEVYGDFKVTCVEMEPLAEYVVRTFTLERRGYNEIREVKQFHFTGWPDHGVPYHATGLLSFIRRVKLSNPPSAGPIVVHCSAGAGRTGCYIVIDIMLDMAEREGVVDIYNCVKALRSRRINMVQTEEQYIFIHDAILEACLCGETAIPVCEFKAAYFDMIRIDSQTNSSHLKDEFQTLNSVTPRLQAEDCSIACLPRNHDKNRFMDMLPPDRCLPFLITIDGESSNYINAALMDSYRQPAAFIVTQYPLPNTVKDFWRLVYDYGCTSIVMLNEVDLSQGCPQYWPEEGMLRYGPIQVECMSCSMDCDVINRIFRICNLTRPQEGYLMVQQFQYLGWASHREVPGSKRSFLKLILQVEKWQEECEEGEG…	468	15	chr10	Ptprk	0.00650406	0.817886
PB.564.72	AATCTAACTCTAACTACTCATCCTGCAATGTGCATATTCACAGTGAGATGAAGGTGGGCTGAGGCATTTTCAGAACAGTTGACCTGACATGCATGGTGATGACAGGGGAAATTTCAAATGCTTCTACATAACACCTTCTGTTGAGAACTGTAGAGTGGTGTCAGTATCTCAAATTAATAAGTAGATTTTCTTTAAATTAAAATAAACACTGGAGAAGAATGGTTTGTCTAAACATTAAAATCCATCATGGTAATTTTCCCACAGTCATTTAGAGTTAGGTTCCAATCTTAGCATGTATGTATAAAATTATAGTGAGTTCAGAAAACCAACTTGCAGGTTCAGTCTTTTACCACTAAGAAATGGCATGCTTTTCTCCCACAGAACTGTATGTAAAGAGAA…	5279	PB.564	4	MKTSDSYGFKEEYESFFEGQSASWDVAKKDQNRAKNRYGNIIAYDHSRVILQPVEDDPSSDYINANYIDIWLYRDGYQRPSHYIATQGPVHETVYDFWRMVWQEQSACIVMVTNLVEVGRVKCYKYWPDDTEVYGDFKVTCVEMEPLAEYVVRTFTLERRGYNEIREVKQFHFTGWPDHGVPYHATGLLSFIRRVKLSNPPSAGPIVVHCSAGAGRTGCYIVIDIMLDMAEREGVVDIYNCVKALRSRRINMVQTEEQYIFIHDAILEACLCGETAIPVCEFKAAYFDMIRIDSQTNSSHLKDEFQTLNSVTPRLQAEDCSIACLPRNHDKNRFMDMLPPDRCLPFLITIDGESSNYINAALMDSYRQPAAFIVTQYPLPNTVKDFWRLVYDYGCTSIV…	567	16	chr10	Ptprk	0.00650406	0.82439
PB.564.64	AGACTGCTTGGACATGGACCCCAAAGCCCCTCAGCATGTTGTGAACCATCTGCCACCTTACACAAATGTCAGCCTCAAGATGATCCTAACCAACCCAGAGGGAAGGAAGGAGAGCGAAGAGACAATCATCCAAACTGATGAAGATGTGCCCGGGCCTGTGCCAGTCAAATCCCTCCAAGGAACATCCTTTGAAAACAAGATCTTCCTGAACTGGAAAGAGCCACTGGAACCGAATGGAATTATCACTCAGTATGAGGTGAGCTATAGCAGCATAAGATCATTTGACCCTGCTGTTCCAGTGGCTGGGCCCCCACAGACTGTATCAAATTTATGGAATAGTACACACCATGTATTTATGCATCTTCACCCTGGAACCACCTACCAGTTTTTTATAAGAGC…	3293	PB.564	4	MDPKAPQHVVNHLPPYTNVSLKMILTNPEGRKESEETIIQTDEDVPGPVPVKSLQGTSFENKIFLNWKEPLEPNGIITQYEVSYSSIRSFDPAVPVAGPPQTVSNLWNSTHHVFMHLHPGTTYQFFIRASTVKGFGPATAINVTTNISAPSLPDYEGVDASLNETATTITVLLRPAQAKGAPISAYQIVVEQLHPHRTKREAGAMECYQVPVTYQNALSGGAPYYFAAELPPGNLPEPAPFTVGDNRTYKGFWNPPLAPRKGYNIYFQAMSSVEKETKTQCVRIATKAAATEEPEVIPDPAKQTDRVVKIAGISAGILVFILLLLVVIVIVKKRRSYYSYSYYLKLAKKRKDAMGNTRQEMTHMVNAMDRSYADQSTLHAEDPLSLTFMDQHNFSPRLP…	1028	27	chr10	Ptprk	0.00650406	0.830894
PB.564.48	CTCTTCTGGTTTCTGTGAAAAGACAAGTAGGGATTACCAAGCTCTCTGCAGGACAAAGACTCTCCTGCGTTTTAGGTTCCTATATGGTTGTGGACTCCTCAAATCATGATCCTGGAGAAAAAGCCAGACTTCAGCTGCCTACCATGAAGGAGAATGACACCCACTGCATTGATTTCAGTTACCTGTTATATAGCCAGAAGGGGTTGAACCCTGGCACTTTGAATATCCTAGTTAGGGTGAATAAAGGACCTCTTGCTAATCCAATTTGGAATGTAACTGGATTCACTGGTCGTGATTGGCTTCGGGCTGAACTAGCTGTGAGCACCTTTTGGCCCAATGAATACCAGGTAATATTTGAAGCTGAAGTCTCAGGAGGGAGAAGTGGTTATATTGCCATTG…	4463	PB.564	4	MTHMVNAMDRSYADQSTLHAEDPLSLTFMDQHNFSPRLPNDPLVPTAVLVPITDENHSATAESSRLLDVPRYLCEGTESPYQTGQLHPAIRVADLLQHINLMKTSDSYGFKEEYESFFEGQSASWDVAKKDQNRAKNRYGNIIAYDHSRVILQPVEDDPSSDYINANYIDIWLYRDGYQRPSHYIATQGPVHETVYDFWRMVWQEQSACIVMVTNLVEVGRVKCYKYWPDDTEVYGDFKVTCVEMEPLAEYVVRTFTLERRGYNEIREVKQFHFTGWPDHGVPYHATGLLSFIRRVKLSNPPSAGPIVVHCSAGAGRTGCYIVIDIMLDMAEREGVVDIYNCVKALRSRRINMVQTEEQYIFIHDAILEACLCGETAIPVCEFKAAYFDMIRIDSQTNS…	668	34	chr10	Ptprk	0.00650406	0.837398
PB.564.37	ATGGAGAGCGGCGGCCGCGGCTGGCGGGCGACGCTGGAGACGCTTTCGCCCGCGAGGTAGTTGGCCGACGTTGCGCAAGGACGAAAGTGCTGGCGGGTGGCCGCGGCGTCTCCGCGAGCCCCCCGACGAGGCCGGGCGGGCTGCTGGCTGGCGGATTTCACCGCGATTCCCCCGGAGGCTCTTTGCAAAGCTGCTTGAAACTTCTCCCAAACTCGCCATGGATGTGGCGGCCGCTGCGTTGCCTGCTTTTGTAGCTCTCTGGCTTCTGTACCCGTGGCCTCTCCTGGGGTCGGCCCTTGGCCAGTTCTCAGCAGGTGGCTGTACTTTTGATGATGGGCCAGGGGCTTGTGACTACCACCAGGATTTATACGATGACTTTGAGTGGGTCCATGTCAGTGC…	5335	PB.564	4	MDVAAAALPAFVALWLLYPWPLLGSALGQFSAGGCTFDDGPGACDYHQDLYDDFEWVHVSAQEPHYLPPEMPQGSYMVVDSSNHDPGEKARLQLPTMKENDTHCIDFSYLLYSQKGLNPGTLNILVRVNKGPLANPIWNVTGFTGRDWLRAELAVSTFWPNEYQVIFEAEVSGGRSGYIAIDDIQVLSYPCDKSPHFLRLGDVEVNAGQNATFQCIATGRDAVHNKLWLQRRNGEDIPVAQTKNINHRRFAASFRLQEVTKTDQDLYRCVTQSERGSGVSNFAQLIVREPPRPIAPPQLLGVGPTYLLIQLNANSIIGDGPIILKEVEYRMTSGSWTETHAVNAPTYKLWHLDPDTEYEIRVLLTRPGEGGTGLPGPPLITRTKCAAFPFSL	392	8	chr10	Ptprk	0.00650406	0.843902
PB.564.33	GCCTAGCATGGAGAGCGGCGGCCGCGGCTGGCGGGCGACGCTGGAGACGCTTTCGCCCGCGAGGTAGTTGGCCGACGTTGCGCAAGGACGAAAGTGCTGGCGGGTGGCCGCGGCGTCTCCGCGAGCCCCCCGACGAGGCCGGGCGGGCTGCTGGCTGGCGGATTTCACCGCGATTCCCCCGGAGGCTCTTTGCAAAGCTGCTTGAAACTTCTCCCAAACTCGCCATGGATGTGGCGGCCGCTGCGTTGCCTGCTTTTGTAGCTCTCTGGCTTCTGTACCCGTGGCCTCTCCTGGGGTCGGCCCTTGGCCAGTTCTCAGCAGGTGGCTGTACTTTTGATGATGGGCCAGGGGCTTGTGACTACCACCAGGATTTATACGATGACTTTGAGTGGGTCCATG…	6202	PB.564	4	MDVAAAALPAFVALWLLYPWPLLGSALGQFSAGGCTFDDGPGACDYHQDLYDDFEWVHVSAQEPHYLPPEMPQGSYMVVDSSNHDPGEKARLQLPTMKENDTHCIDFSYLLYSQKGLNPGTLNILVRVNKGPLANPIWNVTGFTGRDWLRAELAVSTFWPNEYQVIFEAEVSGGRSGYIAIDDIQVLSYPCDKSPHFLRLGDVEVNAGQNATFQCIATGRDAVHNKLWLQRRNGEDIPVAQTKNINHRRFAASFRLQEVTKTDQDLYRCVTQSERGSGVSNFAQLIVREPPRPIAPPQLLGVGPTYLLIQLNANSIIGDGPIILKEVEYRMTSGSWTETHAVNAPTYKLWHLDPDTEYEIRVLLTRPGEGGTGLPGPPLITRTKCAEPMRTPKTLKIAE…	865	33	chr10	Ptprk	0.00650406	0.850407
PB.564.16	ACTACCCTGAGCAGCCTCTGCCTAGCATGGAGAGCGGCGGCCGCGGCTGGCGGGCGACGCTGGAGACGCTTTCGCCCGCGAGGTAGTTGGCCGACGTTGCGCAAGGACGAAAGTGCTGGCGGGTGGCCGCGGCGTCTCCGCGAGCCCCCCGACGAGGCCGGGCGGGCTGCTGGCTGGCGGATTTCACCGCGATTCCCCCGGAGGCTCTTTGCAAAGCTGCTTGAAACTTCTCCCAAACTCGCCATGGATGTGGCGGCCGCTGCGTTGCCTGCTTTTGTAGCTCTCTGGCTTCTGTACCCGTGGCCTCTCCTGGGGTCGGCCCTTGGCCAGTTCTCAGCAGGTGGCTGTACTTTTGATGATGGGCCAGGGGCTTGTGACTACCACCAGGATTTATACGAT…	6126	PB.564	4	MDVAAAALPAFVALWLLYPWPLLGSALGQFSAGGCTFDDGPGACDYHQDLYDDFEWVHVSAQEPHYLPPEMPQGSYMVVDSSNHDPGEKARLQLPTMKENDTHCIDFSYLLYSQKGLNPGTLNILVRVNKGPLANPIWNVTGFTGRDWLRAELAVSTFWPNEYQVIFEAEVSGGRSGYIAIDDIQVLSYPCDKSPHFLRLGDVEVNAGQNATFQCIATGRDAVHNKLWLQRRNGEDIPVAQTKNINHRRFAASFRLQEVTKTDQDLYRCVTQSERGSGVSNFAQLIVREPPRPIAPPQLLGVGPTYLLIQLNANSIIGDGPIILKEVEYRMTSGSWTETHAVNAPTYKLWHLDPDTEYEIRVLLTRPGEGGTGLPGPPLITRTKCAEPMRTPKTLKIAE…	540	8	chr10	Ptprk	0.00650406	0.856911
PB.564.10	AGAGCAAACTAACTCTGGACTACCCTGAGCAGCCTCTGCCTAGCATGGAGAGCGGCGGCCGCGGCTGGCGGGCGACGCTGGAGACGCTTTCGCCCGCGAGGTAGTTGGCCGACGTTGCGCAAGGACGAAAGTGCTGGCGGGTGGCCGCGGCGTCTCCGCGAGCCCCCCGACGAGGCCGGGCGGGCTGCTGGCTGGCGGATTTCACCGCGATTCCCCCGGAGGCTCTTTGCAAAGCTGCTTGAAACTTCTCCCAAACTCGCCATGGATGTGGCGGCCGCTGCGTTGCCTGCTTTTGTAGCTCTCTGGCTTCTGTACCCGTGGCCTCTCCTGGGGTCGGCCCTTGGCCAGTTCTCAGCAGGTGGCTGTACTTTTGATGATGGGCCAGGGGCTTGTGACTAC…	4802	PB.564	4	MTHMVNAMDRSYADQSTLHAEDPLSLTFMDQHNFSPDENHSATAESSRLLDVPRYLCEGTESPYQTGQLHPAIRVADLLQHINLMKTSDSYGFKEEYESFFEGQSASWDVAKKDQNRAKNRYGNIIAYDHSRVILQPVEDDPSSDYINANYIDIWLYRDGYQRPSHYIATQGPVHETVYDFWRMVWQEQSACIVMVTNLVEVGRVKCYKYWPDDTEVYGDFKVTCVEMEPLAEYVVRTFTLERRGYNEIREVKQFHFTGWPDHGVPYHATGLLSFIRRVKLSNPPSAGPIVVHCSAGAGRTGCYIVIDIMLDMAEREGVVDIYNCVKALRSRRINMVQTEEQYIFIHDAILEACLCGETAIPVCEFKAAYFDMIRIDSQTNSSHLKDEFQTLNSVTPRL…	651	32	chr10	Ptprk	0.00650406	0.863415
PB.564.9	AGAGCAAACTAACTCTGGACTACCCTGAGCAGCCTCTGCCTAGCATGGAGAGCGGCGGCCGCGGCTGGCGGGCGACGCTGGAGACGCTTTCGCCCGCGAGGTAGTTGGCCGACGTTGCGCAAGGACGAAAGTGCTGGCGGGTGGCCGCGGCGTCTCCGCGAGCCCCCCGACGAGGCCGGGCGGGCTGCTGGCTGGCGGATTTCACCGCGATTCCCCCGGAGGCTCTTTGCAAAGCTGCTTGAAACTTCTCCCAAACTCGCCATGGATGTGGCGGCCGCTGCGTTGCCTGCTTTTGTAGCTCTCTGGCTTCTGTACCCGTGGCCTCTCCTGGGGTCGGCCCTTGGCCAGTTCTCAGCAGGTGGCTGTACTTTTGATGATGGGCCAGGGGCTTGTGACTAC…	4812	PB.564	4	MDVAAAALPAFVALWLLYPWPLLGSALGQFSAGGCTFDDGPGACDYHQDLYDDFEWVHVSAQEPHYLPPEMPQGSYMVVDSSNHDPGEKARLQLPTMKENDTHCIDFSYLLYSQKGLNPGTLNILVRVNKGPLANPIWNVTGFTGRDWLRAELAVSTFWPNEYQVIFEAEVSGGRSGYIAIDDIQVLSYPCDKSPHFLRLGDVEVNAGQNATFQCIATGRDAVHNKLWLQRRNGEDIPVAQTKNINHRRFAASFRLQEVTKTDQDLYRCVTQSERGSGVSNFAQLIVREPPRPIAPPQLLGVGPTYLLIQLNANSIIGDGPIILKEVEYRMTSGSWTETHAVNAPTYKLWHLDPDTEYEIRVLLTRPGEGGTGLPGPPLITRTKCAEPMRTPKTLKIAE…	1455	32	chr10	Ptprk	0.00650406	0.869919
PB.564.71	ACAACGAGCCCATGTAATGGTTTGCGTGTTATCGTAACTCCTGAAATTAGGAACAGTTCTTAGATTTTCTAATCTGTGTCTGTAACCTTGTCTGGTGTCAGCTGCCCCTTAGGGCTCACACTCAGGCCTCCCTTTTGTATTTATTTTGGCAGCAAGCTTGCTAAGAAGCGCAAAGATGCAATGGGGAACACACGTCAGGAGATGACCCACATGGTGAATGCTATGGACCGAAGTTATGCTGACCAGAGCACCCTGCATGCAGAAGACCCCCTTTCCCTCACCTTCATGGACCAACATAACTTCAGTCCAAGATTGCCCAATGATCCACTTGTGCCGACTGCCGTGTTAGGTGAGGCCTAAAATACTTATCACCAGTTTTTGTTTTATTTTATTGTTCGC…	5750	PB.564	3	MKTSDSYGFKEEYESFFEGQSASWDVAKKDQNRAKNRYGNIIAYDHSRVILQPVEDDPSSDYINANYIDIWLYRDGYQRPSHYIATQGPVHETVYDFWRMVWQEQSACIVMVTNLVEVGRVKCYKYWPDDTEVYGDFKVTCVEMEPLAEYVVRTFTLERRGYNEIREVKQFHFTGWPDHGVPYHATGLLSFIRRVKLSNPPSAGPIVVHCSAGAGRTGCYIVIDIMLDMAEREGVVDIYNCVKALRSRRINMVQTEEQYIFIHDAILEACLCGETAIPVCEFKAAYFDMIRIDSQTNSSHLKDEFQTLNSVTPRLQAEDCSIACLPRNHDKNRFMDMLPPDRCLPFLITIDGESSNYINAALMDSYRQPAAFIVTQYPLPNTVKDFWRLVYDYGCTSIV…	567	18	chr10	Ptprk	0.00487805	0.874797
PB.564.55	GGCTGAACTAGCTGTGAGCACCTTTTGGCCCAATGAATACCAGGTAATATTTGAAGCTGAAGTCTCAGGAGGGAGAAGTGGTTATATTGCCATTGATGACATCCAAGTCCTGAGTTATCCTTGCGATAAATCTCCTCATTTTCTCCGCCTTGGTGATGTGGAGGTCAATGCTGGGCAGAATGCTACATTTCAGTGCATTGCTACAGGGAGAGATGCTGTGCATAACAAGTTATGGCTGCAGAGACGCAATGGAGAAGACATACCCGTAGCCCAGACTAAGAACATAAATCACAGAAGATTTGCTGCCTCTTTCAGATTGCAAGAAGTGACAAAAACTGACCAGGATTTGTACCGCTGCGTAACTCAGTCAGAACGAGGTTCTGGGGTTTCCAATTTTGC…	4159	PB.564	3	MTSGSWTETHAVNAPTYKLWHLDPDTEYEIRVLLTRPGEGGTGLPGPPLITRTKCAEPMRTPKTLKIAEIQARRIAVDWESLGYNITRCHTFNVTICYHYFRGHNESRADCLDMDPKAPQHVVNHLPPYTNVSLKMILTNPEGRKESEETIIQTDEDVPGPVPVKSLQGTSFENKIFLNWKEPLEPNGIITQYEVSYSSIRSFDPAVPVAGPPQTVSNLWNSTHHVFMHLHPGTTYQFFIRASTVKGFGPATAINVTTNISAPSLPDYEGVDASLNETATTITVLLRPAQAKGAPISAYQIVVEQLHPHRTKREAGAMECYQVPVTYQNALSGGAPYYFAAELPPGNLPEPAPFTVGDNRTYKGFWNPPLAPRKGYNIYFQAMSSVEKETKTQCVRIAT…	1141	32	chr10	Ptprk	0.00487805	0.879675
PB.564.50	GACTCCTCAAATCATGATCCTGGAGAAAAAGCCAGACTTCAGCTGCCTACCATGAAGGAGAATGACACCCACTGCATTGATTTCAGTTACCTGTTATATAGCCAGAAGGGGTTGAACCCTGGCACTTTGAATATCCTAGTTAGGGTGAATAAAGGACCTCTTGCTAATCCAATTTGGAATGTAACTGGATTCACTGGTCGTGATTGGCTTCGGGCTGAACTAGCTGTGAGCACCTTTTGGCCCAATGAATACCAGGTAATATTTGAAGCTGAAGTCTCAGGAGGGAGAAGTGGTTATATTGCCATTGATGACATCCAAGTCCTGAGTTATCCTTGCGATAAATCTCCTCATTTTCTCCGCCTTGGTGATGTGGAGGTCAATGCTGGGCAGAATGCTACA…	4346	PB.564	3	MKENDTHCIDFSYLLYSQKGLNPGTLNILVRVNKGPLANPIWNVTGFTGRDWLRAELAVSTFWPNEYQVIFEAEVSGGRSGYIAIDDIQVLSYPCDKSPHFLRLGDVEVNAGQNATFQCIATGRDAVHNKLWLQRRNGEDIPVAQTKNINHRRFAASFRLQEVTKTDQDLYRCVTQSERGSGVSNFAQLIVREPPRPIAPPQLLGVGPTYLLIQLNANSIIGDGPIILKEVEYRMTSGSWTETHAVNAPTYKLWHLDPDTEYEIRVLLTRPGEGGTGLPGPPLITRTKCAEPMRTPKTLKIAEIQARRIAVDWESLGYNITRCHTFNVTICYHYFRGHNESRADCLDMDPKAPQHVVNHLPPYTNVSLKMILTNPEGRKESEETIIQTDEDVPGPVPVK…	749	30	chr10	Ptprk	0.00487805	0.884553
PB.564.39	GGAGAGCGGCGGCCGCGGCTGGCGGGCGACGCTGGAGACGCTTTCGCCCGCGAGGTAGTTGGCCGACGTTGCGCAAGGACGAAAGTGCTGGCGGGTGGCCGCGGCGTCTCCGCGAGCCCCCCGACGAGGCCGGGCGGGCTGCTGGCTGGCGGATTTCACCGCGATTCCCCCGGAGGCTCTTTGCAAAGCTGCTTGAAACTTCTCCCAAACTCGCCATGGATGTGGCGGCCGCTGCGTTGCCTGCTTTTGTAGCTCTCTGGCTTCTGTACCCGTGGCCTCTCCTGGGGTCGGCCCTTGGCCAGTTCTCAGCAGGTGGCTGTACTTTTGATGATGGGCCAGGGGCTTGTGACTACCACCAGGATTTATACGATGACTTTGAGTGGGTCCATGTCAGTGCGC…	5071	PB.564	3	MRTPKTLKIAEIQARRIAVDWESLGYNITRCHTFNVTICYHYFRGHNESRADCLDMDPKAPQHVVNHLPPYTNVSLKMILTNPEGRKESEETIIQTDEDVPGPVPVKSLQGTSFENKIFLNWKEPLEPNGIITQYEVSYSSIRSFDPAVPVAGPPQTVSNLWNSTHHVFMHLHPGTTYQFFIRASTVKGFGPATAINVTTNISAPSLPDYEGVDASLNETATTITVLLRPAQAKGAPISAYQIVVEQLHPHRTKREAGAMECYQVPVTYQNALSGGAPYYFAAELPPGNLPEPAPFTVGDNRTYKGFWNPPLAPRKGYNIYFQAMSSVEKETKTQCVRIATKAAATEEPEVIPDPAKQTDRVVKIAGISAGILVFILLLLVVIVIVKKRRSYYSYSYYL…	1077	41	chr10	Ptprk	0.00487805	0.889431
PB.564.29	AGCAGCCTCTGCCTAGCATGGAGAGCGGCGGCCGCGGCTGGCGGGCGACGCTGGAGACGCTTTCGCCCGCGAGGTAGTTGGCCGACGTTGCGCAAGGACGAAAGTGCTGGCGGGTGGCCGCGGCGTCTCCGCGAGCCCCCCGACGAGGCCGGGCGGGCTGCTGGCTGGCGGATTTCACCGCGATTCCCCCGGAGGCTCTTTGCAAAGCTGCTTGAAACTTCTCCCAAACTCGCCATGGATGTGGCGGCCGCTGCGTTGCCTGCTTTTGTAGCTCTCTGGCTTCTGTACCCGTGGCCTCTCCTGGGGTCGGCCCTTGGCCAGTTCTCAGCAGGTGGCTGTACTTTTGATGATGGGCCAGGGGCTTGTGACTACCACCAGGATTTATACGATGACTTTGAG…	4797	PB.564	3	MDVAAAALPAFVALWLLYPWPLLGSALGQFSAGGCTFDDGPGACDYHQDLYDDFEWVHVSAQEPHYLPPEMPQGSYMVVDSSNHDPGEKARLQLPTMKENDTHCIDFSYLLYSQKGLNPGTLNILVRVNKGPLANPIWNVTGFTGRDWLRAELAVSTFWPNEYQVIFEAEVSGGRSGYIAIDDIQVLSYPCDKSPHFLRLGDVEVNAGQNATFQCIATGRDAVHNKLWLQRRNGEDIPVAQTKNINHRRFAASFRLQEVTKTDQDLYRCVTQSERGSGVSNFAQLIVREPPRPIAPPQLLGVGPTYLLIQLNANSIIGDGPIILKEVEYRMTSGSWTETHAVNAPTYKLWHLDPDTEYEIRVLLTRPGEGGTGLPGPPLITRTKCAEPMRTPKTLKIAE…	1456	31	chr10	Ptprk	0.00487805	0.894309
PB.564.22	GAGCAGCCTCTGCCTAGCATGGAGAGCGGCGGCCGCGGCTGGCGGGCGACGCTGGAGACGCTTTCGCCCGCGAGGTAGTTGGCCGACGTTGCGCAAGGACGAAAGTGCTGGCGGGTGGCCGCGGCGTCTCCGCGAGCCCCCCGACGAGGCCGGGCGGGCTGCTGGCTGGCGGATTTCACCGCGATTCCCCCGGAGGCTCTTTGCAAAGCTGCTTGAAACTTCTCCCAAACTCGCCATGGATGTGGCGGCCGCTGCGTTGCCTGCTTTTGTAGCTCTCTGGCTTCTGTACCCGTGGCCTCTCCTGGGGTCGGCCCTTGGCCAGTTCTCAGCAGGTGGCTGTACTTTTGATGATGGGCCAGGGGCTTGTGACTACCACCAGGATTTATACGATGACTTTGA…	4824	PB.564	3	MDVAAAALPAFVALWLLYPWPLLGSALGQFSAGGCTFDDGPGACDYHQDLYDDFEWVHVSAQEPHYLPPEMPQGSYMVVDSSNHDPGEKARLQLPTMKENDTHCIDFSYLLYSQKGLNPGTLNILVRVNKGPLANPIWNVTGFTGRDWLRAELAVSTFWPNEYQVIFEAEVSGGRSGYIAIDDIQVLSYPCDKSPHFLRLGDVEVNAGQNATFQCIATGRDAVHNKLWLQRRNGEDIPVAQTKNINHRRFAASFRLQEVTKTDQDLYRCVTQSERGSGVSNFAQLIVREPPRPIAPPQLLGVGPTYLLIQLNANSIIGDGPIILKEVEYRMTSGSWTETHAVNAPTYKLWHLDPDTEYEIRVLLTRPGEGGTGLPGPPLITRTKCAEPMRTPKTLKIAE…	1465	33	chr10	Ptprk	0.00487805	0.899187
[truncated: 3,653 more rows]
