# Supplementary material for: Comprehensive identification of mRNA isoforms reveals the diversity of neural cell-surface molecules with roles in retinal development and disease
Source: Nat Commun. 2020 Jul 3;11:3328. doi: 10.1038/s41467-020-17009-7 (PMC7335077; doi:10.1038/s41467-020-17009-7)
Supplement: Supplementary file 6 — Supplementary Data 2 [file 41467_2020_17009_MOESM6_ESM.txt]

chr1	PacBio	transcript	139196894	139377184	.	-	.	gene_id "PB.338"; transcript_id "PB.338.8";
chr1	PacBio	exon	139196894	139198787	.	-	.	gene_id "PB.338"; transcript_id "PB.338.8";
chr1	PacBio	exon	139231664	139231790	.	-	.	gene_id "PB.338"; transcript_id "PB.338.8";
chr1	PacBio	exon	139234727	139234855	.	-	.	gene_id "PB.338"; transcript_id "PB.338.8";
chr1	PacBio	exon	139236822	139237728	.	-	.	gene_id "PB.338"; transcript_id "PB.338.8";
chr1	PacBio	exon	139241123	139241288	.	-	.	gene_id "PB.338"; transcript_id "PB.338.8";
chr1	PacBio	exon	139242978	139243525	.	-	.	gene_id "PB.338"; transcript_id "PB.338.8";
chr1	PacBio	exon	139248119	139249075	.	-	.	gene_id "PB.338"; transcript_id "PB.338.8";
chr1	PacBio	exon	139314571	139314753	.	-	.	gene_id "PB.338"; transcript_id "PB.338.8";
chr1	PacBio	exon	139323227	139323366	.	-	.	gene_id "PB.338"; transcript_id "PB.338.8";
chr1	PacBio	exon	139328151	139328346	.	-	.	gene_id "PB.338"; transcript_id "PB.338.8";
chr1	PacBio	exon	139337030	139337608	.	-	.	gene_id "PB.338"; transcript_id "PB.338.8";
chr1	PacBio	exon	139376841	139377184	.	-	.	gene_id "PB.338"; transcript_id "PB.338.8";
chr1	PacBio	transcript	139197002	139377199	.	-	.	gene_id "PB.338"; transcript_id "PB.338.10";
chr1	PacBio	exon	139197002	139198787	.	-	.	gene_id "PB.338"; transcript_id "PB.338.10";
chr1	PacBio	exon	139231664	139231790	.	-	.	gene_id "PB.338"; transcript_id "PB.338.10";
chr1	PacBio	exon	139234727	139234855	.	-	.	gene_id "PB.338"; transcript_id "PB.338.10";
chr1	PacBio	exon	139236822	139237728	.	-	.	gene_id "PB.338"; transcript_id "PB.338.10";
chr1	PacBio	exon	139241123	139241288	.	-	.	gene_id "PB.338"; transcript_id "PB.338.10";
chr1	PacBio	exon	139242978	139243525	.	-	.	gene_id "PB.338"; transcript_id "PB.338.10";
chr1	PacBio	exon	139248119	139249075	.	-	.	gene_id "PB.338"; transcript_id "PB.338.10";
chr1	PacBio	exon	139323227	139323366	.	-	.	gene_id "PB.338"; transcript_id "PB.338.10";
chr1	PacBio	exon	139328151	139328346	.	-	.	gene_id "PB.338"; transcript_id "PB.338.10";
chr1	PacBio	exon	139337030	139337608	.	-	.	gene_id "PB.338"; transcript_id "PB.338.10";
chr1	PacBio	exon	139376841	139377199	.	-	.	gene_id "PB.338"; transcript_id "PB.338.10";
chr1	PacBio	transcript	139197037	139377158	.	-	.	gene_id "PB.338"; transcript_id "PB.338.12";
chr1	PacBio	exon	139197037	139198787	.	-	.	gene_id "PB.338"; transcript_id "PB.338.12";
chr1	PacBio	exon	139231664	139231790	.	-	.	gene_id "PB.338"; transcript_id "PB.338.12";
chr1	PacBio	exon	139234727	139234855	.	-	.	gene_id "PB.338"; transcript_id "PB.338.12";
chr1	PacBio	exon	139236822	139237728	.	-	.	gene_id "PB.338"; transcript_id "PB.338.12";
chr1	PacBio	exon	139241123	139241288	.	-	.	gene_id "PB.338"; transcript_id "PB.338.12";
chr1	PacBio	exon	139242978	139243525	.	-	.	gene_id "PB.338"; transcript_id "PB.338.12";
chr1	PacBio	exon	139248119	139249075	.	-	.	gene_id "PB.338"; transcript_id "PB.338.12";
chr1	PacBio	exon	139328151	139328346	.	-	.	gene_id "PB.338"; transcript_id "PB.338.12";
chr1	PacBio	exon	139337030	139337608	.	-	.	gene_id "PB.338"; transcript_id "PB.338.12";
chr1	PacBio	exon	139376841	139377158	.	-	.	gene_id "PB.338"; transcript_id "PB.338.12";
chr1	PacBio	transcript	139197049	139255760	.	-	.	gene_id "PB.338"; transcript_id "PB.338.17";
chr1	PacBio	exon	139197049	139198787	.	-	.	gene_id "PB.338"; transcript_id "PB.338.17";
chr1	PacBio	exon	139231664	139231790	.	-	.	gene_id "PB.338"; transcript_id "PB.338.17";
chr1	PacBio	exon	139234727	139234855	.	-	.	gene_id "PB.338"; transcript_id "PB.338.17";
chr1	PacBio	exon	139236822	139237728	.	-	.	gene_id "PB.338"; transcript_id "PB.338.17";
chr1	PacBio	exon	139241123	139241288	.	-	.	gene_id "PB.338"; transcript_id "PB.338.17";
chr1	PacBio	exon	139242978	139243525	.	-	.	gene_id "PB.338"; transcript_id "PB.338.17";
chr1	PacBio	exon	139248119	139249075	.	-	.	gene_id "PB.338"; transcript_id "PB.338.17";
chr1	PacBio	exon	139255551	139255760	.	-	.	gene_id "PB.338"; transcript_id "PB.338.17";
chr1	PacBio	transcript	139229044	139255860	.	-	.	gene_id "PB.338"; transcript_id "PB.338.150";
chr1	PacBio	exon	139229044	139231790	.	-	.	gene_id "PB.338"; transcript_id "PB.338.150";
chr1	PacBio	exon	139234727	139234855	.	-	.	gene_id "PB.338"; transcript_id "PB.338.150";
chr1	PacBio	exon	139236822	139237728	.	-	.	gene_id "PB.338"; transcript_id "PB.338.150";
chr1	PacBio	exon	139241123	139241288	.	-	.	gene_id "PB.338"; transcript_id "PB.338.150";
chr1	PacBio	exon	139242978	139243525	.	-	.	gene_id "PB.338"; transcript_id "PB.338.150";
chr1	PacBio	exon	139248119	139249075	.	-	.	gene_id "PB.338"; transcript_id "PB.338.150";
chr1	PacBio	exon	139255551	139255860	.	-	.	gene_id "PB.338"; transcript_id "PB.338.150";
chr1	PacBio	transcript	139229058	139255769	.	-	.	gene_id "PB.338"; transcript_id "PB.338.151";
chr1	PacBio	exon	139229058	139231790	.	-	.	gene_id "PB.338"; transcript_id "PB.338.151";
chr1	PacBio	exon	139236822	139237728	.	-	.	gene_id "PB.338"; transcript_id "PB.338.151";
chr1	PacBio	exon	139241123	139241288	.	-	.	gene_id "PB.338"; transcript_id "PB.338.151";
chr1	PacBio	exon	139242978	139243525	.	-	.	gene_id "PB.338"; transcript_id "PB.338.151";
chr1	PacBio	exon	139248119	139249075	.	-	.	gene_id "PB.338"; transcript_id "PB.338.151";
chr1	PacBio	exon	139255551	139255769	.	-	.	gene_id "PB.338"; transcript_id "PB.338.151";
chr1	PacBio	transcript	139229060	139255766	.	-	.	gene_id "PB.338"; transcript_id "PB.338.154";
chr1	PacBio	exon	139229060	139231790	.	-	.	gene_id "PB.338"; transcript_id "PB.338.154";
chr1	PacBio	exon	139234727	139234855	.	-	.	gene_id "PB.338"; transcript_id "PB.338.154";
chr1	PacBio	exon	139236822	139237628	.	-	.	gene_id "PB.338"; transcript_id "PB.338.154";
chr1	PacBio	exon	139241123	139241288	.	-	.	gene_id "PB.338"; transcript_id "PB.338.154";
chr1	PacBio	exon	139242978	139243525	.	-	.	gene_id "PB.338"; transcript_id "PB.338.154";
chr1	PacBio	exon	139248119	139249075	.	-	.	gene_id "PB.338"; transcript_id "PB.338.154";
chr1	PacBio	exon	139255551	139255766	.	-	.	gene_id "PB.338"; transcript_id "PB.338.154";
chr1	PacBio	transcript	139229060	139249071	.	-	.	gene_id "PB.338"; transcript_id "PB.338.156";
chr1	PacBio	exon	139229060	139231790	.	-	.	gene_id "PB.338"; transcript_id "PB.338.156";
chr1	PacBio	exon	139234727	139234855	.	-	.	gene_id "PB.338"; transcript_id "PB.338.156";
chr1	PacBio	exon	139236822	139237728	.	-	.	gene_id "PB.338"; transcript_id "PB.338.156";
chr1	PacBio	exon	139241123	139241288	.	-	.	gene_id "PB.338"; transcript_id "PB.338.156";
chr1	PacBio	exon	139242978	139243525	.	-	.	gene_id "PB.338"; transcript_id "PB.338.156";
chr1	PacBio	exon	139248119	139249071	.	-	.	gene_id "PB.338"; transcript_id "PB.338.156";
chr1	PacBio	transcript	139229061	139255773	.	-	.	gene_id "PB.338"; transcript_id "PB.338.160";
chr1	PacBio	exon	139229061	139231790	.	-	.	gene_id "PB.338"; transcript_id "PB.338.160";
chr1	PacBio	exon	139234727	139234855	.	-	.	gene_id "PB.338"; transcript_id "PB.338.160";
chr1	PacBio	exon	139236822	139237728	.	-	.	gene_id "PB.338"; transcript_id "PB.338.160";
chr1	PacBio	exon	139241091	139241288	.	-	.	gene_id "PB.338"; transcript_id "PB.338.160";
chr1	PacBio	exon	139242978	139243525	.	-	.	gene_id "PB.338"; transcript_id "PB.338.160";
chr1	PacBio	exon	139248119	139249075	.	-	.	gene_id "PB.338"; transcript_id "PB.338.160";
chr1	PacBio	exon	139255551	139255773	.	-	.	gene_id "PB.338"; transcript_id "PB.338.160";
chr1	PacBio	transcript	139229061	139255760	.	-	.	gene_id "PB.338"; transcript_id "PB.338.162";
chr1	PacBio	exon	139229061	139231790	.	-	.	gene_id "PB.338"; transcript_id "PB.338.162";
chr1	PacBio	exon	139234727	139234855	.	-	.	gene_id "PB.338"; transcript_id "PB.338.162";
chr1	PacBio	exon	139236822	139237728	.	-	.	gene_id "PB.338"; transcript_id "PB.338.162";
chr1	PacBio	exon	139242978	139243525	.	-	.	gene_id "PB.338"; transcript_id "PB.338.162";
chr1	PacBio	exon	139248119	139249075	.	-	.	gene_id "PB.338"; transcript_id "PB.338.162";
chr1	PacBio	exon	139255551	139255760	.	-	.	gene_id "PB.338"; transcript_id "PB.338.162";
chr1	PacBio	transcript	139229061	139255788	.	-	.	gene_id "PB.338"; transcript_id "PB.338.163";
chr1	PacBio	exon	139229061	139231790	.	-	.	gene_id "PB.338"; transcript_id "PB.338.163";
chr1	PacBio	exon	139234727	139234855	.	-	.	gene_id "PB.338"; transcript_id "PB.338.163";
chr1	PacBio	exon	139236822	139237728	.	-	.	gene_id "PB.338"; transcript_id "PB.338.163";
chr1	PacBio	exon	139241123	139241288	.	-	.	gene_id "PB.338"; transcript_id "PB.338.163";
chr1	PacBio	exon	139242978	139243176	.	-	.	gene_id "PB.338"; transcript_id "PB.338.163";
chr1	PacBio	exon	139243305	139243525	.	-	.	gene_id "PB.338"; transcript_id "PB.338.163";
chr1	PacBio	exon	139248119	139249075	.	-	.	gene_id "PB.338"; transcript_id "PB.338.163";
chr1	PacBio	exon	139255551	139255788	.	-	.	gene_id "PB.338"; transcript_id "PB.338.163";
chr1	PacBio	transcript	139229061	139377227	.	-	.	gene_id "PB.338"; transcript_id "PB.338.165";
chr1	PacBio	exon	139229061	139231790	.	-	.	gene_id "PB.338"; transcript_id "PB.338.165";
chr1	PacBio	exon	139234727	139234855	.	-	.	gene_id "PB.338"; transcript_id "PB.338.165";
chr1	PacBio	exon	139236822	139237728	.	-	.	gene_id "PB.338"; transcript_id "PB.338.165";
chr1	PacBio	exon	139241123	139241288	.	-	.	gene_id "PB.338"; transcript_id "PB.338.165";
chr1	PacBio	exon	139242978	139243525	.	-	.	gene_id "PB.338"; transcript_id "PB.338.165";
chr1	PacBio	exon	139248119	139249075	.	-	.	gene_id "PB.338"; transcript_id "PB.338.165";
chr1	PacBio	exon	139323227	139323366	.	-	.	gene_id "PB.338"; transcript_id "PB.338.165";
chr1	PacBio	exon	139328151	139328346	.	-	.	gene_id "PB.338"; transcript_id "PB.338.165";
chr1	PacBio	exon	139337030	139337608	.	-	.	gene_id "PB.338"; transcript_id "PB.338.165";
chr1	PacBio	exon	139376841	139377227	.	-	.	gene_id "PB.338"; transcript_id "PB.338.165";
chr1	PacBio	transcript	139229062	139377256	.	-	.	gene_id "PB.338"; transcript_id "PB.338.174";
chr1	PacBio	exon	139229062	139231790	.	-	.	gene_id "PB.338"; transcript_id "PB.338.174";
chr1	PacBio	exon	139234727	139234855	.	-	.	gene_id "PB.338"; transcript_id "PB.338.174";
chr1	PacBio	exon	139236822	139237728	.	-	.	gene_id "PB.338"; transcript_id "PB.338.174";
chr1	PacBio	exon	139241123	139241288	.	-	.	gene_id "PB.338"; transcript_id "PB.338.174";
chr1	PacBio	exon	139242978	139243525	.	-	.	gene_id "PB.338"; transcript_id "PB.338.174";
chr1	PacBio	exon	139248119	139249075	.	-	.	gene_id "PB.338"; transcript_id "PB.338.174";
chr1	PacBio	exon	139314571	139314753	.	-	.	gene_id "PB.338"; transcript_id "PB.338.174";
chr1	PacBio	exon	139323227	139323366	.	-	.	gene_id "PB.338"; transcript_id "PB.338.174";
chr1	PacBio	exon	139328151	139328346	.	-	.	gene_id "PB.338"; transcript_id "PB.338.174";
chr1	PacBio	exon	139337030	139337608	.	-	.	gene_id "PB.338"; transcript_id "PB.338.174";
chr1	PacBio	exon	139376841	139377256	.	-	.	gene_id "PB.338"; transcript_id "PB.338.174";
chr1	PacBio	transcript	139229538	139255768	.	-	.	gene_id "PB.338"; transcript_id "PB.338.194";
chr1	PacBio	exon	139229538	139231790	.	-	.	gene_id "PB.338"; transcript_id "PB.338.194";
chr1	PacBio	exon	139234727	139234855	.	-	.	gene_id "PB.338"; transcript_id "PB.338.194";
chr1	PacBio	exon	139236822	139237728	.	-	.	gene_id "PB.338"; transcript_id "PB.338.194";
chr1	PacBio	exon	139241123	139241288	.	-	.	gene_id "PB.338"; transcript_id "PB.338.194";
chr1	PacBio	exon	139242180	139242278	.	-	.	gene_id "PB.338"; transcript_id "PB.338.194";
chr1	PacBio	exon	139242978	139243525	.	-	.	gene_id "PB.338"; transcript_id "PB.338.194";
chr1	PacBio	exon	139248119	139249075	.	-	.	gene_id "PB.338"; transcript_id "PB.338.194";
chr1	PacBio	exon	139255551	139255768	.	-	.	gene_id "PB.338"; transcript_id "PB.338.194";
chr1	PacBio	transcript	139244715	139377182	.	-	.	gene_id "PB.338"; transcript_id "PB.338.339";
chr1	PacBio	exon	139244715	139249075	.	-	.	gene_id "PB.338"; transcript_id "PB.338.339";
chr1	PacBio	exon	139314571	139314753	.	-	.	gene_id "PB.338"; transcript_id "PB.338.339";
chr1	PacBio	exon	139323227	139323366	.	-	.	gene_id "PB.338"; transcript_id "PB.338.339";
chr1	PacBio	exon	139328151	139328346	.	-	.	gene_id "PB.338"; transcript_id "PB.338.339";
chr1	PacBio	exon	139337030	139337608	.	-	.	gene_id "PB.338"; transcript_id "PB.338.339";
chr1	PacBio	exon	139376841	139377182	.	-	.	gene_id "PB.338"; transcript_id "PB.338.339";
chr1	PacBio	transcript	172481695	172498871	.	+	.	gene_id "PB.442"; transcript_id "PB.442.3";
chr1	PacBio	exon	172481695	172481868	.	+	.	gene_id "PB.442"; transcript_id "PB.442.3";
chr1	PacBio	exon	172484281	172484546	.	+	.	gene_id "PB.442"; transcript_id "PB.442.3";
chr1	PacBio	exon	172484782	172484970	.	+	.	gene_id "PB.442"; transcript_id "PB.442.3";
chr1	PacBio	exon	172489513	172489665	.	+	.	gene_id "PB.442"; transcript_id "PB.442.3";
chr1	PacBio	exon	172490289	172490443	.	+	.	gene_id "PB.442"; transcript_id "PB.442.3";
chr1	PacBio	exon	172490655	172490772	.	+	.	gene_id "PB.442"; transcript_id "PB.442.3";
chr1	PacBio	exon	172491615	172491756	.	+	.	gene_id "PB.442"; transcript_id "PB.442.3";
chr1	PacBio	exon	172491865	172492010	.	+	.	gene_id "PB.442"; transcript_id "PB.442.3";
chr1	PacBio	exon	172492101	172492243	.	+	.	gene_id "PB.442"; transcript_id "PB.442.3";
chr1	PacBio	exon	172493487	172493627	.	+	.	gene_id "PB.442"; transcript_id "PB.442.3";
chr1	PacBio	exon	172494098	172494214	.	+	.	gene_id "PB.442"; transcript_id "PB.442.3";
chr1	PacBio	exon	172494406	172494556	.	+	.	gene_id "PB.442"; transcript_id "PB.442.3";
chr1	PacBio	exon	172494753	172494876	.	+	.	gene_id "PB.442"; transcript_id "PB.442.3";
chr1	PacBio	exon	172495108	172495283	.	+	.	gene_id "PB.442"; transcript_id "PB.442.3";
chr1	PacBio	exon	172495534	172495784	.	+	.	gene_id "PB.442"; transcript_id "PB.442.3";
chr1	PacBio	exon	172495910	172496067	.	+	.	gene_id "PB.442"; transcript_id "PB.442.3";
chr1	PacBio	exon	172496151	172496327	.	+	.	gene_id "PB.442"; transcript_id "PB.442.3";
chr1	PacBio	exon	172496598	172496640	.	+	.	gene_id "PB.442"; transcript_id "PB.442.3";
chr1	PacBio	exon	172496886	172497746	.	+	.	gene_id "PB.442"; transcript_id "PB.442.3";
chr1	PacBio	exon	172497997	172498124	.	+	.	gene_id "PB.442"; transcript_id "PB.442.3";
chr1	PacBio	exon	172498357	172498871	.	+	.	gene_id "PB.442"; transcript_id "PB.442.3";
chr1	PacBio	transcript	172481737	172498885	.	+	.	gene_id "PB.442"; transcript_id "PB.442.4";
chr1	PacBio	exon	172481737	172481868	.	+	.	gene_id "PB.442"; transcript_id "PB.442.4";
chr1	PacBio	exon	172484281	172484546	.	+	.	gene_id "PB.442"; transcript_id "PB.442.4";
chr1	PacBio	exon	172484782	172484970	.	+	.	gene_id "PB.442"; transcript_id "PB.442.4";
chr1	PacBio	exon	172489513	172489665	.	+	.	gene_id "PB.442"; transcript_id "PB.442.4";
chr1	PacBio	exon	172490289	172490443	.	+	.	gene_id "PB.442"; transcript_id "PB.442.4";
chr1	PacBio	exon	172490655	172490772	.	+	.	gene_id "PB.442"; transcript_id "PB.442.4";
chr1	PacBio	exon	172491615	172491756	.	+	.	gene_id "PB.442"; transcript_id "PB.442.4";
chr1	PacBio	exon	172491865	172492010	.	+	.	gene_id "PB.442"; transcript_id "PB.442.4";
chr1	PacBio	exon	172492101	172492243	.	+	.	gene_id "PB.442"; transcript_id "PB.442.4";
chr1	PacBio	exon	172493487	172493627	.	+	.	gene_id "PB.442"; transcript_id "PB.442.4";
chr1	PacBio	exon	172494098	172494214	.	+	.	gene_id "PB.442"; transcript_id "PB.442.4";
chr1	PacBio	exon	172494406	172494556	.	+	.	gene_id "PB.442"; transcript_id "PB.442.4";
chr1	PacBio	exon	172494753	172494876	.	+	.	gene_id "PB.442"; transcript_id "PB.442.4";
chr1	PacBio	exon	172495108	172495283	.	+	.	gene_id "PB.442"; transcript_id "PB.442.4";
chr1	PacBio	exon	172495534	172495784	.	+	.	gene_id "PB.442"; transcript_id "PB.442.4";
chr1	PacBio	exon	172495983	172496067	.	+	.	gene_id "PB.442"; transcript_id "PB.442.4";
chr1	PacBio	exon	172496151	172496327	.	+	.	gene_id "PB.442"; transcript_id "PB.442.4";
chr1	PacBio	exon	172496598	172496640	.	+	.	gene_id "PB.442"; transcript_id "PB.442.4";
chr1	PacBio	exon	172496886	172497746	.	+	.	gene_id "PB.442"; transcript_id "PB.442.4";
chr1	PacBio	exon	172497997	172498124	.	+	.	gene_id "PB.442"; transcript_id "PB.442.4";
chr1	PacBio	exon	172498357	172498885	.	+	.	gene_id "PB.442"; transcript_id "PB.442.4";
chr1	PacBio	transcript	172481755	172498876	.	+	.	gene_id "PB.442"; transcript_id "PB.442.6";
chr1	PacBio	exon	172481755	172481868	.	+	.	gene_id "PB.442"; transcript_id "PB.442.6";
chr1	PacBio	exon	172484281	172484546	.	+	.	gene_id "PB.442"; transcript_id "PB.442.6";
chr1	PacBio	exon	172484782	172484970	.	+	.	gene_id "PB.442"; transcript_id "PB.442.6";
chr1	PacBio	exon	172489513	172490443	.	+	.	gene_id "PB.442"; transcript_id "PB.442.6";
chr1	PacBio	exon	172490655	172490772	.	+	.	gene_id "PB.442"; transcript_id "PB.442.6";
chr1	PacBio	exon	172491615	172491756	.	+	.	gene_id "PB.442"; transcript_id "PB.442.6";
chr1	PacBio	exon	172491865	172492010	.	+	.	gene_id "PB.442"; transcript_id "PB.442.6";
chr1	PacBio	exon	172492101	172492243	.	+	.	gene_id "PB.442"; transcript_id "PB.442.6";
chr1	PacBio	exon	172493487	172493627	.	+	.	gene_id "PB.442"; transcript_id "PB.442.6";
chr1	PacBio	exon	172494098	172494214	.	+	.	gene_id "PB.442"; transcript_id "PB.442.6";
chr1	PacBio	exon	172494406	172494556	.	+	.	gene_id "PB.442"; transcript_id "PB.442.6";
chr1	PacBio	exon	172494753	172494876	.	+	.	gene_id "PB.442"; transcript_id "PB.442.6";
chr1	PacBio	exon	172495108	172495283	.	+	.	gene_id "PB.442"; transcript_id "PB.442.6";
chr1	PacBio	exon	172495534	172495784	.	+	.	gene_id "PB.442"; transcript_id "PB.442.6";
chr1	PacBio	exon	172495983	172496067	.	+	.	gene_id "PB.442"; transcript_id "PB.442.6";
chr1	PacBio	exon	172496151	172496327	.	+	.	gene_id "PB.442"; transcript_id "PB.442.6";
chr1	PacBio	exon	172496598	172496640	.	+	.	gene_id "PB.442"; transcript_id "PB.442.6";
chr1	PacBio	exon	172496886	172497746	.	+	.	gene_id "PB.442"; transcript_id "PB.442.6";
chr1	PacBio	exon	172497997	172498124	.	+	.	gene_id "PB.442"; transcript_id "PB.442.6";
chr1	PacBio	exon	172498357	172498876	.	+	.	gene_id "PB.442"; transcript_id "PB.442.6";
chr1	PacBio	transcript	172481776	172498877	.	+	.	gene_id "PB.442"; transcript_id "PB.442.8";
chr1	PacBio	exon	172481776	172481832	.	+	.	gene_id "PB.442"; transcript_id "PB.442.8";
chr1	PacBio	exon	172482224	172482260	.	+	.	gene_id "PB.442"; transcript_id "PB.442.8";
chr1	PacBio	exon	172484281	172484546	.	+	.	gene_id "PB.442"; transcript_id "PB.442.8";
chr1	PacBio	exon	172484782	172484970	.	+	.	gene_id "PB.442"; transcript_id "PB.442.8";
chr1	PacBio	exon	172489513	172490443	.	+	.	gene_id "PB.442"; transcript_id "PB.442.8";
chr1	PacBio	exon	172490655	172490772	.	+	.	gene_id "PB.442"; transcript_id "PB.442.8";
chr1	PacBio	exon	172491615	172491756	.	+	.	gene_id "PB.442"; transcript_id "PB.442.8";
chr1	PacBio	exon	172491865	172492010	.	+	.	gene_id "PB.442"; transcript_id "PB.442.8";
chr1	PacBio	exon	172492101	172492243	.	+	.	gene_id "PB.442"; transcript_id "PB.442.8";
chr1	PacBio	exon	172493487	172493632	.	+	.	gene_id "PB.442"; transcript_id "PB.442.8";
chr1	PacBio	exon	172494098	172494215	.	+	.	gene_id "PB.442"; transcript_id "PB.442.8";
chr1	PacBio	exon	172494400	172494556	.	+	.	gene_id "PB.442"; transcript_id "PB.442.8";
chr1	PacBio	exon	172495108	172495283	.	+	.	gene_id "PB.442"; transcript_id "PB.442.8";
chr1	PacBio	exon	172495534	172495784	.	+	.	gene_id "PB.442"; transcript_id "PB.442.8";
chr1	PacBio	exon	172495983	172496067	.	+	.	gene_id "PB.442"; transcript_id "PB.442.8";
chr1	PacBio	exon	172496151	172496327	.	+	.	gene_id "PB.442"; transcript_id "PB.442.8";
chr1	PacBio	exon	172496598	172496640	.	+	.	gene_id "PB.442"; transcript_id "PB.442.8";
chr1	PacBio	exon	172496886	172497746	.	+	.	gene_id "PB.442"; transcript_id "PB.442.8";
chr1	PacBio	exon	172497997	172498124	.	+	.	gene_id "PB.442"; transcript_id "PB.442.8";
chr1	PacBio	exon	172498357	172498877	.	+	.	gene_id "PB.442"; transcript_id "PB.442.8";
chr1	PacBio	transcript	172482049	172498878	.	+	.	gene_id "PB.442"; transcript_id "PB.442.10";
chr1	PacBio	exon	172482049	172482260	.	+	.	gene_id "PB.442"; transcript_id "PB.442.10";
chr1	PacBio	exon	172484281	172484546	.	+	.	gene_id "PB.442"; transcript_id "PB.442.10";
chr1	PacBio	exon	172484782	172484970	.	+	.	gene_id "PB.442"; transcript_id "PB.442.10";
chr1	PacBio	exon	172489513	172489665	.	+	.	gene_id "PB.442"; transcript_id "PB.442.10";
chr1	PacBio	exon	172490289	172490443	.	+	.	gene_id "PB.442"; transcript_id "PB.442.10";
chr1	PacBio	exon	172490655	172490772	.	+	.	gene_id "PB.442"; transcript_id "PB.442.10";
chr1	PacBio	exon	172491615	172491756	.	+	.	gene_id "PB.442"; transcript_id "PB.442.10";
chr1	PacBio	exon	172491865	172492010	.	+	.	gene_id "PB.442"; transcript_id "PB.442.10";
chr1	PacBio	exon	172492101	172492243	.	+	.	gene_id "PB.442"; transcript_id "PB.442.10";
chr1	PacBio	exon	172493487	172493627	.	+	.	gene_id "PB.442"; transcript_id "PB.442.10";
chr1	PacBio	exon	172494098	172494214	.	+	.	gene_id "PB.442"; transcript_id "PB.442.10";
chr1	PacBio	exon	172494406	172494556	.	+	.	gene_id "PB.442"; transcript_id "PB.442.10";
chr1	PacBio	exon	172494753	172494876	.	+	.	gene_id "PB.442"; transcript_id "PB.442.10";
chr1	PacBio	exon	172495108	172495283	.	+	.	gene_id "PB.442"; transcript_id "PB.442.10";
chr1	PacBio	exon	172495534	172495784	.	+	.	gene_id "PB.442"; transcript_id "PB.442.10";
chr1	PacBio	exon	172495983	172496067	.	+	.	gene_id "PB.442"; transcript_id "PB.442.10";
chr1	PacBio	exon	172496151	172496327	.	+	.	gene_id "PB.442"; transcript_id "PB.442.10";
chr1	PacBio	exon	172496598	172496640	.	+	.	gene_id "PB.442"; transcript_id "PB.442.10";
chr1	PacBio	exon	172496886	172497746	.	+	.	gene_id "PB.442"; transcript_id "PB.442.10";
chr1	PacBio	exon	172497997	172498124	.	+	.	gene_id "PB.442"; transcript_id "PB.442.10";
chr1	PacBio	exon	172498357	172498878	.	+	.	gene_id "PB.442"; transcript_id "PB.442.10";
chr1	PacBio	transcript	172482061	172498877	.	+	.	gene_id "PB.442"; transcript_id "PB.442.11";
chr1	PacBio	exon	172482061	172482260	.	+	.	gene_id "PB.442"; transcript_id "PB.442.11";
chr1	PacBio	exon	172484281	172484546	.	+	.	gene_id "PB.442"; transcript_id "PB.442.11";
chr1	PacBio	exon	172484782	172484970	.	+	.	gene_id "PB.442"; transcript_id "PB.442.11";
chr1	PacBio	exon	172489513	172490443	.	+	.	gene_id "PB.442"; transcript_id "PB.442.11";
chr1	PacBio	exon	172490655	172490772	.	+	.	gene_id "PB.442"; transcript_id "PB.442.11";
chr1	PacBio	exon	172491615	172491756	.	+	.	gene_id "PB.442"; transcript_id "PB.442.11";
chr1	PacBio	exon	172491865	172492010	.	+	.	gene_id "PB.442"; transcript_id "PB.442.11";
chr1	PacBio	exon	172492101	172492243	.	+	.	gene_id "PB.442"; transcript_id "PB.442.11";
chr1	PacBio	exon	172493487	172493627	.	+	.	gene_id "PB.442"; transcript_id "PB.442.11";
chr1	PacBio	exon	172494098	172494214	.	+	.	gene_id "PB.442"; transcript_id "PB.442.11";
chr1	PacBio	exon	172494406	172494556	.	+	.	gene_id "PB.442"; transcript_id "PB.442.11";
chr1	PacBio	exon	172494753	172494876	.	+	.	gene_id "PB.442"; transcript_id "PB.442.11";
chr1	PacBio	exon	172495108	172495283	.	+	.	gene_id "PB.442"; transcript_id "PB.442.11";
chr1	PacBio	exon	172495534	172495784	.	+	.	gene_id "PB.442"; transcript_id "PB.442.11";
chr1	PacBio	exon	172495983	172496067	.	+	.	gene_id "PB.442"; transcript_id "PB.442.11";
chr1	PacBio	exon	172496151	172496327	.	+	.	gene_id "PB.442"; transcript_id "PB.442.11";
chr1	PacBio	exon	172496598	172496640	.	+	.	gene_id "PB.442"; transcript_id "PB.442.11";
chr1	PacBio	exon	172496886	172497746	.	+	.	gene_id "PB.442"; transcript_id "PB.442.11";
chr1	PacBio	exon	172497997	172498124	.	+	.	gene_id "PB.442"; transcript_id "PB.442.11";
chr1	PacBio	exon	172498357	172498877	.	+	.	gene_id "PB.442"; transcript_id "PB.442.11";
chr1	PacBio	transcript	172482134	172491032	.	+	.	gene_id "PB.442"; transcript_id "PB.442.13";
chr1	PacBio	exon	172482134	172482260	.	+	.	gene_id "PB.442"; transcript_id "PB.442.13";
chr1	PacBio	exon	172484281	172484546	.	+	.	gene_id "PB.442"; transcript_id "PB.442.13";
chr1	PacBio	exon	172484782	172484970	.	+	.	gene_id "PB.442"; transcript_id "PB.442.13";
chr1	PacBio	exon	172489513	172489665	.	+	.	gene_id "PB.442"; transcript_id "PB.442.13";
chr1	PacBio	exon	172490289	172490443	.	+	.	gene_id "PB.442"; transcript_id "PB.442.13";
chr1	PacBio	exon	172490655	172491032	.	+	.	gene_id "PB.442"; transcript_id "PB.442.13";
chr1	PacBio	transcript	172482138	172498877	.	+	.	gene_id "PB.442"; transcript_id "PB.442.14";
chr1	PacBio	exon	172482138	172482260	.	+	.	gene_id "PB.442"; transcript_id "PB.442.14";
chr1	PacBio	exon	172484281	172484546	.	+	.	gene_id "PB.442"; transcript_id "PB.442.14";
chr1	PacBio	exon	172484782	172484970	.	+	.	gene_id "PB.442"; transcript_id "PB.442.14";
chr1	PacBio	exon	172489513	172490443	.	+	.	gene_id "PB.442"; transcript_id "PB.442.14";
chr1	PacBio	exon	172490655	172490772	.	+	.	gene_id "PB.442"; transcript_id "PB.442.14";
chr1	PacBio	exon	172491615	172491756	.	+	.	gene_id "PB.442"; transcript_id "PB.442.14";
chr1	PacBio	exon	172491865	172492010	.	+	.	gene_id "PB.442"; transcript_id "PB.442.14";
chr1	PacBio	exon	172492101	172492243	.	+	.	gene_id "PB.442"; transcript_id "PB.442.14";
chr1	PacBio	exon	172493487	172493627	.	+	.	gene_id "PB.442"; transcript_id "PB.442.14";
chr1	PacBio	exon	172494098	172494214	.	+	.	gene_id "PB.442"; transcript_id "PB.442.14";
chr1	PacBio	exon	172494406	172494556	.	+	.	gene_id "PB.442"; transcript_id "PB.442.14";
chr1	PacBio	exon	172494753	172495283	.	+	.	gene_id "PB.442"; transcript_id "PB.442.14";
chr1	PacBio	exon	172495534	172495784	.	+	.	gene_id "PB.442"; transcript_id "PB.442.14";
chr1	PacBio	exon	172495983	172496067	.	+	.	gene_id "PB.442"; transcript_id "PB.442.14";
chr1	PacBio	exon	172496151	172496327	.	+	.	gene_id "PB.442"; transcript_id "PB.442.14";
chr1	PacBio	exon	172496598	172496640	.	+	.	gene_id "PB.442"; transcript_id "PB.442.14";
chr1	PacBio	exon	172496886	172497746	.	+	.	gene_id "PB.442"; transcript_id "PB.442.14";
chr1	PacBio	exon	172497997	172498124	.	+	.	gene_id "PB.442"; transcript_id "PB.442.14";
chr1	PacBio	exon	172498357	172498877	.	+	.	gene_id "PB.442"; transcript_id "PB.442.14";
chr1	PacBio	transcript	172482138	172498877	.	+	.	gene_id "PB.442"; transcript_id "PB.442.15";
chr1	PacBio	exon	172482138	172482260	.	+	.	gene_id "PB.442"; transcript_id "PB.442.15";
chr1	PacBio	exon	172484281	172484546	.	+	.	gene_id "PB.442"; transcript_id "PB.442.15";
chr1	PacBio	exon	172484782	172484970	.	+	.	gene_id "PB.442"; transcript_id "PB.442.15";
chr1	PacBio	exon	172489513	172489665	.	+	.	gene_id "PB.442"; transcript_id "PB.442.15";
chr1	PacBio	exon	172490289	172490443	.	+	.	gene_id "PB.442"; transcript_id "PB.442.15";
chr1	PacBio	exon	172490655	172490772	.	+	.	gene_id "PB.442"; transcript_id "PB.442.15";
chr1	PacBio	exon	172491615	172491756	.	+	.	gene_id "PB.442"; transcript_id "PB.442.15";
chr1	PacBio	exon	172491865	172492010	.	+	.	gene_id "PB.442"; transcript_id "PB.442.15";
chr1	PacBio	exon	172492101	172492243	.	+	.	gene_id "PB.442"; transcript_id "PB.442.15";
chr1	PacBio	exon	172493487	172493627	.	+	.	gene_id "PB.442"; transcript_id "PB.442.15";
chr1	PacBio	exon	172494098	172494214	.	+	.	gene_id "PB.442"; transcript_id "PB.442.15";
chr1	PacBio	exon	172494406	172494556	.	+	.	gene_id "PB.442"; transcript_id "PB.442.15";
chr1	PacBio	exon	172494753	172494876	.	+	.	gene_id "PB.442"; transcript_id "PB.442.15";
chr1	PacBio	exon	172495108	172495283	.	+	.	gene_id "PB.442"; transcript_id "PB.442.15";
chr1	PacBio	exon	172495534	172495784	.	+	.	gene_id "PB.442"; transcript_id "PB.442.15";
chr1	PacBio	exon	172495983	172496067	.	+	.	gene_id "PB.442"; transcript_id "PB.442.15";
chr1	PacBio	exon	172496151	172496327	.	+	.	gene_id "PB.442"; transcript_id "PB.442.15";
chr1	PacBio	exon	172496598	172496640	.	+	.	gene_id "PB.442"; transcript_id "PB.442.15";
chr1	PacBio	exon	172496886	172498124	.	+	.	gene_id "PB.442"; transcript_id "PB.442.15";
chr1	PacBio	exon	172498357	172498877	.	+	.	gene_id "PB.442"; transcript_id "PB.442.15";
chr1	PacBio	transcript	172482143	172498877	.	+	.	gene_id "PB.442"; transcript_id "PB.442.17";
chr1	PacBio	exon	172482143	172482260	.	+	.	gene_id "PB.442"; transcript_id "PB.442.17";
chr1	PacBio	exon	172484281	172484546	.	+	.	gene_id "PB.442"; transcript_id "PB.442.17";
chr1	PacBio	exon	172484782	172484970	.	+	.	gene_id "PB.442"; transcript_id "PB.442.17";
chr1	PacBio	exon	172489513	172490443	.	+	.	gene_id "PB.442"; transcript_id "PB.442.17";
chr1	PacBio	exon	172490655	172491756	.	+	.	gene_id "PB.442"; transcript_id "PB.442.17";
chr1	PacBio	exon	172491865	172492010	.	+	.	gene_id "PB.442"; transcript_id "PB.442.17";
chr1	PacBio	exon	172492101	172492243	.	+	.	gene_id "PB.442"; transcript_id "PB.442.17";
chr1	PacBio	exon	172493487	172493627	.	+	.	gene_id "PB.442"; transcript_id "PB.442.17";
chr1	PacBio	exon	172494098	172494214	.	+	.	gene_id "PB.442"; transcript_id "PB.442.17";
chr1	PacBio	exon	172494406	172494556	.	+	.	gene_id "PB.442"; transcript_id "PB.442.17";
chr1	PacBio	exon	172495108	172495283	.	+	.	gene_id "PB.442"; transcript_id "PB.442.17";
chr1	PacBio	exon	172495534	172495784	.	+	.	gene_id "PB.442"; transcript_id "PB.442.17";
chr1	PacBio	exon	172495983	172496067	.	+	.	gene_id "PB.442"; transcript_id "PB.442.17";
chr1	PacBio	exon	172496151	172496327	.	+	.	gene_id "PB.442"; transcript_id "PB.442.17";
chr1	PacBio	exon	172496598	172496640	.	+	.	gene_id "PB.442"; transcript_id "PB.442.17";
chr1	PacBio	exon	172496886	172497746	.	+	.	gene_id "PB.442"; transcript_id "PB.442.17";
chr1	PacBio	exon	172497997	172498124	.	+	.	gene_id "PB.442"; transcript_id "PB.442.17";
chr1	PacBio	exon	172498357	172498877	.	+	.	gene_id "PB.442"; transcript_id "PB.442.17";
chr1	PacBio	transcript	172482222	172498877	.	+	.	gene_id "PB.442"; transcript_id "PB.442.310";
chr1	PacBio	exon	172482222	172482260	.	+	.	gene_id "PB.442"; transcript_id "PB.442.310";
chr1	PacBio	exon	172484281	172484546	.	+	.	gene_id "PB.442"; transcript_id "PB.442.310";
chr1	PacBio	exon	172484782	172484970	.	+	.	gene_id "PB.442"; transcript_id "PB.442.310";
chr1	PacBio	exon	172489513	172489664	.	+	.	gene_id "PB.442"; transcript_id "PB.442.310";
chr1	PacBio	exon	172489829	172489901	.	+	.	gene_id "PB.442"; transcript_id "PB.442.310";
chr1	PacBio	exon	172490287	172490443	.	+	.	gene_id "PB.442"; transcript_id "PB.442.310";
chr1	PacBio	exon	172490655	172490774	.	+	.	gene_id "PB.442"; transcript_id "PB.442.310";
chr1	PacBio	exon	172491615	172491756	.	+	.	gene_id "PB.442"; transcript_id "PB.442.310";
chr1	PacBio	exon	172491865	172492010	.	+	.	gene_id "PB.442"; transcript_id "PB.442.310";
chr1	PacBio	exon	172492101	172492243	.	+	.	gene_id "PB.442"; transcript_id "PB.442.310";
chr1	PacBio	exon	172493487	172493627	.	+	.	gene_id "PB.442"; transcript_id "PB.442.310";
chr1	PacBio	exon	172494098	172494214	.	+	.	gene_id "PB.442"; transcript_id "PB.442.310";
chr1	PacBio	exon	172494406	172494556	.	+	.	gene_id "PB.442"; transcript_id "PB.442.310";
chr1	PacBio	exon	172495108	172495283	.	+	.	gene_id "PB.442"; transcript_id "PB.442.310";
chr1	PacBio	exon	172495534	172495784	.	+	.	gene_id "PB.442"; transcript_id "PB.442.310";
chr1	PacBio	exon	172495983	172496067	.	+	.	gene_id "PB.442"; transcript_id "PB.442.310";
chr1	PacBio	exon	172496151	172496327	.	+	.	gene_id "PB.442"; transcript_id "PB.442.310";
chr1	PacBio	exon	172496598	172496640	.	+	.	gene_id "PB.442"; transcript_id "PB.442.310";
chr1	PacBio	exon	172496886	172497746	.	+	.	gene_id "PB.442"; transcript_id "PB.442.310";
chr1	PacBio	exon	172497997	172498124	.	+	.	gene_id "PB.442"; transcript_id "PB.442.310";
chr1	PacBio	exon	172498357	172498877	.	+	.	gene_id "PB.442"; transcript_id "PB.442.310";
chr1	PacBio	transcript	172482144	172498877	.	+	.	gene_id "PB.442"; transcript_id "PB.442.20";
chr1	PacBio	exon	172482144	172482260	.	+	.	gene_id "PB.442"; transcript_id "PB.442.20";
chr1	PacBio	exon	172484281	172484546	.	+	.	gene_id "PB.442"; transcript_id "PB.442.20";
chr1	PacBio	exon	172484782	172484970	.	+	.	gene_id "PB.442"; transcript_id "PB.442.20";
chr1	PacBio	exon	172489513	172490443	.	+	.	gene_id "PB.442"; transcript_id "PB.442.20";
chr1	PacBio	exon	172490655	172490772	.	+	.	gene_id "PB.442"; transcript_id "PB.442.20";
chr1	PacBio	exon	172491615	172491756	.	+	.	gene_id "PB.442"; transcript_id "PB.442.20";
chr1	PacBio	exon	172491865	172492010	.	+	.	gene_id "PB.442"; transcript_id "PB.442.20";
chr1	PacBio	exon	172492101	172492243	.	+	.	gene_id "PB.442"; transcript_id "PB.442.20";
chr1	PacBio	exon	172493487	172493627	.	+	.	gene_id "PB.442"; transcript_id "PB.442.20";
chr1	PacBio	exon	172494098	172494214	.	+	.	gene_id "PB.442"; transcript_id "PB.442.20";
chr1	PacBio	exon	172494406	172495283	.	+	.	gene_id "PB.442"; transcript_id "PB.442.20";
chr1	PacBio	exon	172495534	172495784	.	+	.	gene_id "PB.442"; transcript_id "PB.442.20";
chr1	PacBio	exon	172495983	172496067	.	+	.	gene_id "PB.442"; transcript_id "PB.442.20";
chr1	PacBio	exon	172496151	172496327	.	+	.	gene_id "PB.442"; transcript_id "PB.442.20";
chr1	PacBio	exon	172496598	172496640	.	+	.	gene_id "PB.442"; transcript_id "PB.442.20";
chr1	PacBio	exon	172496886	172498124	.	+	.	gene_id "PB.442"; transcript_id "PB.442.20";
chr1	PacBio	exon	172498357	172498877	.	+	.	gene_id "PB.442"; transcript_id "PB.442.20";
chr1	PacBio	transcript	172482145	172498876	.	+	.	gene_id "PB.442"; transcript_id "PB.442.21";
chr1	PacBio	exon	172482145	172482260	.	+	.	gene_id "PB.442"; transcript_id "PB.442.21";
chr1	PacBio	exon	172484281	172484546	.	+	.	gene_id "PB.442"; transcript_id "PB.442.21";
chr1	PacBio	exon	172484782	172484970	.	+	.	gene_id "PB.442"; transcript_id "PB.442.21";
chr1	PacBio	exon	172489513	172491756	.	+	.	gene_id "PB.442"; transcript_id "PB.442.21";
chr1	PacBio	exon	172491865	172492010	.	+	.	gene_id "PB.442"; transcript_id "PB.442.21";
chr1	PacBio	exon	172492101	172492243	.	+	.	gene_id "PB.442"; transcript_id "PB.442.21";
chr1	PacBio	exon	172493487	172493632	.	+	.	gene_id "PB.442"; transcript_id "PB.442.21";
chr1	PacBio	exon	172494406	172494556	.	+	.	gene_id "PB.442"; transcript_id "PB.442.21";
chr1	PacBio	exon	172495108	172495283	.	+	.	gene_id "PB.442"; transcript_id "PB.442.21";
chr1	PacBio	exon	172495534	172495784	.	+	.	gene_id "PB.442"; transcript_id "PB.442.21";
chr1	PacBio	exon	172495983	172496067	.	+	.	gene_id "PB.442"; transcript_id "PB.442.21";
chr1	PacBio	exon	172496151	172496327	.	+	.	gene_id "PB.442"; transcript_id "PB.442.21";
chr1	PacBio	exon	172496598	172496640	.	+	.	gene_id "PB.442"; transcript_id "PB.442.21";
chr1	PacBio	exon	172496886	172497746	.	+	.	gene_id "PB.442"; transcript_id "PB.442.21";
chr1	PacBio	exon	172497997	172498124	.	+	.	gene_id "PB.442"; transcript_id "PB.442.21";
chr1	PacBio	exon	172498357	172498876	.	+	.	gene_id "PB.442"; transcript_id "PB.442.21";
chr1	PacBio	transcript	172482145	172498877	.	+	.	gene_id "PB.442"; transcript_id "PB.442.23";
chr1	PacBio	exon	172482145	172482260	.	+	.	gene_id "PB.442"; transcript_id "PB.442.23";
chr1	PacBio	exon	172484281	172484546	.	+	.	gene_id "PB.442"; transcript_id "PB.442.23";
chr1	PacBio	exon	172489513	172489665	.	+	.	gene_id "PB.442"; transcript_id "PB.442.23";
chr1	PacBio	exon	172490289	172490443	.	+	.	gene_id "PB.442"; transcript_id "PB.442.23";
chr1	PacBio	exon	172490655	172490772	.	+	.	gene_id "PB.442"; transcript_id "PB.442.23";
chr1	PacBio	exon	172491615	172491756	.	+	.	gene_id "PB.442"; transcript_id "PB.442.23";
chr1	PacBio	exon	172491865	172492010	.	+	.	gene_id "PB.442"; transcript_id "PB.442.23";
chr1	PacBio	exon	172492101	172492243	.	+	.	gene_id "PB.442"; transcript_id "PB.442.23";
chr1	PacBio	exon	172493487	172493627	.	+	.	gene_id "PB.442"; transcript_id "PB.442.23";
chr1	PacBio	exon	172494098	172494214	.	+	.	gene_id "PB.442"; transcript_id "PB.442.23";
chr1	PacBio	exon	172494406	172494556	.	+	.	gene_id "PB.442"; transcript_id "PB.442.23";
chr1	PacBio	exon	172495108	172495283	.	+	.	gene_id "PB.442"; transcript_id "PB.442.23";
chr1	PacBio	exon	172495534	172495784	.	+	.	gene_id "PB.442"; transcript_id "PB.442.23";
chr1	PacBio	exon	172495983	172496067	.	+	.	gene_id "PB.442"; transcript_id "PB.442.23";
chr1	PacBio	exon	172496151	172496327	.	+	.	gene_id "PB.442"; transcript_id "PB.442.23";
chr1	PacBio	exon	172496598	172496640	.	+	.	gene_id "PB.442"; transcript_id "PB.442.23";
chr1	PacBio	exon	172496886	172498124	.	+	.	gene_id "PB.442"; transcript_id "PB.442.23";
chr1	PacBio	exon	172498357	172498877	.	+	.	gene_id "PB.442"; transcript_id "PB.442.23";
chr1	PacBio	transcript	172482146	172498877	.	+	.	gene_id "PB.442"; transcript_id "PB.442.24";
chr1	PacBio	exon	172482146	172482260	.	+	.	gene_id "PB.442"; transcript_id "PB.442.24";
chr1	PacBio	exon	172484281	172484546	.	+	.	gene_id "PB.442"; transcript_id "PB.442.24";
chr1	PacBio	exon	172484782	172484970	.	+	.	gene_id "PB.442"; transcript_id "PB.442.24";
chr1	PacBio	exon	172489513	172490443	.	+	.	gene_id "PB.442"; transcript_id "PB.442.24";
chr1	PacBio	exon	172490655	172490772	.	+	.	gene_id "PB.442"; transcript_id "PB.442.24";
chr1	PacBio	exon	172491615	172491756	.	+	.	gene_id "PB.442"; transcript_id "PB.442.24";
chr1	PacBio	exon	172491865	172492010	.	+	.	gene_id "PB.442"; transcript_id "PB.442.24";
chr1	PacBio	exon	172492101	172492243	.	+	.	gene_id "PB.442"; transcript_id "PB.442.24";
chr1	PacBio	exon	172493487	172493627	.	+	.	gene_id "PB.442"; transcript_id "PB.442.24";
chr1	PacBio	exon	172494098	172494214	.	+	.	gene_id "PB.442"; transcript_id "PB.442.24";
chr1	PacBio	exon	172494406	172494556	.	+	.	gene_id "PB.442"; transcript_id "PB.442.24";
chr1	PacBio	exon	172495108	172495283	.	+	.	gene_id "PB.442"; transcript_id "PB.442.24";
chr1	PacBio	exon	172495534	172495784	.	+	.	gene_id "PB.442"; transcript_id "PB.442.24";
chr1	PacBio	exon	172495983	172496067	.	+	.	gene_id "PB.442"; transcript_id "PB.442.24";
chr1	PacBio	exon	172496151	172496327	.	+	.	gene_id "PB.442"; transcript_id "PB.442.24";
chr1	PacBio	exon	172496598	172496640	.	+	.	gene_id "PB.442"; transcript_id "PB.442.24";
chr1	PacBio	exon	172496886	172497746	.	+	.	gene_id "PB.442"; transcript_id "PB.442.24";
chr1	PacBio	exon	172497997	172498124	.	+	.	gene_id "PB.442"; transcript_id "PB.442.24";
chr1	PacBio	exon	172498357	172498877	.	+	.	gene_id "PB.442"; transcript_id "PB.442.24";
chr1	PacBio	transcript	172482147	172498877	.	+	.	gene_id "PB.442"; transcript_id "PB.442.25";
chr1	PacBio	exon	172482147	172482260	.	+	.	gene_id "PB.442"; transcript_id "PB.442.25";
chr1	PacBio	exon	172484281	172484546	.	+	.	gene_id "PB.442"; transcript_id "PB.442.25";
chr1	PacBio	exon	172484782	172484970	.	+	.	gene_id "PB.442"; transcript_id "PB.442.25";
chr1	PacBio	exon	172489513	172490443	.	+	.	gene_id "PB.442"; transcript_id "PB.442.25";
chr1	PacBio	exon	172490655	172490772	.	+	.	gene_id "PB.442"; transcript_id "PB.442.25";
chr1	PacBio	exon	172491615	172491756	.	+	.	gene_id "PB.442"; transcript_id "PB.442.25";
chr1	PacBio	exon	172491865	172492010	.	+	.	gene_id "PB.442"; transcript_id "PB.442.25";
chr1	PacBio	exon	172492101	172492243	.	+	.	gene_id "PB.442"; transcript_id "PB.442.25";
chr1	PacBio	exon	172493487	172493627	.	+	.	gene_id "PB.442"; transcript_id "PB.442.25";
chr1	PacBio	exon	172494098	172494214	.	+	.	gene_id "PB.442"; transcript_id "PB.442.25";
chr1	PacBio	exon	172494406	172494556	.	+	.	gene_id "PB.442"; transcript_id "PB.442.25";
chr1	PacBio	exon	172494753	172494876	.	+	.	gene_id "PB.442"; transcript_id "PB.442.25";
chr1	PacBio	exon	172495108	172495283	.	+	.	gene_id "PB.442"; transcript_id "PB.442.25";
chr1	PacBio	exon	172495534	172495784	.	+	.	gene_id "PB.442"; transcript_id "PB.442.25";
chr1	PacBio	exon	172495983	172496067	.	+	.	gene_id "PB.442"; transcript_id "PB.442.25";
chr1	PacBio	exon	172496151	172496327	.	+	.	gene_id "PB.442"; transcript_id "PB.442.25";
chr1	PacBio	exon	172496598	172496640	.	+	.	gene_id "PB.442"; transcript_id "PB.442.25";
chr1	PacBio	exon	172496886	172498124	.	+	.	gene_id "PB.442"; transcript_id "PB.442.25";
chr1	PacBio	exon	172498357	172498877	.	+	.	gene_id "PB.442"; transcript_id "PB.442.25";
chr1	PacBio	transcript	172482147	172498877	.	+	.	gene_id "PB.442"; transcript_id "PB.442.29";
chr1	PacBio	exon	172482147	172482260	.	+	.	gene_id "PB.442"; transcript_id "PB.442.29";
chr1	PacBio	exon	172484281	172484546	.	+	.	gene_id "PB.442"; transcript_id "PB.442.29";
chr1	PacBio	exon	172484782	172484970	.	+	.	gene_id "PB.442"; transcript_id "PB.442.29";
chr1	PacBio	exon	172489513	172489665	.	+	.	gene_id "PB.442"; transcript_id "PB.442.29";
chr1	PacBio	exon	172490289	172490443	.	+	.	gene_id "PB.442"; transcript_id "PB.442.29";
chr1	PacBio	exon	172490655	172490772	.	+	.	gene_id "PB.442"; transcript_id "PB.442.29";
chr1	PacBio	exon	172491615	172491756	.	+	.	gene_id "PB.442"; transcript_id "PB.442.29";
chr1	PacBio	exon	172491865	172492010	.	+	.	gene_id "PB.442"; transcript_id "PB.442.29";
chr1	PacBio	exon	172492101	172492243	.	+	.	gene_id "PB.442"; transcript_id "PB.442.29";
chr1	PacBio	exon	172493487	172493627	.	+	.	gene_id "PB.442"; transcript_id "PB.442.29";
chr1	PacBio	exon	172494098	172494214	.	+	.	gene_id "PB.442"; transcript_id "PB.442.29";
chr1	PacBio	exon	172494406	172494556	.	+	.	gene_id "PB.442"; transcript_id "PB.442.29";
chr1	PacBio	exon	172494753	172494876	.	+	.	gene_id "PB.442"; transcript_id "PB.442.29";
chr1	PacBio	exon	172495108	172495283	.	+	.	gene_id "PB.442"; transcript_id "PB.442.29";
chr1	PacBio	exon	172495534	172495784	.	+	.	gene_id "PB.442"; transcript_id "PB.442.29";
chr1	PacBio	exon	172495983	172496067	.	+	.	gene_id "PB.442"; transcript_id "PB.442.29";
chr1	PacBio	exon	172496151	172496327	.	+	.	gene_id "PB.442"; transcript_id "PB.442.29";
chr1	PacBio	exon	172496598	172496640	.	+	.	gene_id "PB.442"; transcript_id "PB.442.29";
chr1	PacBio	exon	172496886	172497746	.	+	.	gene_id "PB.442"; transcript_id "PB.442.29";
chr1	PacBio	exon	172497997	172498124	.	+	.	gene_id "PB.442"; transcript_id "PB.442.29";
chr1	PacBio	exon	172498253	172498877	.	+	.	gene_id "PB.442"; transcript_id "PB.442.29";
chr1	PacBio	transcript	172482147	172498877	.	+	.	gene_id "PB.442"; transcript_id "PB.442.30";
chr1	PacBio	exon	172482147	172482260	.	+	.	gene_id "PB.442"; transcript_id "PB.442.30";
chr1	PacBio	exon	172484281	172484546	.	+	.	gene_id "PB.442"; transcript_id "PB.442.30";
chr1	PacBio	exon	172484782	172484970	.	+	.	gene_id "PB.442"; transcript_id "PB.442.30";
chr1	PacBio	exon	172489513	172489665	.	+	.	gene_id "PB.442"; transcript_id "PB.442.30";
chr1	PacBio	exon	172490289	172490443	.	+	.	gene_id "PB.442"; transcript_id "PB.442.30";
chr1	PacBio	exon	172490655	172490772	.	+	.	gene_id "PB.442"; transcript_id "PB.442.30";
chr1	PacBio	exon	172491615	172491756	.	+	.	gene_id "PB.442"; transcript_id "PB.442.30";
chr1	PacBio	exon	172491865	172492010	.	+	.	gene_id "PB.442"; transcript_id "PB.442.30";
chr1	PacBio	exon	172492101	172492243	.	+	.	gene_id "PB.442"; transcript_id "PB.442.30";
chr1	PacBio	exon	172493487	172493627	.	+	.	gene_id "PB.442"; transcript_id "PB.442.30";
chr1	PacBio	exon	172494098	172494214	.	+	.	gene_id "PB.442"; transcript_id "PB.442.30";
chr1	PacBio	exon	172494406	172494556	.	+	.	gene_id "PB.442"; transcript_id "PB.442.30";
chr1	PacBio	exon	172495108	172495283	.	+	.	gene_id "PB.442"; transcript_id "PB.442.30";
chr1	PacBio	exon	172495534	172495784	.	+	.	gene_id "PB.442"; transcript_id "PB.442.30";
chr1	PacBio	exon	172495983	172496067	.	+	.	gene_id "PB.442"; transcript_id "PB.442.30";
chr1	PacBio	exon	172496151	172496327	.	+	.	gene_id "PB.442"; transcript_id "PB.442.30";
chr1	PacBio	exon	172496598	172496640	.	+	.	gene_id "PB.442"; transcript_id "PB.442.30";
chr1	PacBio	exon	172496886	172497746	.	+	.	gene_id "PB.442"; transcript_id "PB.442.30";
chr1	PacBio	exon	172497997	172498124	.	+	.	gene_id "PB.442"; transcript_id "PB.442.30";
chr1	PacBio	exon	172498357	172498877	.	+	.	gene_id "PB.442"; transcript_id "PB.442.30";
chr1	PacBio	transcript	172482148	172498875	.	+	.	gene_id "PB.442"; transcript_id "PB.442.31";
chr1	PacBio	exon	172482148	172482260	.	+	.	gene_id "PB.442"; transcript_id "PB.442.31";
chr1	PacBio	exon	172484281	172484546	.	+	.	gene_id "PB.442"; transcript_id "PB.442.31";
chr1	PacBio	exon	172484782	172484970	.	+	.	gene_id "PB.442"; transcript_id "PB.442.31";
chr1	PacBio	exon	172489513	172490772	.	+	.	gene_id "PB.442"; transcript_id "PB.442.31";
chr1	PacBio	exon	172491615	172491756	.	+	.	gene_id "PB.442"; transcript_id "PB.442.31";
chr1	PacBio	exon	172491865	172492010	.	+	.	gene_id "PB.442"; transcript_id "PB.442.31";
chr1	PacBio	exon	172492101	172492243	.	+	.	gene_id "PB.442"; transcript_id "PB.442.31";
chr1	PacBio	exon	172493487	172493627	.	+	.	gene_id "PB.442"; transcript_id "PB.442.31";
chr1	PacBio	exon	172494098	172494214	.	+	.	gene_id "PB.442"; transcript_id "PB.442.31";
chr1	PacBio	exon	172494406	172494556	.	+	.	gene_id "PB.442"; transcript_id "PB.442.31";
chr1	PacBio	exon	172494753	172494876	.	+	.	gene_id "PB.442"; transcript_id "PB.442.31";
chr1	PacBio	exon	172495108	172495283	.	+	.	gene_id "PB.442"; transcript_id "PB.442.31";
chr1	PacBio	exon	172495534	172495784	.	+	.	gene_id "PB.442"; transcript_id "PB.442.31";
chr1	PacBio	exon	172495983	172496067	.	+	.	gene_id "PB.442"; transcript_id "PB.442.31";
chr1	PacBio	exon	172496151	172496327	.	+	.	gene_id "PB.442"; transcript_id "PB.442.31";
chr1	PacBio	exon	172496598	172496640	.	+	.	gene_id "PB.442"; transcript_id "PB.442.31";
chr1	PacBio	exon	172496886	172497746	.	+	.	gene_id "PB.442"; transcript_id "PB.442.31";
chr1	PacBio	exon	172497997	172498124	.	+	.	gene_id "PB.442"; transcript_id "PB.442.31";
chr1	PacBio	exon	172498357	172498875	.	+	.	gene_id "PB.442"; transcript_id "PB.442.31";
chr1	PacBio	transcript	172482148	172498876	.	+	.	gene_id "PB.442"; transcript_id "PB.442.32";
chr1	PacBio	exon	172482148	172482260	.	+	.	gene_id "PB.442"; transcript_id "PB.442.32";
chr1	PacBio	exon	172484281	172484546	.	+	.	gene_id "PB.442"; transcript_id "PB.442.32";
chr1	PacBio	exon	172484782	172484970	.	+	.	gene_id "PB.442"; transcript_id "PB.442.32";
chr1	PacBio	exon	172489513	172489665	.	+	.	gene_id "PB.442"; transcript_id "PB.442.32";
chr1	PacBio	exon	172490289	172490443	.	+	.	gene_id "PB.442"; transcript_id "PB.442.32";
chr1	PacBio	exon	172490655	172490772	.	+	.	gene_id "PB.442"; transcript_id "PB.442.32";
chr1	PacBio	exon	172491615	172491756	.	+	.	gene_id "PB.442"; transcript_id "PB.442.32";
chr1	PacBio	exon	172491865	172492010	.	+	.	gene_id "PB.442"; transcript_id "PB.442.32";
chr1	PacBio	exon	172492101	172492243	.	+	.	gene_id "PB.442"; transcript_id "PB.442.32";
chr1	PacBio	exon	172493487	172494556	.	+	.	gene_id "PB.442"; transcript_id "PB.442.32";
chr1	PacBio	exon	172494753	172494876	.	+	.	gene_id "PB.442"; transcript_id "PB.442.32";
chr1	PacBio	exon	172495108	172495283	.	+	.	gene_id "PB.442"; transcript_id "PB.442.32";
chr1	PacBio	exon	172495534	172495784	.	+	.	gene_id "PB.442"; transcript_id "PB.442.32";
chr1	PacBio	exon	172495983	172496067	.	+	.	gene_id "PB.442"; transcript_id "PB.442.32";
chr1	PacBio	exon	172496151	172496327	.	+	.	gene_id "PB.442"; transcript_id "PB.442.32";
chr1	PacBio	exon	172496598	172496640	.	+	.	gene_id "PB.442"; transcript_id "PB.442.32";
chr1	PacBio	exon	172496886	172497746	.	+	.	gene_id "PB.442"; transcript_id "PB.442.32";
chr1	PacBio	exon	172497997	172498124	.	+	.	gene_id "PB.442"; transcript_id "PB.442.32";
chr1	PacBio	exon	172498357	172498876	.	+	.	gene_id "PB.442"; transcript_id "PB.442.32";
chr1	PacBio	transcript	172482149	172498877	.	+	.	gene_id "PB.442"; transcript_id "PB.442.33";
chr1	PacBio	exon	172482149	172482260	.	+	.	gene_id "PB.442"; transcript_id "PB.442.33";
chr1	PacBio	exon	172484281	172484546	.	+	.	gene_id "PB.442"; transcript_id "PB.442.33";
chr1	PacBio	exon	172484782	172484970	.	+	.	gene_id "PB.442"; transcript_id "PB.442.33";
chr1	PacBio	exon	172489513	172489665	.	+	.	gene_id "PB.442"; transcript_id "PB.442.33";
chr1	PacBio	exon	172490289	172490443	.	+	.	gene_id "PB.442"; transcript_id "PB.442.33";
chr1	PacBio	exon	172490655	172490772	.	+	.	gene_id "PB.442"; transcript_id "PB.442.33";
chr1	PacBio	exon	172491615	172491756	.	+	.	gene_id "PB.442"; transcript_id "PB.442.33";
chr1	PacBio	exon	172491865	172492010	.	+	.	gene_id "PB.442"; transcript_id "PB.442.33";
chr1	PacBio	exon	172492101	172492243	.	+	.	gene_id "PB.442"; transcript_id "PB.442.33";
chr1	PacBio	exon	172493487	172493627	.	+	.	gene_id "PB.442"; transcript_id "PB.442.33";
chr1	PacBio	exon	172494098	172494214	.	+	.	gene_id "PB.442"; transcript_id "PB.442.33";
chr1	PacBio	exon	172494406	172494556	.	+	.	gene_id "PB.442"; transcript_id "PB.442.33";
chr1	PacBio	exon	172495108	172495283	.	+	.	gene_id "PB.442"; transcript_id "PB.442.33";
chr1	PacBio	exon	172495534	172495784	.	+	.	gene_id "PB.442"; transcript_id "PB.442.33";
chr1	PacBio	exon	172495983	172496067	.	+	.	gene_id "PB.442"; transcript_id "PB.442.33";
chr1	PacBio	exon	172496151	172496327	.	+	.	gene_id "PB.442"; transcript_id "PB.442.33";
chr1	PacBio	exon	172496598	172496640	.	+	.	gene_id "PB.442"; transcript_id "PB.442.33";
chr1	PacBio	exon	172496886	172498124	.	+	.	gene_id "PB.442"; transcript_id "PB.442.33";
chr1	PacBio	exon	172498357	172498877	.	+	.	gene_id "PB.442"; transcript_id "PB.442.33";
chr1	PacBio	transcript	172482156	172498877	.	+	.	gene_id "PB.442"; transcript_id "PB.442.35";
chr1	PacBio	exon	172482156	172482260	.	+	.	gene_id "PB.442"; transcript_id "PB.442.35";
chr1	PacBio	exon	172484281	172484546	.	+	.	gene_id "PB.442"; transcript_id "PB.442.35";
chr1	PacBio	exon	172484782	172484970	.	+	.	gene_id "PB.442"; transcript_id "PB.442.35";
chr1	PacBio	exon	172489513	172489665	.	+	.	gene_id "PB.442"; transcript_id "PB.442.35";
chr1	PacBio	exon	172490289	172490443	.	+	.	gene_id "PB.442"; transcript_id "PB.442.35";
chr1	PacBio	exon	172490655	172490772	.	+	.	gene_id "PB.442"; transcript_id "PB.442.35";
chr1	PacBio	exon	172491615	172491756	.	+	.	gene_id "PB.442"; transcript_id "PB.442.35";
chr1	PacBio	exon	172491865	172492010	.	+	.	gene_id "PB.442"; transcript_id "PB.442.35";
chr1	PacBio	exon	172492101	172492243	.	+	.	gene_id "PB.442"; transcript_id "PB.442.35";
chr1	PacBio	exon	172493487	172495283	.	+	.	gene_id "PB.442"; transcript_id "PB.442.35";
chr1	PacBio	exon	172495534	172495784	.	+	.	gene_id "PB.442"; transcript_id "PB.442.35";
chr1	PacBio	exon	172495983	172496067	.	+	.	gene_id "PB.442"; transcript_id "PB.442.35";
chr1	PacBio	exon	172496151	172496327	.	+	.	gene_id "PB.442"; transcript_id "PB.442.35";
chr1	PacBio	exon	172496598	172496640	.	+	.	gene_id "PB.442"; transcript_id "PB.442.35";
chr1	PacBio	exon	172496886	172497746	.	+	.	gene_id "PB.442"; transcript_id "PB.442.35";
chr1	PacBio	exon	172497997	172498124	.	+	.	gene_id "PB.442"; transcript_id "PB.442.35";
chr1	PacBio	exon	172498357	172498877	.	+	.	gene_id "PB.442"; transcript_id "PB.442.35";
chr1	PacBio	transcript	172482156	172491032	.	+	.	gene_id "PB.442"; transcript_id "PB.442.36";
chr1	PacBio	exon	172482156	172482260	.	+	.	gene_id "PB.442"; transcript_id "PB.442.36";
chr1	PacBio	exon	172484281	172484407	.	+	.	gene_id "PB.442"; transcript_id "PB.442.36";
chr1	PacBio	exon	172484459	172484546	.	+	.	gene_id "PB.442"; transcript_id "PB.442.36";
chr1	PacBio	exon	172484782	172491032	.	+	.	gene_id "PB.442"; transcript_id "PB.442.36";
chr1	PacBio	transcript	172482156	172498875	.	+	.	gene_id "PB.442"; transcript_id "PB.442.37";
chr1	PacBio	exon	172482156	172482260	.	+	.	gene_id "PB.442"; transcript_id "PB.442.37";
chr1	PacBio	exon	172484281	172484546	.	+	.	gene_id "PB.442"; transcript_id "PB.442.37";
chr1	PacBio	exon	172484782	172484970	.	+	.	gene_id "PB.442"; transcript_id "PB.442.37";
chr1	PacBio	exon	172489513	172490443	.	+	.	gene_id "PB.442"; transcript_id "PB.442.37";
chr1	PacBio	exon	172490655	172490772	.	+	.	gene_id "PB.442"; transcript_id "PB.442.37";
chr1	PacBio	exon	172491615	172491756	.	+	.	gene_id "PB.442"; transcript_id "PB.442.37";
chr1	PacBio	exon	172491865	172492010	.	+	.	gene_id "PB.442"; transcript_id "PB.442.37";
chr1	PacBio	exon	172492101	172492243	.	+	.	gene_id "PB.442"; transcript_id "PB.442.37";
chr1	PacBio	exon	172493487	172493627	.	+	.	gene_id "PB.442"; transcript_id "PB.442.37";
chr1	PacBio	exon	172494085	172494556	.	+	.	gene_id "PB.442"; transcript_id "PB.442.37";
chr1	PacBio	exon	172494753	172494876	.	+	.	gene_id "PB.442"; transcript_id "PB.442.37";
chr1	PacBio	exon	172495108	172495283	.	+	.	gene_id "PB.442"; transcript_id "PB.442.37";
chr1	PacBio	exon	172495534	172495784	.	+	.	gene_id "PB.442"; transcript_id "PB.442.37";
chr1	PacBio	exon	172495910	172496067	.	+	.	gene_id "PB.442"; transcript_id "PB.442.37";
chr1	PacBio	exon	172496151	172496327	.	+	.	gene_id "PB.442"; transcript_id "PB.442.37";
chr1	PacBio	exon	172496598	172496640	.	+	.	gene_id "PB.442"; transcript_id "PB.442.37";
chr1	PacBio	exon	172496886	172497746	.	+	.	gene_id "PB.442"; transcript_id "PB.442.37";
chr1	PacBio	exon	172497997	172498124	.	+	.	gene_id "PB.442"; transcript_id "PB.442.37";
chr1	PacBio	exon	172498357	172498875	.	+	.	gene_id "PB.442"; transcript_id "PB.442.37";
chr1	PacBio	transcript	172482156	172498873	.	+	.	gene_id "PB.442"; transcript_id "PB.442.39";
chr1	PacBio	exon	172482156	172482260	.	+	.	gene_id "PB.442"; transcript_id "PB.442.39";
chr1	PacBio	exon	172484281	172484546	.	+	.	gene_id "PB.442"; transcript_id "PB.442.39";
chr1	PacBio	exon	172484782	172484970	.	+	.	gene_id "PB.442"; transcript_id "PB.442.39";
chr1	PacBio	exon	172489513	172489904	.	+	.	gene_id "PB.442"; transcript_id "PB.442.39";
chr1	PacBio	exon	172490289	172490443	.	+	.	gene_id "PB.442"; transcript_id "PB.442.39";
chr1	PacBio	exon	172490655	172490772	.	+	.	gene_id "PB.442"; transcript_id "PB.442.39";
chr1	PacBio	exon	172491615	172491756	.	+	.	gene_id "PB.442"; transcript_id "PB.442.39";
chr1	PacBio	exon	172491865	172492010	.	+	.	gene_id "PB.442"; transcript_id "PB.442.39";
chr1	PacBio	exon	172492101	172492243	.	+	.	gene_id "PB.442"; transcript_id "PB.442.39";
chr1	PacBio	exon	172493487	172493626	.	+	.	gene_id "PB.442"; transcript_id "PB.442.39";
chr1	PacBio	exon	172494088	172494214	.	+	.	gene_id "PB.442"; transcript_id "PB.442.39";
chr1	PacBio	exon	172494385	172494556	.	+	.	gene_id "PB.442"; transcript_id "PB.442.39";
chr1	PacBio	exon	172494753	172494876	.	+	.	gene_id "PB.442"; transcript_id "PB.442.39";
chr1	PacBio	exon	172495108	172495283	.	+	.	gene_id "PB.442"; transcript_id "PB.442.39";
chr1	PacBio	exon	172495534	172495784	.	+	.	gene_id "PB.442"; transcript_id "PB.442.39";
chr1	PacBio	exon	172495983	172496067	.	+	.	gene_id "PB.442"; transcript_id "PB.442.39";
chr1	PacBio	exon	172496151	172496327	.	+	.	gene_id "PB.442"; transcript_id "PB.442.39";
chr1	PacBio	exon	172496598	172496640	.	+	.	gene_id "PB.442"; transcript_id "PB.442.39";
chr1	PacBio	exon	172496886	172497746	.	+	.	gene_id "PB.442"; transcript_id "PB.442.39";
chr1	PacBio	exon	172497997	172498124	.	+	.	gene_id "PB.442"; transcript_id "PB.442.39";
chr1	PacBio	exon	172498357	172498873	.	+	.	gene_id "PB.442"; transcript_id "PB.442.39";
chr1	PacBio	transcript	172482156	172498875	.	+	.	gene_id "PB.442"; transcript_id "PB.442.40";
chr1	PacBio	exon	172482156	172482260	.	+	.	gene_id "PB.442"; transcript_id "PB.442.40";
chr1	PacBio	exon	172484281	172484546	.	+	.	gene_id "PB.442"; transcript_id "PB.442.40";
chr1	PacBio	exon	172484782	172484970	.	+	.	gene_id "PB.442"; transcript_id "PB.442.40";
chr1	PacBio	exon	172489513	172489665	.	+	.	gene_id "PB.442"; transcript_id "PB.442.40";
chr1	PacBio	exon	172490289	172490443	.	+	.	gene_id "PB.442"; transcript_id "PB.442.40";
chr1	PacBio	exon	172490655	172490772	.	+	.	gene_id "PB.442"; transcript_id "PB.442.40";
chr1	PacBio	exon	172491615	172491756	.	+	.	gene_id "PB.442"; transcript_id "PB.442.40";
chr1	PacBio	exon	172491865	172492010	.	+	.	gene_id "PB.442"; transcript_id "PB.442.40";
chr1	PacBio	exon	172492101	172492243	.	+	.	gene_id "PB.442"; transcript_id "PB.442.40";
chr1	PacBio	exon	172493487	172493627	.	+	.	gene_id "PB.442"; transcript_id "PB.442.40";
chr1	PacBio	exon	172494098	172494214	.	+	.	gene_id "PB.442"; transcript_id "PB.442.40";
chr1	PacBio	exon	172494478	172494556	.	+	.	gene_id "PB.442"; transcript_id "PB.442.40";
chr1	PacBio	exon	172494753	172494876	.	+	.	gene_id "PB.442"; transcript_id "PB.442.40";
chr1	PacBio	exon	172495108	172495283	.	+	.	gene_id "PB.442"; transcript_id "PB.442.40";
chr1	PacBio	exon	172495534	172495784	.	+	.	gene_id "PB.442"; transcript_id "PB.442.40";
chr1	PacBio	exon	172495910	172496067	.	+	.	gene_id "PB.442"; transcript_id "PB.442.40";
chr1	PacBio	exon	172496151	172496327	.	+	.	gene_id "PB.442"; transcript_id "PB.442.40";
chr1	PacBio	exon	172496598	172496640	.	+	.	gene_id "PB.442"; transcript_id "PB.442.40";
chr1	PacBio	exon	172496886	172497746	.	+	.	gene_id "PB.442"; transcript_id "PB.442.40";
chr1	PacBio	exon	172497997	172498124	.	+	.	gene_id "PB.442"; transcript_id "PB.442.40";
chr1	PacBio	exon	172498357	172498875	.	+	.	gene_id "PB.442"; transcript_id "PB.442.40";
chr1	PacBio	transcript	172482223	172498877	.	+	.	gene_id "PB.442"; transcript_id "PB.442.322";
chr1	PacBio	exon	172482223	172482260	.	+	.	gene_id "PB.442"; transcript_id "PB.442.322";
chr1	PacBio	exon	172484281	172484546	.	+	.	gene_id "PB.442"; transcript_id "PB.442.322";
chr1	PacBio	exon	172484782	172484970	.	+	.	gene_id "PB.442"; transcript_id "PB.442.322";
chr1	PacBio	exon	172489513	172489665	.	+	.	gene_id "PB.442"; transcript_id "PB.442.322";
chr1	PacBio	exon	172489829	172489904	.	+	.	gene_id "PB.442"; transcript_id "PB.442.322";
chr1	PacBio	exon	172490289	172490443	.	+	.	gene_id "PB.442"; transcript_id "PB.442.322";
chr1	PacBio	exon	172490655	172490772	.	+	.	gene_id "PB.442"; transcript_id "PB.442.322";
chr1	PacBio	exon	172491615	172491756	.	+	.	gene_id "PB.442"; transcript_id "PB.442.322";
chr1	PacBio	exon	172491865	172492010	.	+	.	gene_id "PB.442"; transcript_id "PB.442.322";
chr1	PacBio	exon	172492101	172492243	.	+	.	gene_id "PB.442"; transcript_id "PB.442.322";
chr1	PacBio	exon	172493487	172493627	.	+	.	gene_id "PB.442"; transcript_id "PB.442.322";
chr1	PacBio	exon	172494098	172494214	.	+	.	gene_id "PB.442"; transcript_id "PB.442.322";
chr1	PacBio	exon	172494406	172494556	.	+	.	gene_id "PB.442"; transcript_id "PB.442.322";
chr1	PacBio	exon	172494753	172494876	.	+	.	gene_id "PB.442"; transcript_id "PB.442.322";
chr1	PacBio	exon	172495108	172495283	.	+	.	gene_id "PB.442"; transcript_id "PB.442.322";
chr1	PacBio	exon	172495534	172495784	.	+	.	gene_id "PB.442"; transcript_id "PB.442.322";
chr1	PacBio	exon	172495983	172496067	.	+	.	gene_id "PB.442"; transcript_id "PB.442.322";
chr1	PacBio	exon	172496151	172496327	.	+	.	gene_id "PB.442"; transcript_id "PB.442.322";
chr1	PacBio	exon	172496598	172496640	.	+	.	gene_id "PB.442"; transcript_id "PB.442.322";
chr1	PacBio	exon	172496886	172497746	.	+	.	gene_id "PB.442"; transcript_id "PB.442.322";
chr1	PacBio	exon	172497997	172498124	.	+	.	gene_id "PB.442"; transcript_id "PB.442.322";
chr1	PacBio	exon	172498357	172498877	.	+	.	gene_id "PB.442"; transcript_id "PB.442.322";
chr1	PacBio	transcript	172482156	172498877	.	+	.	gene_id "PB.442"; transcript_id "PB.442.42";
chr1	PacBio	exon	172482156	172482260	.	+	.	gene_id "PB.442"; transcript_id "PB.442.42";
chr1	PacBio	exon	172484281	172484546	.	+	.	gene_id "PB.442"; transcript_id "PB.442.42";
chr1	PacBio	exon	172484782	172484970	.	+	.	gene_id "PB.442"; transcript_id "PB.442.42";
chr1	PacBio	exon	172489513	172489665	.	+	.	gene_id "PB.442"; transcript_id "PB.442.42";
chr1	PacBio	exon	172490289	172490443	.	+	.	gene_id "PB.442"; transcript_id "PB.442.42";
chr1	PacBio	exon	172490655	172490772	.	+	.	gene_id "PB.442"; transcript_id "PB.442.42";
chr1	PacBio	exon	172491615	172491756	.	+	.	gene_id "PB.442"; transcript_id "PB.442.42";
chr1	PacBio	exon	172491865	172492010	.	+	.	gene_id "PB.442"; transcript_id "PB.442.42";
chr1	PacBio	exon	172492101	172492243	.	+	.	gene_id "PB.442"; transcript_id "PB.442.42";
chr1	PacBio	exon	172493487	172493627	.	+	.	gene_id "PB.442"; transcript_id "PB.442.42";
chr1	PacBio	exon	172494085	172494214	.	+	.	gene_id "PB.442"; transcript_id "PB.442.42";
chr1	PacBio	exon	172494406	172494556	.	+	.	gene_id "PB.442"; transcript_id "PB.442.42";
chr1	PacBio	exon	172495108	172495283	.	+	.	gene_id "PB.442"; transcript_id "PB.442.42";
chr1	PacBio	exon	172495534	172495784	.	+	.	gene_id "PB.442"; transcript_id "PB.442.42";
chr1	PacBio	exon	172495983	172496067	.	+	.	gene_id "PB.442"; transcript_id "PB.442.42";
chr1	PacBio	exon	172496151	172496327	.	+	.	gene_id "PB.442"; transcript_id "PB.442.42";
chr1	PacBio	exon	172496598	172496640	.	+	.	gene_id "PB.442"; transcript_id "PB.442.42";
chr1	PacBio	exon	172496886	172497746	.	+	.	gene_id "PB.442"; transcript_id "PB.442.42";
chr1	PacBio	exon	172497997	172498124	.	+	.	gene_id "PB.442"; transcript_id "PB.442.42";
chr1	PacBio	exon	172498357	172498877	.	+	.	gene_id "PB.442"; transcript_id "PB.442.42";
chr1	PacBio	transcript	172482156	172498876	.	+	.	gene_id "PB.442"; transcript_id "PB.442.43";
chr1	PacBio	exon	172482156	172482260	.	+	.	gene_id "PB.442"; transcript_id "PB.442.43";
chr1	PacBio	exon	172484281	172484546	.	+	.	gene_id "PB.442"; transcript_id "PB.442.43";
chr1	PacBio	exon	172484782	172484970	.	+	.	gene_id "PB.442"; transcript_id "PB.442.43";
chr1	PacBio	exon	172489513	172489665	.	+	.	gene_id "PB.442"; transcript_id "PB.442.43";
chr1	PacBio	exon	172490289	172490443	.	+	.	gene_id "PB.442"; transcript_id "PB.442.43";
chr1	PacBio	exon	172490655	172490772	.	+	.	gene_id "PB.442"; transcript_id "PB.442.43";
chr1	PacBio	exon	172491615	172491756	.	+	.	gene_id "PB.442"; transcript_id "PB.442.43";
chr1	PacBio	exon	172491865	172492010	.	+	.	gene_id "PB.442"; transcript_id "PB.442.43";
chr1	PacBio	exon	172492101	172492243	.	+	.	gene_id "PB.442"; transcript_id "PB.442.43";
chr1	PacBio	exon	172493487	172493627	.	+	.	gene_id "PB.442"; transcript_id "PB.442.43";
chr1	PacBio	exon	172494098	172494214	.	+	.	gene_id "PB.442"; transcript_id "PB.442.43";
chr1	PacBio	exon	172494406	172494556	.	+	.	gene_id "PB.442"; transcript_id "PB.442.43";
chr1	PacBio	exon	172495108	172495283	.	+	.	gene_id "PB.442"; transcript_id "PB.442.43";
chr1	PacBio	exon	172495534	172495784	.	+	.	gene_id "PB.442"; transcript_id "PB.442.43";
chr1	PacBio	exon	172495910	172496067	.	+	.	gene_id "PB.442"; transcript_id "PB.442.43";
chr1	PacBio	exon	172496151	172496327	.	+	.	gene_id "PB.442"; transcript_id "PB.442.43";
chr1	PacBio	exon	172496598	172496640	.	+	.	gene_id "PB.442"; transcript_id "PB.442.43";
chr1	PacBio	exon	172496886	172497746	.	+	.	gene_id "PB.442"; transcript_id "PB.442.43";
chr1	PacBio	exon	172497997	172498124	.	+	.	gene_id "PB.442"; transcript_id "PB.442.43";
chr1	PacBio	exon	172498357	172498876	.	+	.	gene_id "PB.442"; transcript_id "PB.442.43";
chr1	PacBio	transcript	172482156	172498877	.	+	.	gene_id "PB.442"; transcript_id "PB.442.44";
chr1	PacBio	exon	172482156	172482260	.	+	.	gene_id "PB.442"; transcript_id "PB.442.44";
chr1	PacBio	exon	172484281	172484412	.	+	.	gene_id "PB.442"; transcript_id "PB.442.44";
chr1	PacBio	exon	172484474	172484546	.	+	.	gene_id "PB.442"; transcript_id "PB.442.44";
chr1	PacBio	exon	172484782	172484970	.	+	.	gene_id "PB.442"; transcript_id "PB.442.44";
chr1	PacBio	exon	172489513	172489665	.	+	.	gene_id "PB.442"; transcript_id "PB.442.44";
chr1	PacBio	exon	172490289	172490443	.	+	.	gene_id "PB.442"; transcript_id "PB.442.44";
chr1	PacBio	exon	172490655	172490772	.	+	.	gene_id "PB.442"; transcript_id "PB.442.44";
chr1	PacBio	exon	172491615	172491756	.	+	.	gene_id "PB.442"; transcript_id "PB.442.44";
chr1	PacBio	exon	172491865	172492010	.	+	.	gene_id "PB.442"; transcript_id "PB.442.44";
chr1	PacBio	exon	172492101	172492243	.	+	.	gene_id "PB.442"; transcript_id "PB.442.44";
chr1	PacBio	exon	172493487	172493627	.	+	.	gene_id "PB.442"; transcript_id "PB.442.44";
chr1	PacBio	exon	172494098	172494214	.	+	.	gene_id "PB.442"; transcript_id "PB.442.44";
chr1	PacBio	exon	172494406	172494556	.	+	.	gene_id "PB.442"; transcript_id "PB.442.44";
chr1	PacBio	exon	172494753	172494876	.	+	.	gene_id "PB.442"; transcript_id "PB.442.44";
chr1	PacBio	exon	172495108	172495283	.	+	.	gene_id "PB.442"; transcript_id "PB.442.44";
chr1	PacBio	exon	172495534	172495784	.	+	.	gene_id "PB.442"; transcript_id "PB.442.44";
chr1	PacBio	exon	172495983	172496067	.	+	.	gene_id "PB.442"; transcript_id "PB.442.44";
chr1	PacBio	exon	172496151	172496327	.	+	.	gene_id "PB.442"; transcript_id "PB.442.44";
chr1	PacBio	exon	172496598	172496640	.	+	.	gene_id "PB.442"; transcript_id "PB.442.44";
chr1	PacBio	exon	172496886	172497746	.	+	.	gene_id "PB.442"; transcript_id "PB.442.44";
chr1	PacBio	exon	172497997	172498124	.	+	.	gene_id "PB.442"; transcript_id "PB.442.44";
chr1	PacBio	exon	172498357	172498877	.	+	.	gene_id "PB.442"; transcript_id "PB.442.44";
chr1	PacBio	transcript	172482156	172498877	.	+	.	gene_id "PB.442"; transcript_id "PB.442.45";
chr1	PacBio	exon	172482156	172482260	.	+	.	gene_id "PB.442"; transcript_id "PB.442.45";
chr1	PacBio	exon	172484281	172484546	.	+	.	gene_id "PB.442"; transcript_id "PB.442.45";
chr1	PacBio	exon	172484782	172484970	.	+	.	gene_id "PB.442"; transcript_id "PB.442.45";
chr1	PacBio	exon	172489513	172489667	.	+	.	gene_id "PB.442"; transcript_id "PB.442.45";
chr1	PacBio	exon	172490651	172490772	.	+	.	gene_id "PB.442"; transcript_id "PB.442.45";
chr1	PacBio	exon	172491615	172491756	.	+	.	gene_id "PB.442"; transcript_id "PB.442.45";
chr1	PacBio	exon	172491865	172492010	.	+	.	gene_id "PB.442"; transcript_id "PB.442.45";
chr1	PacBio	exon	172492101	172492243	.	+	.	gene_id "PB.442"; transcript_id "PB.442.45";
chr1	PacBio	exon	172493487	172493627	.	+	.	gene_id "PB.442"; transcript_id "PB.442.45";
chr1	PacBio	exon	172494098	172494214	.	+	.	gene_id "PB.442"; transcript_id "PB.442.45";
chr1	PacBio	exon	172494406	172494556	.	+	.	gene_id "PB.442"; transcript_id "PB.442.45";
chr1	PacBio	exon	172494753	172494876	.	+	.	gene_id "PB.442"; transcript_id "PB.442.45";
chr1	PacBio	exon	172495108	172495283	.	+	.	gene_id "PB.442"; transcript_id "PB.442.45";
chr1	PacBio	exon	172495534	172495784	.	+	.	gene_id "PB.442"; transcript_id "PB.442.45";
chr1	PacBio	exon	172495983	172496067	.	+	.	gene_id "PB.442"; transcript_id "PB.442.45";
chr1	PacBio	exon	172496151	172496327	.	+	.	gene_id "PB.442"; transcript_id "PB.442.45";
chr1	PacBio	exon	172496598	172496640	.	+	.	gene_id "PB.442"; transcript_id "PB.442.45";
chr1	PacBio	exon	172496886	172497746	.	+	.	gene_id "PB.442"; transcript_id "PB.442.45";
chr1	PacBio	exon	172497997	172498124	.	+	.	gene_id "PB.442"; transcript_id "PB.442.45";
chr1	PacBio	exon	172498357	172498877	.	+	.	gene_id "PB.442"; transcript_id "PB.442.45";
chr1	PacBio	transcript	172482156	172498876	.	+	.	gene_id "PB.442"; transcript_id "PB.442.46";
chr1	PacBio	exon	172482156	172482260	.	+	.	gene_id "PB.442"; transcript_id "PB.442.46";
chr1	PacBio	exon	172484281	172484546	.	+	.	gene_id "PB.442"; transcript_id "PB.442.46";
chr1	PacBio	exon	172484782	172484970	.	+	.	gene_id "PB.442"; transcript_id "PB.442.46";
chr1	PacBio	exon	172489513	172489579	.	+	.	gene_id "PB.442"; transcript_id "PB.442.46";
chr1	PacBio	exon	172490289	172490443	.	+	.	gene_id "PB.442"; transcript_id "PB.442.46";
chr1	PacBio	exon	172490655	172490772	.	+	.	gene_id "PB.442"; transcript_id "PB.442.46";
chr1	PacBio	exon	172491615	172491756	.	+	.	gene_id "PB.442"; transcript_id "PB.442.46";
chr1	PacBio	exon	172491865	172492010	.	+	.	gene_id "PB.442"; transcript_id "PB.442.46";
chr1	PacBio	exon	172492101	172492243	.	+	.	gene_id "PB.442"; transcript_id "PB.442.46";
chr1	PacBio	exon	172493487	172493627	.	+	.	gene_id "PB.442"; transcript_id "PB.442.46";
chr1	PacBio	exon	172494098	172494214	.	+	.	gene_id "PB.442"; transcript_id "PB.442.46";
chr1	PacBio	exon	172494406	172494556	.	+	.	gene_id "PB.442"; transcript_id "PB.442.46";
chr1	PacBio	exon	172495108	172495283	.	+	.	gene_id "PB.442"; transcript_id "PB.442.46";
chr1	PacBio	exon	172495534	172495784	.	+	.	gene_id "PB.442"; transcript_id "PB.442.46";
chr1	PacBio	exon	172495983	172496067	.	+	.	gene_id "PB.442"; transcript_id "PB.442.46";
chr1	PacBio	exon	172496151	172496327	.	+	.	gene_id "PB.442"; transcript_id "PB.442.46";
chr1	PacBio	exon	172496598	172496640	.	+	.	gene_id "PB.442"; transcript_id "PB.442.46";
chr1	PacBio	exon	172496886	172497746	.	+	.	gene_id "PB.442"; transcript_id "PB.442.46";
chr1	PacBio	exon	172497997	172498124	.	+	.	gene_id "PB.442"; transcript_id "PB.442.46";
chr1	PacBio	exon	172498357	172498876	.	+	.	gene_id "PB.442"; transcript_id "PB.442.46";
chr1	PacBio	transcript	172482157	172491032	.	+	.	gene_id "PB.442"; transcript_id "PB.442.47";
chr1	PacBio	exon	172482157	172482260	.	+	.	gene_id "PB.442"; transcript_id "PB.442.47";
chr1	PacBio	exon	172484281	172484546	.	+	.	gene_id "PB.442"; transcript_id "PB.442.47";
chr1	PacBio	exon	172484782	172484970	.	+	.	gene_id "PB.442"; transcript_id "PB.442.47";
chr1	PacBio	exon	172489513	172490443	.	+	.	gene_id "PB.442"; transcript_id "PB.442.47";
chr1	PacBio	exon	172490655	172491032	.	+	.	gene_id "PB.442"; transcript_id "PB.442.47";
chr1	PacBio	transcript	172482159	172498883	.	+	.	gene_id "PB.442"; transcript_id "PB.442.48";
chr1	PacBio	exon	172482159	172482260	.	+	.	gene_id "PB.442"; transcript_id "PB.442.48";
chr1	PacBio	exon	172484281	172484546	.	+	.	gene_id "PB.442"; transcript_id "PB.442.48";
chr1	PacBio	exon	172484782	172484970	.	+	.	gene_id "PB.442"; transcript_id "PB.442.48";
chr1	PacBio	exon	172489513	172489665	.	+	.	gene_id "PB.442"; transcript_id "PB.442.48";
chr1	PacBio	exon	172490289	172490443	.	+	.	gene_id "PB.442"; transcript_id "PB.442.48";
chr1	PacBio	exon	172490655	172490772	.	+	.	gene_id "PB.442"; transcript_id "PB.442.48";
chr1	PacBio	exon	172491615	172491756	.	+	.	gene_id "PB.442"; transcript_id "PB.442.48";
chr1	PacBio	exon	172491865	172492010	.	+	.	gene_id "PB.442"; transcript_id "PB.442.48";
chr1	PacBio	exon	172492101	172492243	.	+	.	gene_id "PB.442"; transcript_id "PB.442.48";
chr1	PacBio	exon	172493487	172493627	.	+	.	gene_id "PB.442"; transcript_id "PB.442.48";
chr1	PacBio	exon	172494098	172494214	.	+	.	gene_id "PB.442"; transcript_id "PB.442.48";
chr1	PacBio	exon	172494406	172494556	.	+	.	gene_id "PB.442"; transcript_id "PB.442.48";
chr1	PacBio	exon	172494753	172494876	.	+	.	gene_id "PB.442"; transcript_id "PB.442.48";
chr1	PacBio	exon	172495108	172495283	.	+	.	gene_id "PB.442"; transcript_id "PB.442.48";
chr1	PacBio	exon	172495534	172495784	.	+	.	gene_id "PB.442"; transcript_id "PB.442.48";
chr1	PacBio	exon	172495910	172496327	.	+	.	gene_id "PB.442"; transcript_id "PB.442.48";
chr1	PacBio	exon	172496598	172496640	.	+	.	gene_id "PB.442"; transcript_id "PB.442.48";
chr1	PacBio	exon	172496886	172497746	.	+	.	gene_id "PB.442"; transcript_id "PB.442.48";
chr1	PacBio	exon	172497997	172498124	.	+	.	gene_id "PB.442"; transcript_id "PB.442.48";
chr1	PacBio	exon	172498357	172498883	.	+	.	gene_id "PB.442"; transcript_id "PB.442.48";
chr1	PacBio	transcript	172482161	172498877	.	+	.	gene_id "PB.442"; transcript_id "PB.442.49";
chr1	PacBio	exon	172482161	172482260	.	+	.	gene_id "PB.442"; transcript_id "PB.442.49";
chr1	PacBio	exon	172484281	172484546	.	+	.	gene_id "PB.442"; transcript_id "PB.442.49";
chr1	PacBio	exon	172484782	172484970	.	+	.	gene_id "PB.442"; transcript_id "PB.442.49";
chr1	PacBio	exon	172489513	172489665	.	+	.	gene_id "PB.442"; transcript_id "PB.442.49";
chr1	PacBio	exon	172490289	172490443	.	+	.	gene_id "PB.442"; transcript_id "PB.442.49";
chr1	PacBio	exon	172490655	172490772	.	+	.	gene_id "PB.442"; transcript_id "PB.442.49";
chr1	PacBio	exon	172491615	172491756	.	+	.	gene_id "PB.442"; transcript_id "PB.442.49";
chr1	PacBio	exon	172491865	172492010	.	+	.	gene_id "PB.442"; transcript_id "PB.442.49";
chr1	PacBio	exon	172492101	172492243	.	+	.	gene_id "PB.442"; transcript_id "PB.442.49";
chr1	PacBio	exon	172493487	172493627	.	+	.	gene_id "PB.442"; transcript_id "PB.442.49";
chr1	PacBio	exon	172494085	172494214	.	+	.	gene_id "PB.442"; transcript_id "PB.442.49";
chr1	PacBio	exon	172494406	172494556	.	+	.	gene_id "PB.442"; transcript_id "PB.442.49";
chr1	PacBio	exon	172494753	172494876	.	+	.	gene_id "PB.442"; transcript_id "PB.442.49";
chr1	PacBio	exon	172495108	172495283	.	+	.	gene_id "PB.442"; transcript_id "PB.442.49";
chr1	PacBio	exon	172495534	172495784	.	+	.	gene_id "PB.442"; transcript_id "PB.442.49";
chr1	PacBio	exon	172495910	172496067	.	+	.	gene_id "PB.442"; transcript_id "PB.442.49";
chr1	PacBio	exon	172496151	172496327	.	+	.	gene_id "PB.442"; transcript_id "PB.442.49";
chr1	PacBio	exon	172496598	172496640	.	+	.	gene_id "PB.442"; transcript_id "PB.442.49";
chr1	PacBio	exon	172496886	172497746	.	+	.	gene_id "PB.442"; transcript_id "PB.442.49";
chr1	PacBio	exon	172497997	172498124	.	+	.	gene_id "PB.442"; transcript_id "PB.442.49";
chr1	PacBio	exon	172498357	172498877	.	+	.	gene_id "PB.442"; transcript_id "PB.442.49";
chr1	PacBio	transcript	172482166	172498880	.	+	.	gene_id "PB.442"; transcript_id "PB.442.50";
chr1	PacBio	exon	172482166	172482260	.	+	.	gene_id "PB.442"; transcript_id "PB.442.50";
chr1	PacBio	exon	172484281	172484546	.	+	.	gene_id "PB.442"; transcript_id "PB.442.50";
chr1	PacBio	exon	172484782	172484970	.	+	.	gene_id "PB.442"; transcript_id "PB.442.50";
chr1	PacBio	exon	172489513	172490443	.	+	.	gene_id "PB.442"; transcript_id "PB.442.50";
chr1	PacBio	exon	172490655	172490772	.	+	.	gene_id "PB.442"; transcript_id "PB.442.50";
chr1	PacBio	exon	172491615	172491756	.	+	.	gene_id "PB.442"; transcript_id "PB.442.50";
chr1	PacBio	exon	172491865	172492010	.	+	.	gene_id "PB.442"; transcript_id "PB.442.50";
chr1	PacBio	exon	172492101	172492243	.	+	.	gene_id "PB.442"; transcript_id "PB.442.50";
chr1	PacBio	exon	172493487	172493627	.	+	.	gene_id "PB.442"; transcript_id "PB.442.50";
chr1	PacBio	exon	172494098	172494214	.	+	.	gene_id "PB.442"; transcript_id "PB.442.50";
chr1	PacBio	exon	172494406	172495283	.	+	.	gene_id "PB.442"; transcript_id "PB.442.50";
chr1	PacBio	exon	172495534	172495784	.	+	.	gene_id "PB.442"; transcript_id "PB.442.50";
chr1	PacBio	exon	172495983	172496067	.	+	.	gene_id "PB.442"; transcript_id "PB.442.50";
chr1	PacBio	exon	172496151	172496327	.	+	.	gene_id "PB.442"; transcript_id "PB.442.50";
chr1	PacBio	exon	172496598	172496640	.	+	.	gene_id "PB.442"; transcript_id "PB.442.50";
chr1	PacBio	exon	172496886	172497746	.	+	.	gene_id "PB.442"; transcript_id "PB.442.50";
chr1	PacBio	exon	172497997	172498124	.	+	.	gene_id "PB.442"; transcript_id "PB.442.50";
chr1	PacBio	exon	172498357	172498880	.	+	.	gene_id "PB.442"; transcript_id "PB.442.50";
chr1	PacBio	transcript	172482166	172498877	.	+	.	gene_id "PB.442"; transcript_id "PB.442.53";
chr1	PacBio	exon	172482166	172482260	.	+	.	gene_id "PB.442"; transcript_id "PB.442.53";
chr1	PacBio	exon	172484281	172484546	.	+	.	gene_id "PB.442"; transcript_id "PB.442.53";
chr1	PacBio	exon	172484782	172484970	.	+	.	gene_id "PB.442"; transcript_id "PB.442.53";
chr1	PacBio	exon	172489513	172489665	.	+	.	gene_id "PB.442"; transcript_id "PB.442.53";
chr1	PacBio	exon	172490289	172490443	.	+	.	gene_id "PB.442"; transcript_id "PB.442.53";
chr1	PacBio	exon	172490655	172490772	.	+	.	gene_id "PB.442"; transcript_id "PB.442.53";
chr1	PacBio	exon	172491615	172491756	.	+	.	gene_id "PB.442"; transcript_id "PB.442.53";
chr1	PacBio	exon	172491865	172492010	.	+	.	gene_id "PB.442"; transcript_id "PB.442.53";
chr1	PacBio	exon	172492101	172492243	.	+	.	gene_id "PB.442"; transcript_id "PB.442.53";
chr1	PacBio	exon	172493487	172493627	.	+	.	gene_id "PB.442"; transcript_id "PB.442.53";
chr1	PacBio	exon	172494098	172494214	.	+	.	gene_id "PB.442"; transcript_id "PB.442.53";
chr1	PacBio	exon	172494406	172494556	.	+	.	gene_id "PB.442"; transcript_id "PB.442.53";
chr1	PacBio	exon	172494753	172495283	.	+	.	gene_id "PB.442"; transcript_id "PB.442.53";
chr1	PacBio	exon	172495534	172495784	.	+	.	gene_id "PB.442"; transcript_id "PB.442.53";
chr1	PacBio	exon	172495983	172496067	.	+	.	gene_id "PB.442"; transcript_id "PB.442.53";
chr1	PacBio	exon	172496151	172496327	.	+	.	gene_id "PB.442"; transcript_id "PB.442.53";
chr1	PacBio	exon	172496598	172496640	.	+	.	gene_id "PB.442"; transcript_id "PB.442.53";
chr1	PacBio	exon	172496886	172497746	.	+	.	gene_id "PB.442"; transcript_id "PB.442.53";
chr1	PacBio	exon	172497997	172498124	.	+	.	gene_id "PB.442"; transcript_id "PB.442.53";
chr1	PacBio	exon	172498357	172498877	.	+	.	gene_id "PB.442"; transcript_id "PB.442.53";
chr1	PacBio	transcript	172482171	172498877	.	+	.	gene_id "PB.442"; transcript_id "PB.442.56";
chr1	PacBio	exon	172482171	172482260	.	+	.	gene_id "PB.442"; transcript_id "PB.442.56";
chr1	PacBio	exon	172484281	172484546	.	+	.	gene_id "PB.442"; transcript_id "PB.442.56";
chr1	PacBio	exon	172484782	172484970	.	+	.	gene_id "PB.442"; transcript_id "PB.442.56";
chr1	PacBio	exon	172489513	172490443	.	+	.	gene_id "PB.442"; transcript_id "PB.442.56";
chr1	PacBio	exon	172490655	172490772	.	+	.	gene_id "PB.442"; transcript_id "PB.442.56";
chr1	PacBio	exon	172491615	172491756	.	+	.	gene_id "PB.442"; transcript_id "PB.442.56";
chr1	PacBio	exon	172491865	172492010	.	+	.	gene_id "PB.442"; transcript_id "PB.442.56";
chr1	PacBio	exon	172492101	172492243	.	+	.	gene_id "PB.442"; transcript_id "PB.442.56";
chr1	PacBio	exon	172493487	172493627	.	+	.	gene_id "PB.442"; transcript_id "PB.442.56";
chr1	PacBio	exon	172494085	172494556	.	+	.	gene_id "PB.442"; transcript_id "PB.442.56";
chr1	PacBio	exon	172494753	172494876	.	+	.	gene_id "PB.442"; transcript_id "PB.442.56";
chr1	PacBio	exon	172495108	172495283	.	+	.	gene_id "PB.442"; transcript_id "PB.442.56";
chr1	PacBio	exon	172495534	172495784	.	+	.	gene_id "PB.442"; transcript_id "PB.442.56";
chr1	PacBio	exon	172495983	172496067	.	+	.	gene_id "PB.442"; transcript_id "PB.442.56";
chr1	PacBio	exon	172496151	172496327	.	+	.	gene_id "PB.442"; transcript_id "PB.442.56";
chr1	PacBio	exon	172496598	172496640	.	+	.	gene_id "PB.442"; transcript_id "PB.442.56";
chr1	PacBio	exon	172496886	172497746	.	+	.	gene_id "PB.442"; transcript_id "PB.442.56";
chr1	PacBio	exon	172497997	172498124	.	+	.	gene_id "PB.442"; transcript_id "PB.442.56";
chr1	PacBio	exon	172498357	172498877	.	+	.	gene_id "PB.442"; transcript_id "PB.442.56";
chr1	PacBio	transcript	172482171	172498877	.	+	.	gene_id "PB.442"; transcript_id "PB.442.57";
chr1	PacBio	exon	172482171	172482260	.	+	.	gene_id "PB.442"; transcript_id "PB.442.57";
chr1	PacBio	exon	172484281	172484546	.	+	.	gene_id "PB.442"; transcript_id "PB.442.57";
chr1	PacBio	exon	172484782	172484970	.	+	.	gene_id "PB.442"; transcript_id "PB.442.57";
chr1	PacBio	exon	172489513	172490443	.	+	.	gene_id "PB.442"; transcript_id "PB.442.57";
chr1	PacBio	exon	172490655	172490772	.	+	.	gene_id "PB.442"; transcript_id "PB.442.57";
chr1	PacBio	exon	172491615	172491756	.	+	.	gene_id "PB.442"; transcript_id "PB.442.57";
chr1	PacBio	exon	172491865	172492010	.	+	.	gene_id "PB.442"; transcript_id "PB.442.57";
chr1	PacBio	exon	172492101	172492243	.	+	.	gene_id "PB.442"; transcript_id "PB.442.57";
chr1	PacBio	exon	172493487	172493627	.	+	.	gene_id "PB.442"; transcript_id "PB.442.57";
chr1	PacBio	exon	172494098	172494214	.	+	.	gene_id "PB.442"; transcript_id "PB.442.57";
chr1	PacBio	exon	172494406	172494556	.	+	.	gene_id "PB.442"; transcript_id "PB.442.57";
chr1	PacBio	exon	172495108	172495283	.	+	.	gene_id "PB.442"; transcript_id "PB.442.57";
chr1	PacBio	exon	172495534	172495784	.	+	.	gene_id "PB.442"; transcript_id "PB.442.57";
chr1	PacBio	exon	172495910	172496067	.	+	.	gene_id "PB.442"; transcript_id "PB.442.57";
chr1	PacBio	exon	172496151	172496327	.	+	.	gene_id "PB.442"; transcript_id "PB.442.57";
chr1	PacBio	exon	172496598	172496640	.	+	.	gene_id "PB.442"; transcript_id "PB.442.57";
chr1	PacBio	exon	172496886	172497746	.	+	.	gene_id "PB.442"; transcript_id "PB.442.57";
chr1	PacBio	exon	172497997	172498124	.	+	.	gene_id "PB.442"; transcript_id "PB.442.57";
chr1	PacBio	exon	172498357	172498877	.	+	.	gene_id "PB.442"; transcript_id "PB.442.57";
chr1	PacBio	transcript	172482171	172498877	.	+	.	gene_id "PB.442"; transcript_id "PB.442.58";
chr1	PacBio	exon	172482171	172482260	.	+	.	gene_id "PB.442"; transcript_id "PB.442.58";
chr1	PacBio	exon	172484281	172484546	.	+	.	gene_id "PB.442"; transcript_id "PB.442.58";
chr1	PacBio	exon	172484782	172484970	.	+	.	gene_id "PB.442"; transcript_id "PB.442.58";
chr1	PacBio	exon	172489513	172489665	.	+	.	gene_id "PB.442"; transcript_id "PB.442.58";
chr1	PacBio	exon	172490289	172490443	.	+	.	gene_id "PB.442"; transcript_id "PB.442.58";
chr1	PacBio	exon	172490655	172490790	.	+	.	gene_id "PB.442"; transcript_id "PB.442.58";
chr1	PacBio	exon	172491613	172491756	.	+	.	gene_id "PB.442"; transcript_id "PB.442.58";
chr1	PacBio	exon	172491865	172492010	.	+	.	gene_id "PB.442"; transcript_id "PB.442.58";
chr1	PacBio	exon	172492101	172492243	.	+	.	gene_id "PB.442"; transcript_id "PB.442.58";
chr1	PacBio	exon	172493487	172493627	.	+	.	gene_id "PB.442"; transcript_id "PB.442.58";
chr1	PacBio	exon	172494098	172494214	.	+	.	gene_id "PB.442"; transcript_id "PB.442.58";
chr1	PacBio	exon	172494406	172494556	.	+	.	gene_id "PB.442"; transcript_id "PB.442.58";
chr1	PacBio	exon	172494753	172494876	.	+	.	gene_id "PB.442"; transcript_id "PB.442.58";
chr1	PacBio	exon	172495108	172495283	.	+	.	gene_id "PB.442"; transcript_id "PB.442.58";
chr1	PacBio	exon	172495534	172495784	.	+	.	gene_id "PB.442"; transcript_id "PB.442.58";
chr1	PacBio	exon	172495910	172496067	.	+	.	gene_id "PB.442"; transcript_id "PB.442.58";
chr1	PacBio	exon	172496151	172496327	.	+	.	gene_id "PB.442"; transcript_id "PB.442.58";
chr1	PacBio	exon	172496598	172496640	.	+	.	gene_id "PB.442"; transcript_id "PB.442.58";
chr1	PacBio	exon	172496886	172497746	.	+	.	gene_id "PB.442"; transcript_id "PB.442.58";
chr1	PacBio	exon	172497997	172498124	.	+	.	gene_id "PB.442"; transcript_id "PB.442.58";
chr1	PacBio	exon	172498357	172498877	.	+	.	gene_id "PB.442"; transcript_id "PB.442.58";
chr1	PacBio	transcript	172482175	172498877	.	+	.	gene_id "PB.442"; transcript_id "PB.442.60";
chr1	PacBio	exon	172482175	172482260	.	+	.	gene_id "PB.442"; transcript_id "PB.442.60";
chr1	PacBio	exon	172484281	172484546	.	+	.	gene_id "PB.442"; transcript_id "PB.442.60";
chr1	PacBio	exon	172484782	172484970	.	+	.	gene_id "PB.442"; transcript_id "PB.442.60";
chr1	PacBio	exon	172489513	172490443	.	+	.	gene_id "PB.442"; transcript_id "PB.442.60";
chr1	PacBio	exon	172490655	172491756	.	+	.	gene_id "PB.442"; transcript_id "PB.442.60";
chr1	PacBio	exon	172491865	172492010	.	+	.	gene_id "PB.442"; transcript_id "PB.442.60";
chr1	PacBio	exon	172492101	172492243	.	+	.	gene_id "PB.442"; transcript_id "PB.442.60";
chr1	PacBio	exon	172493487	172493627	.	+	.	gene_id "PB.442"; transcript_id "PB.442.60";
chr1	PacBio	exon	172494406	172494556	.	+	.	gene_id "PB.442"; transcript_id "PB.442.60";
chr1	PacBio	exon	172495108	172495283	.	+	.	gene_id "PB.442"; transcript_id "PB.442.60";
chr1	PacBio	exon	172495534	172495784	.	+	.	gene_id "PB.442"; transcript_id "PB.442.60";
chr1	PacBio	exon	172495983	172496067	.	+	.	gene_id "PB.442"; transcript_id "PB.442.60";
chr1	PacBio	exon	172496151	172496327	.	+	.	gene_id "PB.442"; transcript_id "PB.442.60";
chr1	PacBio	exon	172496598	172496640	.	+	.	gene_id "PB.442"; transcript_id "PB.442.60";
chr1	PacBio	exon	172496886	172497746	.	+	.	gene_id "PB.442"; transcript_id "PB.442.60";
chr1	PacBio	exon	172497997	172498124	.	+	.	gene_id "PB.442"; transcript_id "PB.442.60";
chr1	PacBio	exon	172498357	172498877	.	+	.	gene_id "PB.442"; transcript_id "PB.442.60";
chr1	PacBio	transcript	172482176	172498876	.	+	.	gene_id "PB.442"; transcript_id "PB.442.62";
chr1	PacBio	exon	172482176	172482260	.	+	.	gene_id "PB.442"; transcript_id "PB.442.62";
chr1	PacBio	exon	172484281	172484546	.	+	.	gene_id "PB.442"; transcript_id "PB.442.62";
chr1	PacBio	exon	172484782	172484970	.	+	.	gene_id "PB.442"; transcript_id "PB.442.62";
chr1	PacBio	exon	172489513	172490443	.	+	.	gene_id "PB.442"; transcript_id "PB.442.62";
chr1	PacBio	exon	172490655	172490772	.	+	.	gene_id "PB.442"; transcript_id "PB.442.62";
chr1	PacBio	exon	172491615	172491756	.	+	.	gene_id "PB.442"; transcript_id "PB.442.62";
chr1	PacBio	exon	172491865	172492010	.	+	.	gene_id "PB.442"; transcript_id "PB.442.62";
chr1	PacBio	exon	172492101	172492243	.	+	.	gene_id "PB.442"; transcript_id "PB.442.62";
chr1	PacBio	exon	172493487	172494556	.	+	.	gene_id "PB.442"; transcript_id "PB.442.62";
chr1	PacBio	exon	172495108	172495283	.	+	.	gene_id "PB.442"; transcript_id "PB.442.62";
chr1	PacBio	exon	172495534	172495784	.	+	.	gene_id "PB.442"; transcript_id "PB.442.62";
chr1	PacBio	exon	172495983	172496067	.	+	.	gene_id "PB.442"; transcript_id "PB.442.62";
chr1	PacBio	exon	172496151	172496327	.	+	.	gene_id "PB.442"; transcript_id "PB.442.62";
chr1	PacBio	exon	172496598	172496640	.	+	.	gene_id "PB.442"; transcript_id "PB.442.62";
chr1	PacBio	exon	172496886	172497746	.	+	.	gene_id "PB.442"; transcript_id "PB.442.62";
chr1	PacBio	exon	172497997	172498124	.	+	.	gene_id "PB.442"; transcript_id "PB.442.62";
chr1	PacBio	exon	172498357	172498876	.	+	.	gene_id "PB.442"; transcript_id "PB.442.62";
chr1	PacBio	transcript	172482176	172498877	.	+	.	gene_id "PB.442"; transcript_id "PB.442.63";
chr1	PacBio	exon	172482176	172482260	.	+	.	gene_id "PB.442"; transcript_id "PB.442.63";
chr1	PacBio	exon	172484281	172484546	.	+	.	gene_id "PB.442"; transcript_id "PB.442.63";
chr1	PacBio	exon	172484782	172484970	.	+	.	gene_id "PB.442"; transcript_id "PB.442.63";
chr1	PacBio	exon	172489513	172489665	.	+	.	gene_id "PB.442"; transcript_id "PB.442.63";
chr1	PacBio	exon	172490289	172490443	.	+	.	gene_id "PB.442"; transcript_id "PB.442.63";
chr1	PacBio	exon	172490655	172491756	.	+	.	gene_id "PB.442"; transcript_id "PB.442.63";
chr1	PacBio	exon	172491865	172492010	.	+	.	gene_id "PB.442"; transcript_id "PB.442.63";
chr1	PacBio	exon	172492101	172492243	.	+	.	gene_id "PB.442"; transcript_id "PB.442.63";
chr1	PacBio	exon	172493487	172493627	.	+	.	gene_id "PB.442"; transcript_id "PB.442.63";
chr1	PacBio	exon	172494098	172494214	.	+	.	gene_id "PB.442"; transcript_id "PB.442.63";
chr1	PacBio	exon	172494406	172494556	.	+	.	gene_id "PB.442"; transcript_id "PB.442.63";
chr1	PacBio	exon	172494753	172494876	.	+	.	gene_id "PB.442"; transcript_id "PB.442.63";
chr1	PacBio	exon	172495108	172495283	.	+	.	gene_id "PB.442"; transcript_id "PB.442.63";
chr1	PacBio	exon	172495534	172495784	.	+	.	gene_id "PB.442"; transcript_id "PB.442.63";
chr1	PacBio	exon	172495983	172496067	.	+	.	gene_id "PB.442"; transcript_id "PB.442.63";
chr1	PacBio	exon	172496151	172496327	.	+	.	gene_id "PB.442"; transcript_id "PB.442.63";
chr1	PacBio	exon	172496598	172496640	.	+	.	gene_id "PB.442"; transcript_id "PB.442.63";
chr1	PacBio	exon	172496886	172497746	.	+	.	gene_id "PB.442"; transcript_id "PB.442.63";
chr1	PacBio	exon	172497997	172498124	.	+	.	gene_id "PB.442"; transcript_id "PB.442.63";
chr1	PacBio	exon	172498357	172498877	.	+	.	gene_id "PB.442"; transcript_id "PB.442.63";
chr1	PacBio	transcript	172482176	172498877	.	+	.	gene_id "PB.442"; transcript_id "PB.442.64";
chr1	PacBio	exon	172482176	172482260	.	+	.	gene_id "PB.442"; transcript_id "PB.442.64";
chr1	PacBio	exon	172484281	172484407	.	+	.	gene_id "PB.442"; transcript_id "PB.442.64";
chr1	PacBio	exon	172484459	172484546	.	+	.	gene_id "PB.442"; transcript_id "PB.442.64";
chr1	PacBio	exon	172484782	172484970	.	+	.	gene_id "PB.442"; transcript_id "PB.442.64";
chr1	PacBio	exon	172489513	172489665	.	+	.	gene_id "PB.442"; transcript_id "PB.442.64";
chr1	PacBio	exon	172490289	172490443	.	+	.	gene_id "PB.442"; transcript_id "PB.442.64";
chr1	PacBio	exon	172490655	172490772	.	+	.	gene_id "PB.442"; transcript_id "PB.442.64";
chr1	PacBio	exon	172491615	172491756	.	+	.	gene_id "PB.442"; transcript_id "PB.442.64";
chr1	PacBio	exon	172491865	172492010	.	+	.	gene_id "PB.442"; transcript_id "PB.442.64";
chr1	PacBio	exon	172492101	172492243	.	+	.	gene_id "PB.442"; transcript_id "PB.442.64";
chr1	PacBio	exon	172493487	172493627	.	+	.	gene_id "PB.442"; transcript_id "PB.442.64";
chr1	PacBio	exon	172494098	172494214	.	+	.	gene_id "PB.442"; transcript_id "PB.442.64";
chr1	PacBio	exon	172494406	172494556	.	+	.	gene_id "PB.442"; transcript_id "PB.442.64";
chr1	PacBio	exon	172494753	172494876	.	+	.	gene_id "PB.442"; transcript_id "PB.442.64";
chr1	PacBio	exon	172495108	172495283	.	+	.	gene_id "PB.442"; transcript_id "PB.442.64";
chr1	PacBio	exon	172495534	172495784	.	+	.	gene_id "PB.442"; transcript_id "PB.442.64";
chr1	PacBio	exon	172495983	172496067	.	+	.	gene_id "PB.442"; transcript_id "PB.442.64";
chr1	PacBio	exon	172496151	172496327	.	+	.	gene_id "PB.442"; transcript_id "PB.442.64";
chr1	PacBio	exon	172496598	172496640	.	+	.	gene_id "PB.442"; transcript_id "PB.442.64";
chr1	PacBio	exon	172496886	172498124	.	+	.	gene_id "PB.442"; transcript_id "PB.442.64";
chr1	PacBio	exon	172498357	172498877	.	+	.	gene_id "PB.442"; transcript_id "PB.442.64";
chr1	PacBio	transcript	172482176	172498875	.	+	.	gene_id "PB.442"; transcript_id "PB.442.65";
chr1	PacBio	exon	172482176	172482260	.	+	.	gene_id "PB.442"; transcript_id "PB.442.65";
chr1	PacBio	exon	172484281	172484546	.	+	.	gene_id "PB.442"; transcript_id "PB.442.65";
chr1	PacBio	exon	172484782	172484970	.	+	.	gene_id "PB.442"; transcript_id "PB.442.65";
chr1	PacBio	exon	172489513	172491756	.	+	.	gene_id "PB.442"; transcript_id "PB.442.65";
chr1	PacBio	exon	172491865	172492010	.	+	.	gene_id "PB.442"; transcript_id "PB.442.65";
chr1	PacBio	exon	172492101	172492243	.	+	.	gene_id "PB.442"; transcript_id "PB.442.65";
chr1	PacBio	exon	172493487	172493627	.	+	.	gene_id "PB.442"; transcript_id "PB.442.65";
chr1	PacBio	exon	172494098	172494214	.	+	.	gene_id "PB.442"; transcript_id "PB.442.65";
chr1	PacBio	exon	172494406	172494556	.	+	.	gene_id "PB.442"; transcript_id "PB.442.65";
chr1	PacBio	exon	172494753	172494876	.	+	.	gene_id "PB.442"; transcript_id "PB.442.65";
chr1	PacBio	exon	172495108	172495283	.	+	.	gene_id "PB.442"; transcript_id "PB.442.65";
chr1	PacBio	exon	172495534	172495784	.	+	.	gene_id "PB.442"; transcript_id "PB.442.65";
chr1	PacBio	exon	172495983	172496067	.	+	.	gene_id "PB.442"; transcript_id "PB.442.65";
chr1	PacBio	exon	172496151	172496327	.	+	.	gene_id "PB.442"; transcript_id "PB.442.65";
chr1	PacBio	exon	172496598	172496640	.	+	.	gene_id "PB.442"; transcript_id "PB.442.65";
chr1	PacBio	exon	172496886	172497746	.	+	.	gene_id "PB.442"; transcript_id "PB.442.65";
chr1	PacBio	exon	172497997	172498124	.	+	.	gene_id "PB.442"; transcript_id "PB.442.65";
chr1	PacBio	exon	172498357	172498875	.	+	.	gene_id "PB.442"; transcript_id "PB.442.65";
chr1	PacBio	transcript	172482178	172498876	.	+	.	gene_id "PB.442"; transcript_id "PB.442.67";
chr1	PacBio	exon	172482178	172482260	.	+	.	gene_id "PB.442"; transcript_id "PB.442.67";
chr1	PacBio	exon	172484281	172484546	.	+	.	gene_id "PB.442"; transcript_id "PB.442.67";
chr1	PacBio	exon	172484782	172484970	.	+	.	gene_id "PB.442"; transcript_id "PB.442.67";
chr1	PacBio	exon	172489513	172489665	.	+	.	gene_id "PB.442"; transcript_id "PB.442.67";
chr1	PacBio	exon	172490289	172490443	.	+	.	gene_id "PB.442"; transcript_id "PB.442.67";
chr1	PacBio	exon	172490655	172491756	.	+	.	gene_id "PB.442"; transcript_id "PB.442.67";
chr1	PacBio	exon	172491865	172492010	.	+	.	gene_id "PB.442"; transcript_id "PB.442.67";
chr1	PacBio	exon	172492101	172492243	.	+	.	gene_id "PB.442"; transcript_id "PB.442.67";
chr1	PacBio	exon	172493487	172493627	.	+	.	gene_id "PB.442"; transcript_id "PB.442.67";
chr1	PacBio	exon	172494098	172494556	.	+	.	gene_id "PB.442"; transcript_id "PB.442.67";
chr1	PacBio	exon	172494753	172494876	.	+	.	gene_id "PB.442"; transcript_id "PB.442.67";
chr1	PacBio	exon	172495108	172495283	.	+	.	gene_id "PB.442"; transcript_id "PB.442.67";
chr1	PacBio	exon	172495534	172495784	.	+	.	gene_id "PB.442"; transcript_id "PB.442.67";
chr1	PacBio	exon	172495983	172496067	.	+	.	gene_id "PB.442"; transcript_id "PB.442.67";
chr1	PacBio	exon	172496151	172496327	.	+	.	gene_id "PB.442"; transcript_id "PB.442.67";
chr1	PacBio	exon	172496598	172496640	.	+	.	gene_id "PB.442"; transcript_id "PB.442.67";
chr1	PacBio	exon	172496886	172497746	.	+	.	gene_id "PB.442"; transcript_id "PB.442.67";
chr1	PacBio	exon	172497997	172498124	.	+	.	gene_id "PB.442"; transcript_id "PB.442.67";
chr1	PacBio	exon	172498357	172498876	.	+	.	gene_id "PB.442"; transcript_id "PB.442.67";
chr1	PacBio	transcript	172482178	172498879	.	+	.	gene_id "PB.442"; transcript_id "PB.442.68";
chr1	PacBio	exon	172482178	172482260	.	+	.	gene_id "PB.442"; transcript_id "PB.442.68";
chr1	PacBio	exon	172484281	172484546	.	+	.	gene_id "PB.442"; transcript_id "PB.442.68";
chr1	PacBio	exon	172484782	172484970	.	+	.	gene_id "PB.442"; transcript_id "PB.442.68";
chr1	PacBio	exon	172489513	172489579	.	+	.	gene_id "PB.442"; transcript_id "PB.442.68";
chr1	PacBio	exon	172490289	172490443	.	+	.	gene_id "PB.442"; transcript_id "PB.442.68";
chr1	PacBio	exon	172490655	172490772	.	+	.	gene_id "PB.442"; transcript_id "PB.442.68";
chr1	PacBio	exon	172491615	172491756	.	+	.	gene_id "PB.442"; transcript_id "PB.442.68";
chr1	PacBio	exon	172491865	172492010	.	+	.	gene_id "PB.442"; transcript_id "PB.442.68";
chr1	PacBio	exon	172492101	172492243	.	+	.	gene_id "PB.442"; transcript_id "PB.442.68";
chr1	PacBio	exon	172493487	172493627	.	+	.	gene_id "PB.442"; transcript_id "PB.442.68";
chr1	PacBio	exon	172494098	172494214	.	+	.	gene_id "PB.442"; transcript_id "PB.442.68";
chr1	PacBio	exon	172494406	172494556	.	+	.	gene_id "PB.442"; transcript_id "PB.442.68";
chr1	PacBio	exon	172494753	172494876	.	+	.	gene_id "PB.442"; transcript_id "PB.442.68";
chr1	PacBio	exon	172495108	172495283	.	+	.	gene_id "PB.442"; transcript_id "PB.442.68";
chr1	PacBio	exon	172495534	172495784	.	+	.	gene_id "PB.442"; transcript_id "PB.442.68";
chr1	PacBio	exon	172495983	172496067	.	+	.	gene_id "PB.442"; transcript_id "PB.442.68";
chr1	PacBio	exon	172496151	172496327	.	+	.	gene_id "PB.442"; transcript_id "PB.442.68";
chr1	PacBio	exon	172496598	172496640	.	+	.	gene_id "PB.442"; transcript_id "PB.442.68";
chr1	PacBio	exon	172496886	172497746	.	+	.	gene_id "PB.442"; transcript_id "PB.442.68";
chr1	PacBio	exon	172497997	172498124	.	+	.	gene_id "PB.442"; transcript_id "PB.442.68";
chr1	PacBio	exon	172498357	172498879	.	+	.	gene_id "PB.442"; transcript_id "PB.442.68";
chr1	PacBio	transcript	172482182	172498877	.	+	.	gene_id "PB.442"; transcript_id "PB.442.69";
chr1	PacBio	exon	172482182	172482260	.	+	.	gene_id "PB.442"; transcript_id "PB.442.69";
chr1	PacBio	exon	172484281	172484546	.	+	.	gene_id "PB.442"; transcript_id "PB.442.69";
chr1	PacBio	exon	172484782	172484970	.	+	.	gene_id "PB.442"; transcript_id "PB.442.69";
chr1	PacBio	exon	172489513	172489665	.	+	.	gene_id "PB.442"; transcript_id "PB.442.69";
chr1	PacBio	exon	172490289	172490443	.	+	.	gene_id "PB.442"; transcript_id "PB.442.69";
chr1	PacBio	exon	172490655	172490772	.	+	.	gene_id "PB.442"; transcript_id "PB.442.69";
chr1	PacBio	exon	172491615	172491756	.	+	.	gene_id "PB.442"; transcript_id "PB.442.69";
chr1	PacBio	exon	172491865	172492010	.	+	.	gene_id "PB.442"; transcript_id "PB.442.69";
chr1	PacBio	exon	172492101	172492243	.	+	.	gene_id "PB.442"; transcript_id "PB.442.69";
chr1	PacBio	exon	172493487	172493627	.	+	.	gene_id "PB.442"; transcript_id "PB.442.69";
chr1	PacBio	exon	172494098	172494214	.	+	.	gene_id "PB.442"; transcript_id "PB.442.69";
chr1	PacBio	exon	172494406	172494556	.	+	.	gene_id "PB.442"; transcript_id "PB.442.69";
chr1	PacBio	exon	172494753	172495283	.	+	.	gene_id "PB.442"; transcript_id "PB.442.69";
chr1	PacBio	exon	172495534	172495784	.	+	.	gene_id "PB.442"; transcript_id "PB.442.69";
chr1	PacBio	exon	172495910	172496067	.	+	.	gene_id "PB.442"; transcript_id "PB.442.69";
chr1	PacBio	exon	172496151	172496327	.	+	.	gene_id "PB.442"; transcript_id "PB.442.69";
chr1	PacBio	exon	172496598	172496640	.	+	.	gene_id "PB.442"; transcript_id "PB.442.69";
chr1	PacBio	exon	172496886	172497746	.	+	.	gene_id "PB.442"; transcript_id "PB.442.69";
chr1	PacBio	exon	172497997	172498124	.	+	.	gene_id "PB.442"; transcript_id "PB.442.69";
chr1	PacBio	exon	172498357	172498877	.	+	.	gene_id "PB.442"; transcript_id "PB.442.69";
chr1	PacBio	transcript	172482183	172498885	.	+	.	gene_id "PB.442"; transcript_id "PB.442.70";
chr1	PacBio	exon	172482183	172482260	.	+	.	gene_id "PB.442"; transcript_id "PB.442.70";
chr1	PacBio	exon	172484281	172484546	.	+	.	gene_id "PB.442"; transcript_id "PB.442.70";
chr1	PacBio	exon	172484782	172484970	.	+	.	gene_id "PB.442"; transcript_id "PB.442.70";
chr1	PacBio	exon	172489513	172490443	.	+	.	gene_id "PB.442"; transcript_id "PB.442.70";
chr1	PacBio	exon	172490655	172490772	.	+	.	gene_id "PB.442"; transcript_id "PB.442.70";
chr1	PacBio	exon	172491615	172491756	.	+	.	gene_id "PB.442"; transcript_id "PB.442.70";
chr1	PacBio	exon	172491865	172492010	.	+	.	gene_id "PB.442"; transcript_id "PB.442.70";
chr1	PacBio	exon	172492101	172492243	.	+	.	gene_id "PB.442"; transcript_id "PB.442.70";
chr1	PacBio	exon	172493487	172493627	.	+	.	gene_id "PB.442"; transcript_id "PB.442.70";
chr1	PacBio	exon	172494098	172494214	.	+	.	gene_id "PB.442"; transcript_id "PB.442.70";
chr1	PacBio	exon	172494406	172494556	.	+	.	gene_id "PB.442"; transcript_id "PB.442.70";
chr1	PacBio	exon	172494753	172494876	.	+	.	gene_id "PB.442"; transcript_id "PB.442.70";
chr1	PacBio	exon	172495108	172495283	.	+	.	gene_id "PB.442"; transcript_id "PB.442.70";
chr1	PacBio	exon	172495534	172495784	.	+	.	gene_id "PB.442"; transcript_id "PB.442.70";
chr1	PacBio	exon	172495910	172496067	.	+	.	gene_id "PB.442"; transcript_id "PB.442.70";
chr1	PacBio	exon	172496151	172496327	.	+	.	gene_id "PB.442"; transcript_id "PB.442.70";
chr1	PacBio	exon	172496598	172496640	.	+	.	gene_id "PB.442"; transcript_id "PB.442.70";
chr1	PacBio	exon	172496886	172497746	.	+	.	gene_id "PB.442"; transcript_id "PB.442.70";
chr1	PacBio	exon	172497997	172498124	.	+	.	gene_id "PB.442"; transcript_id "PB.442.70";
chr1	PacBio	exon	172498357	172498885	.	+	.	gene_id "PB.442"; transcript_id "PB.442.70";
chr1	PacBio	transcript	172482185	172498877	.	+	.	gene_id "PB.442"; transcript_id "PB.442.71";
chr1	PacBio	exon	172482185	172482260	.	+	.	gene_id "PB.442"; transcript_id "PB.442.71";
chr1	PacBio	exon	172484281	172484546	.	+	.	gene_id "PB.442"; transcript_id "PB.442.71";
chr1	PacBio	exon	172484782	172484970	.	+	.	gene_id "PB.442"; transcript_id "PB.442.71";
chr1	PacBio	exon	172489513	172490443	.	+	.	gene_id "PB.442"; transcript_id "PB.442.71";
chr1	PacBio	exon	172490655	172491756	.	+	.	gene_id "PB.442"; transcript_id "PB.442.71";
chr1	PacBio	exon	172491865	172492010	.	+	.	gene_id "PB.442"; transcript_id "PB.442.71";
chr1	PacBio	exon	172492101	172492243	.	+	.	gene_id "PB.442"; transcript_id "PB.442.71";
chr1	PacBio	exon	172493487	172493627	.	+	.	gene_id "PB.442"; transcript_id "PB.442.71";
chr1	PacBio	exon	172494098	172494214	.	+	.	gene_id "PB.442"; transcript_id "PB.442.71";
chr1	PacBio	exon	172494406	172494556	.	+	.	gene_id "PB.442"; transcript_id "PB.442.71";
chr1	PacBio	exon	172494753	172494876	.	+	.	gene_id "PB.442"; transcript_id "PB.442.71";
chr1	PacBio	exon	172495108	172495284	.	+	.	gene_id "PB.442"; transcript_id "PB.442.71";
chr1	PacBio	exon	172495584	172495784	.	+	.	gene_id "PB.442"; transcript_id "PB.442.71";
chr1	PacBio	exon	172495983	172496067	.	+	.	gene_id "PB.442"; transcript_id "PB.442.71";
chr1	PacBio	exon	172496151	172496327	.	+	.	gene_id "PB.442"; transcript_id "PB.442.71";
chr1	PacBio	exon	172496598	172496640	.	+	.	gene_id "PB.442"; transcript_id "PB.442.71";
chr1	PacBio	exon	172496886	172497746	.	+	.	gene_id "PB.442"; transcript_id "PB.442.71";
chr1	PacBio	exon	172497997	172498124	.	+	.	gene_id "PB.442"; transcript_id "PB.442.71";
chr1	PacBio	exon	172498357	172498877	.	+	.	gene_id "PB.442"; transcript_id "PB.442.71";
chr1	PacBio	transcript	172482185	172491032	.	+	.	gene_id "PB.442"; transcript_id "PB.442.73";
chr1	PacBio	exon	172482185	172482260	.	+	.	gene_id "PB.442"; transcript_id "PB.442.73";
chr1	PacBio	exon	172484281	172484546	.	+	.	gene_id "PB.442"; transcript_id "PB.442.73";
chr1	PacBio	exon	172484782	172484970	.	+	.	gene_id "PB.442"; transcript_id "PB.442.73";
chr1	PacBio	exon	172489513	172491032	.	+	.	gene_id "PB.442"; transcript_id "PB.442.73";
chr1	PacBio	transcript	172482186	172498877	.	+	.	gene_id "PB.442"; transcript_id "PB.442.74";
chr1	PacBio	exon	172482186	172482260	.	+	.	gene_id "PB.442"; transcript_id "PB.442.74";
chr1	PacBio	exon	172484281	172484546	.	+	.	gene_id "PB.442"; transcript_id "PB.442.74";
chr1	PacBio	exon	172484782	172484970	.	+	.	gene_id "PB.442"; transcript_id "PB.442.74";
chr1	PacBio	exon	172489513	172490443	.	+	.	gene_id "PB.442"; transcript_id "PB.442.74";
chr1	PacBio	exon	172490655	172490772	.	+	.	gene_id "PB.442"; transcript_id "PB.442.74";
chr1	PacBio	exon	172491615	172491756	.	+	.	gene_id "PB.442"; transcript_id "PB.442.74";
chr1	PacBio	exon	172491865	172492010	.	+	.	gene_id "PB.442"; transcript_id "PB.442.74";
chr1	PacBio	exon	172492101	172492243	.	+	.	gene_id "PB.442"; transcript_id "PB.442.74";
chr1	PacBio	exon	172493487	172493627	.	+	.	gene_id "PB.442"; transcript_id "PB.442.74";
chr1	PacBio	exon	172494098	172494556	.	+	.	gene_id "PB.442"; transcript_id "PB.442.74";
chr1	PacBio	exon	172494753	172494876	.	+	.	gene_id "PB.442"; transcript_id "PB.442.74";
chr1	PacBio	exon	172495108	172495283	.	+	.	gene_id "PB.442"; transcript_id "PB.442.74";
chr1	PacBio	exon	172495534	172495784	.	+	.	gene_id "PB.442"; transcript_id "PB.442.74";
chr1	PacBio	exon	172495983	172496067	.	+	.	gene_id "PB.442"; transcript_id "PB.442.74";
chr1	PacBio	exon	172496151	172496327	.	+	.	gene_id "PB.442"; transcript_id "PB.442.74";
chr1	PacBio	exon	172496598	172496640	.	+	.	gene_id "PB.442"; transcript_id "PB.442.74";
chr1	PacBio	exon	172496886	172497746	.	+	.	gene_id "PB.442"; transcript_id "PB.442.74";
chr1	PacBio	exon	172497997	172498124	.	+	.	gene_id "PB.442"; transcript_id "PB.442.74";
chr1	PacBio	exon	172498357	172498877	.	+	.	gene_id "PB.442"; transcript_id "PB.442.74";
chr1	PacBio	transcript	172482187	172498877	.	+	.	gene_id "PB.442"; transcript_id "PB.442.75";
chr1	PacBio	exon	172482187	172482260	.	+	.	gene_id "PB.442"; transcript_id "PB.442.75";
chr1	PacBio	exon	172484281	172484546	.	+	.	gene_id "PB.442"; transcript_id "PB.442.75";
chr1	PacBio	exon	172484782	172484970	.	+	.	gene_id "PB.442"; transcript_id "PB.442.75";
chr1	PacBio	exon	172489513	172490443	.	+	.	gene_id "PB.442"; transcript_id "PB.442.75";
chr1	PacBio	exon	172490655	172491756	.	+	.	gene_id "PB.442"; transcript_id "PB.442.75";
chr1	PacBio	exon	172491865	172492010	.	+	.	gene_id "PB.442"; transcript_id "PB.442.75";
chr1	PacBio	exon	172492101	172492243	.	+	.	gene_id "PB.442"; transcript_id "PB.442.75";
chr1	PacBio	exon	172493487	172493627	.	+	.	gene_id "PB.442"; transcript_id "PB.442.75";
chr1	PacBio	exon	172494098	172494214	.	+	.	gene_id "PB.442"; transcript_id "PB.442.75";
chr1	PacBio	exon	172494406	172494556	.	+	.	gene_id "PB.442"; transcript_id "PB.442.75";
chr1	PacBio	exon	172494753	172494876	.	+	.	gene_id "PB.442"; transcript_id "PB.442.75";
chr1	PacBio	exon	172495108	172495283	.	+	.	gene_id "PB.442"; transcript_id "PB.442.75";
chr1	PacBio	exon	172495534	172495784	.	+	.	gene_id "PB.442"; transcript_id "PB.442.75";
chr1	PacBio	exon	172495983	172496327	.	+	.	gene_id "PB.442"; transcript_id "PB.442.75";
chr1	PacBio	exon	172496598	172496640	.	+	.	gene_id "PB.442"; transcript_id "PB.442.75";
chr1	PacBio	exon	172496886	172497746	.	+	.	gene_id "PB.442"; transcript_id "PB.442.75";
chr1	PacBio	exon	172497997	172498124	.	+	.	gene_id "PB.442"; transcript_id "PB.442.75";
chr1	PacBio	exon	172498357	172498877	.	+	.	gene_id "PB.442"; transcript_id "PB.442.75";
chr1	PacBio	transcript	172482187	172498877	.	+	.	gene_id "PB.442"; transcript_id "PB.442.78";
chr1	PacBio	exon	172482187	172482260	.	+	.	gene_id "PB.442"; transcript_id "PB.442.78";
chr1	PacBio	exon	172484281	172484546	.	+	.	gene_id "PB.442"; transcript_id "PB.442.78";
chr1	PacBio	exon	172484782	172484970	.	+	.	gene_id "PB.442"; transcript_id "PB.442.78";
chr1	PacBio	exon	172489513	172490443	.	+	.	gene_id "PB.442"; transcript_id "PB.442.78";
chr1	PacBio	exon	172490655	172490772	.	+	.	gene_id "PB.442"; transcript_id "PB.442.78";
chr1	PacBio	exon	172491615	172491756	.	+	.	gene_id "PB.442"; transcript_id "PB.442.78";
chr1	PacBio	exon	172491865	172492010	.	+	.	gene_id "PB.442"; transcript_id "PB.442.78";
chr1	PacBio	exon	172492101	172492243	.	+	.	gene_id "PB.442"; transcript_id "PB.442.78";
chr1	PacBio	exon	172493487	172493627	.	+	.	gene_id "PB.442"; transcript_id "PB.442.78";
chr1	PacBio	exon	172494098	172494214	.	+	.	gene_id "PB.442"; transcript_id "PB.442.78";
chr1	PacBio	exon	172494478	172494556	.	+	.	gene_id "PB.442"; transcript_id "PB.442.78";
chr1	PacBio	exon	172494753	172494876	.	+	.	gene_id "PB.442"; transcript_id "PB.442.78";
chr1	PacBio	exon	172495108	172495283	.	+	.	gene_id "PB.442"; transcript_id "PB.442.78";
chr1	PacBio	exon	172495534	172495784	.	+	.	gene_id "PB.442"; transcript_id "PB.442.78";
chr1	PacBio	exon	172495983	172496067	.	+	.	gene_id "PB.442"; transcript_id "PB.442.78";
chr1	PacBio	exon	172496151	172496327	.	+	.	gene_id "PB.442"; transcript_id "PB.442.78";
chr1	PacBio	exon	172496598	172496640	.	+	.	gene_id "PB.442"; transcript_id "PB.442.78";
chr1	PacBio	exon	172496886	172497746	.	+	.	gene_id "PB.442"; transcript_id "PB.442.78";
chr1	PacBio	exon	172497997	172498124	.	+	.	gene_id "PB.442"; transcript_id "PB.442.78";
chr1	PacBio	exon	172498357	172498877	.	+	.	gene_id "PB.442"; transcript_id "PB.442.78";
chr1	PacBio	transcript	172482187	172498877	.	+	.	gene_id "PB.442"; transcript_id "PB.442.79";
chr1	PacBio	exon	172482187	172482260	.	+	.	gene_id "PB.442"; transcript_id "PB.442.79";
chr1	PacBio	exon	172484281	172484546	.	+	.	gene_id "PB.442"; transcript_id "PB.442.79";
chr1	PacBio	exon	172484782	172484970	.	+	.	gene_id "PB.442"; transcript_id "PB.442.79";
chr1	PacBio	exon	172489513	172489665	.	+	.	gene_id "PB.442"; transcript_id "PB.442.79";
chr1	PacBio	exon	172490289	172490443	.	+	.	gene_id "PB.442"; transcript_id "PB.442.79";
chr1	PacBio	exon	172490655	172490772	.	+	.	gene_id "PB.442"; transcript_id "PB.442.79";
chr1	PacBio	exon	172491615	172491756	.	+	.	gene_id "PB.442"; transcript_id "PB.442.79";
chr1	PacBio	exon	172491865	172492010	.	+	.	gene_id "PB.442"; transcript_id "PB.442.79";
chr1	PacBio	exon	172492101	172492243	.	+	.	gene_id "PB.442"; transcript_id "PB.442.79";
chr1	PacBio	exon	172493487	172493627	.	+	.	gene_id "PB.442"; transcript_id "PB.442.79";
chr1	PacBio	exon	172494085	172494214	.	+	.	gene_id "PB.442"; transcript_id "PB.442.79";
chr1	PacBio	exon	172494406	172494556	.	+	.	gene_id "PB.442"; transcript_id "PB.442.79";
chr1	PacBio	exon	172495108	172495283	.	+	.	gene_id "PB.442"; transcript_id "PB.442.79";
chr1	PacBio	exon	172495534	172495784	.	+	.	gene_id "PB.442"; transcript_id "PB.442.79";
chr1	PacBio	exon	172495910	172496067	.	+	.	gene_id "PB.442"; transcript_id "PB.442.79";
chr1	PacBio	exon	172496151	172496327	.	+	.	gene_id "PB.442"; transcript_id "PB.442.79";
chr1	PacBio	exon	172496598	172496640	.	+	.	gene_id "PB.442"; transcript_id "PB.442.79";
chr1	PacBio	exon	172496886	172497746	.	+	.	gene_id "PB.442"; transcript_id "PB.442.79";
chr1	PacBio	exon	172497997	172498124	.	+	.	gene_id "PB.442"; transcript_id "PB.442.79";
chr1	PacBio	exon	172498357	172498877	.	+	.	gene_id "PB.442"; transcript_id "PB.442.79";
chr1	PacBio	transcript	172482188	172498878	.	+	.	gene_id "PB.442"; transcript_id "PB.442.82";
chr1	PacBio	exon	172482188	172482260	.	+	.	gene_id "PB.442"; transcript_id "PB.442.82";
chr1	PacBio	exon	172484281	172484546	.	+	.	gene_id "PB.442"; transcript_id "PB.442.82";
chr1	PacBio	exon	172484782	172484970	.	+	.	gene_id "PB.442"; transcript_id "PB.442.82";
chr1	PacBio	exon	172489513	172490443	.	+	.	gene_id "PB.442"; transcript_id "PB.442.82";
chr1	PacBio	exon	172490655	172491756	.	+	.	gene_id "PB.442"; transcript_id "PB.442.82";
chr1	PacBio	exon	172491865	172492010	.	+	.	gene_id "PB.442"; transcript_id "PB.442.82";
chr1	PacBio	exon	172492101	172492243	.	+	.	gene_id "PB.442"; transcript_id "PB.442.82";
chr1	PacBio	exon	172493487	172493627	.	+	.	gene_id "PB.442"; transcript_id "PB.442.82";
chr1	PacBio	exon	172494085	172494214	.	+	.	gene_id "PB.442"; transcript_id "PB.442.82";
chr1	PacBio	exon	172494406	172494556	.	+	.	gene_id "PB.442"; transcript_id "PB.442.82";
chr1	PacBio	exon	172494753	172494876	.	+	.	gene_id "PB.442"; transcript_id "PB.442.82";
chr1	PacBio	exon	172495108	172495283	.	+	.	gene_id "PB.442"; transcript_id "PB.442.82";
chr1	PacBio	exon	172495534	172495784	.	+	.	gene_id "PB.442"; transcript_id "PB.442.82";
chr1	PacBio	exon	172495983	172496067	.	+	.	gene_id "PB.442"; transcript_id "PB.442.82";
chr1	PacBio	exon	172496151	172496327	.	+	.	gene_id "PB.442"; transcript_id "PB.442.82";
chr1	PacBio	exon	172496598	172496640	.	+	.	gene_id "PB.442"; transcript_id "PB.442.82";
chr1	PacBio	exon	172496886	172497746	.	+	.	gene_id "PB.442"; transcript_id "PB.442.82";
chr1	PacBio	exon	172497997	172498124	.	+	.	gene_id "PB.442"; transcript_id "PB.442.82";
chr1	PacBio	exon	172498357	172498878	.	+	.	gene_id "PB.442"; transcript_id "PB.442.82";
chr1	PacBio	transcript	172482188	172498877	.	+	.	gene_id "PB.442"; transcript_id "PB.442.83";
chr1	PacBio	exon	172482188	172482260	.	+	.	gene_id "PB.442"; transcript_id "PB.442.83";
chr1	PacBio	exon	172484281	172484546	.	+	.	gene_id "PB.442"; transcript_id "PB.442.83";
chr1	PacBio	exon	172484782	172484970	.	+	.	gene_id "PB.442"; transcript_id "PB.442.83";
chr1	PacBio	exon	172489513	172490443	.	+	.	gene_id "PB.442"; transcript_id "PB.442.83";
chr1	PacBio	exon	172490655	172490772	.	+	.	gene_id "PB.442"; transcript_id "PB.442.83";
chr1	PacBio	exon	172491615	172491756	.	+	.	gene_id "PB.442"; transcript_id "PB.442.83";
chr1	PacBio	exon	172491865	172492010	.	+	.	gene_id "PB.442"; transcript_id "PB.442.83";
chr1	PacBio	exon	172492101	172492243	.	+	.	gene_id "PB.442"; transcript_id "PB.442.83";
chr1	PacBio	exon	172493487	172493627	.	+	.	gene_id "PB.442"; transcript_id "PB.442.83";
chr1	PacBio	exon	172494098	172494214	.	+	.	gene_id "PB.442"; transcript_id "PB.442.83";
chr1	PacBio	exon	172494406	172495283	.	+	.	gene_id "PB.442"; transcript_id "PB.442.83";
chr1	PacBio	exon	172495534	172495784	.	+	.	gene_id "PB.442"; transcript_id "PB.442.83";
chr1	PacBio	exon	172495910	172496067	.	+	.	gene_id "PB.442"; transcript_id "PB.442.83";
chr1	PacBio	exon	172496151	172496327	.	+	.	gene_id "PB.442"; transcript_id "PB.442.83";
chr1	PacBio	exon	172496598	172496640	.	+	.	gene_id "PB.442"; transcript_id "PB.442.83";
chr1	PacBio	exon	172496886	172498124	.	+	.	gene_id "PB.442"; transcript_id "PB.442.83";
chr1	PacBio	exon	172498357	172498877	.	+	.	gene_id "PB.442"; transcript_id "PB.442.83";
chr1	PacBio	transcript	172482188	172498877	.	+	.	gene_id "PB.442"; transcript_id "PB.442.86";
chr1	PacBio	exon	172482188	172482260	.	+	.	gene_id "PB.442"; transcript_id "PB.442.86";
chr1	PacBio	exon	172484281	172484546	.	+	.	gene_id "PB.442"; transcript_id "PB.442.86";
chr1	PacBio	exon	172484782	172484970	.	+	.	gene_id "PB.442"; transcript_id "PB.442.86";
chr1	PacBio	exon	172489513	172490443	.	+	.	gene_id "PB.442"; transcript_id "PB.442.86";
chr1	PacBio	exon	172490655	172490772	.	+	.	gene_id "PB.442"; transcript_id "PB.442.86";
chr1	PacBio	exon	172491615	172491756	.	+	.	gene_id "PB.442"; transcript_id "PB.442.86";
chr1	PacBio	exon	172491865	172492010	.	+	.	gene_id "PB.442"; transcript_id "PB.442.86";
chr1	PacBio	exon	172492101	172492243	.	+	.	gene_id "PB.442"; transcript_id "PB.442.86";
chr1	PacBio	exon	172493487	172495283	.	+	.	gene_id "PB.442"; transcript_id "PB.442.86";
chr1	PacBio	exon	172495534	172495784	.	+	.	gene_id "PB.442"; transcript_id "PB.442.86";
chr1	PacBio	exon	172495910	172496067	.	+	.	gene_id "PB.442"; transcript_id "PB.442.86";
chr1	PacBio	exon	172496151	172496327	.	+	.	gene_id "PB.442"; transcript_id "PB.442.86";
chr1	PacBio	exon	172496598	172496640	.	+	.	gene_id "PB.442"; transcript_id "PB.442.86";
chr1	PacBio	exon	172496886	172497746	.	+	.	gene_id "PB.442"; transcript_id "PB.442.86";
chr1	PacBio	exon	172497997	172498124	.	+	.	gene_id "PB.442"; transcript_id "PB.442.86";
chr1	PacBio	exon	172498357	172498877	.	+	.	gene_id "PB.442"; transcript_id "PB.442.86";
chr1	PacBio	transcript	172482190	172498877	.	+	.	gene_id "PB.442"; transcript_id "PB.442.87";
chr1	PacBio	exon	172482190	172482260	.	+	.	gene_id "PB.442"; transcript_id "PB.442.87";
chr1	PacBio	exon	172484281	172484546	.	+	.	gene_id "PB.442"; transcript_id "PB.442.87";
chr1	PacBio	exon	172484782	172484970	.	+	.	gene_id "PB.442"; transcript_id "PB.442.87";
chr1	PacBio	exon	172489513	172489665	.	+	.	gene_id "PB.442"; transcript_id "PB.442.87";
chr1	PacBio	exon	172490289	172490443	.	+	.	gene_id "PB.442"; transcript_id "PB.442.87";
chr1	PacBio	exon	172490655	172490772	.	+	.	gene_id "PB.442"; transcript_id "PB.442.87";
chr1	PacBio	exon	172491615	172491756	.	+	.	gene_id "PB.442"; transcript_id "PB.442.87";
chr1	PacBio	exon	172491865	172492010	.	+	.	gene_id "PB.442"; transcript_id "PB.442.87";
chr1	PacBio	exon	172492101	172492243	.	+	.	gene_id "PB.442"; transcript_id "PB.442.87";
chr1	PacBio	exon	172493487	172493627	.	+	.	gene_id "PB.442"; transcript_id "PB.442.87";
chr1	PacBio	exon	172494098	172495283	.	+	.	gene_id "PB.442"; transcript_id "PB.442.87";
chr1	PacBio	exon	172495534	172495784	.	+	.	gene_id "PB.442"; transcript_id "PB.442.87";
chr1	PacBio	exon	172495983	172496067	.	+	.	gene_id "PB.442"; transcript_id "PB.442.87";
chr1	PacBio	exon	172496151	172496327	.	+	.	gene_id "PB.442"; transcript_id "PB.442.87";
chr1	PacBio	exon	172496598	172496640	.	+	.	gene_id "PB.442"; transcript_id "PB.442.87";
chr1	PacBio	exon	172496886	172498124	.	+	.	gene_id "PB.442"; transcript_id "PB.442.87";
chr1	PacBio	exon	172498357	172498877	.	+	.	gene_id "PB.442"; transcript_id "PB.442.87";
chr1	PacBio	transcript	172482190	172498876	.	+	.	gene_id "PB.442"; transcript_id "PB.442.88";
chr1	PacBio	exon	172482190	172482260	.	+	.	gene_id "PB.442"; transcript_id "PB.442.88";
chr1	PacBio	exon	172484281	172484546	.	+	.	gene_id "PB.442"; transcript_id "PB.442.88";
chr1	PacBio	exon	172484782	172484970	.	+	.	gene_id "PB.442"; transcript_id "PB.442.88";
chr1	PacBio	exon	172489513	172489665	.	+	.	gene_id "PB.442"; transcript_id "PB.442.88";
chr1	PacBio	exon	172489829	172489904	.	+	.	gene_id "PB.442"; transcript_id "PB.442.88";
chr1	PacBio	exon	172490289	172490443	.	+	.	gene_id "PB.442"; transcript_id "PB.442.88";
chr1	PacBio	exon	172490655	172490772	.	+	.	gene_id "PB.442"; transcript_id "PB.442.88";
chr1	PacBio	exon	172491615	172491756	.	+	.	gene_id "PB.442"; transcript_id "PB.442.88";
chr1	PacBio	exon	172491865	172492010	.	+	.	gene_id "PB.442"; transcript_id "PB.442.88";
chr1	PacBio	exon	172492101	172492243	.	+	.	gene_id "PB.442"; transcript_id "PB.442.88";
chr1	PacBio	exon	172493487	172493627	.	+	.	gene_id "PB.442"; transcript_id "PB.442.88";
chr1	PacBio	exon	172494098	172494214	.	+	.	gene_id "PB.442"; transcript_id "PB.442.88";
chr1	PacBio	exon	172494385	172494556	.	+	.	gene_id "PB.442"; transcript_id "PB.442.88";
chr1	PacBio	exon	172494753	172494876	.	+	.	gene_id "PB.442"; transcript_id "PB.442.88";
chr1	PacBio	exon	172495108	172495283	.	+	.	gene_id "PB.442"; transcript_id "PB.442.88";
chr1	PacBio	exon	172495534	172495784	.	+	.	gene_id "PB.442"; transcript_id "PB.442.88";
chr1	PacBio	exon	172495983	172496067	.	+	.	gene_id "PB.442"; transcript_id "PB.442.88";
chr1	PacBio	exon	172496151	172496327	.	+	.	gene_id "PB.442"; transcript_id "PB.442.88";
chr1	PacBio	exon	172496598	172496640	.	+	.	gene_id "PB.442"; transcript_id "PB.442.88";
chr1	PacBio	exon	172496886	172497746	.	+	.	gene_id "PB.442"; transcript_id "PB.442.88";
chr1	PacBio	exon	172497997	172498124	.	+	.	gene_id "PB.442"; transcript_id "PB.442.88";
chr1	PacBio	exon	172498357	172498876	.	+	.	gene_id "PB.442"; transcript_id "PB.442.88";
chr1	PacBio	transcript	172482190	172498877	.	+	.	gene_id "PB.442"; transcript_id "PB.442.89";
chr1	PacBio	exon	172482190	172482260	.	+	.	gene_id "PB.442"; transcript_id "PB.442.89";
chr1	PacBio	exon	172484281	172484546	.	+	.	gene_id "PB.442"; transcript_id "PB.442.89";
chr1	PacBio	exon	172484782	172484970	.	+	.	gene_id "PB.442"; transcript_id "PB.442.89";
chr1	PacBio	exon	172489513	172489684	.	+	.	gene_id "PB.442"; transcript_id "PB.442.89";
chr1	PacBio	exon	172490289	172490443	.	+	.	gene_id "PB.442"; transcript_id "PB.442.89";
chr1	PacBio	exon	172490655	172490772	.	+	.	gene_id "PB.442"; transcript_id "PB.442.89";
chr1	PacBio	exon	172491615	172491756	.	+	.	gene_id "PB.442"; transcript_id "PB.442.89";
chr1	PacBio	exon	172491865	172492010	.	+	.	gene_id "PB.442"; transcript_id "PB.442.89";
chr1	PacBio	exon	172492101	172492243	.	+	.	gene_id "PB.442"; transcript_id "PB.442.89";
chr1	PacBio	exon	172493487	172493627	.	+	.	gene_id "PB.442"; transcript_id "PB.442.89";
chr1	PacBio	exon	172494098	172494214	.	+	.	gene_id "PB.442"; transcript_id "PB.442.89";
chr1	PacBio	exon	172494406	172494556	.	+	.	gene_id "PB.442"; transcript_id "PB.442.89";
chr1	PacBio	exon	172494753	172494876	.	+	.	gene_id "PB.442"; transcript_id "PB.442.89";
chr1	PacBio	exon	172495108	172495283	.	+	.	gene_id "PB.442"; transcript_id "PB.442.89";
chr1	PacBio	exon	172495534	172495784	.	+	.	gene_id "PB.442"; transcript_id "PB.442.89";
chr1	PacBio	exon	172495983	172496067	.	+	.	gene_id "PB.442"; transcript_id "PB.442.89";
chr1	PacBio	exon	172496151	172496327	.	+	.	gene_id "PB.442"; transcript_id "PB.442.89";
chr1	PacBio	exon	172496598	172496640	.	+	.	gene_id "PB.442"; transcript_id "PB.442.89";
chr1	PacBio	exon	172496886	172497746	.	+	.	gene_id "PB.442"; transcript_id "PB.442.89";
chr1	PacBio	exon	172497997	172498124	.	+	.	gene_id "PB.442"; transcript_id "PB.442.89";
chr1	PacBio	exon	172498357	172498877	.	+	.	gene_id "PB.442"; transcript_id "PB.442.89";
chr1	PacBio	transcript	172482190	172498877	.	+	.	gene_id "PB.442"; transcript_id "PB.442.90";
chr1	PacBio	exon	172482190	172482260	.	+	.	gene_id "PB.442"; transcript_id "PB.442.90";
chr1	PacBio	exon	172484281	172484546	.	+	.	gene_id "PB.442"; transcript_id "PB.442.90";
chr1	PacBio	exon	172484782	172484970	.	+	.	gene_id "PB.442"; transcript_id "PB.442.90";
chr1	PacBio	exon	172489513	172489665	.	+	.	gene_id "PB.442"; transcript_id "PB.442.90";
chr1	PacBio	exon	172490289	172490443	.	+	.	gene_id "PB.442"; transcript_id "PB.442.90";
chr1	PacBio	exon	172490655	172490772	.	+	.	gene_id "PB.442"; transcript_id "PB.442.90";
chr1	PacBio	exon	172491721	172491756	.	+	.	gene_id "PB.442"; transcript_id "PB.442.90";
chr1	PacBio	exon	172491865	172492010	.	+	.	gene_id "PB.442"; transcript_id "PB.442.90";
chr1	PacBio	exon	172492101	172492243	.	+	.	gene_id "PB.442"; transcript_id "PB.442.90";
chr1	PacBio	exon	172493487	172493627	.	+	.	gene_id "PB.442"; transcript_id "PB.442.90";
chr1	PacBio	exon	172494085	172494214	.	+	.	gene_id "PB.442"; transcript_id "PB.442.90";
chr1	PacBio	exon	172494406	172494556	.	+	.	gene_id "PB.442"; transcript_id "PB.442.90";
chr1	PacBio	exon	172494753	172494876	.	+	.	gene_id "PB.442"; transcript_id "PB.442.90";
chr1	PacBio	exon	172495108	172495283	.	+	.	gene_id "PB.442"; transcript_id "PB.442.90";
chr1	PacBio	exon	172495534	172495784	.	+	.	gene_id "PB.442"; transcript_id "PB.442.90";
chr1	PacBio	exon	172495983	172496067	.	+	.	gene_id "PB.442"; transcript_id "PB.442.90";
chr1	PacBio	exon	172496151	172496327	.	+	.	gene_id "PB.442"; transcript_id "PB.442.90";
chr1	PacBio	exon	172496598	172496640	.	+	.	gene_id "PB.442"; transcript_id "PB.442.90";
chr1	PacBio	exon	172496886	172497746	.	+	.	gene_id "PB.442"; transcript_id "PB.442.90";
chr1	PacBio	exon	172497997	172498124	.	+	.	gene_id "PB.442"; transcript_id "PB.442.90";
chr1	PacBio	exon	172498357	172498877	.	+	.	gene_id "PB.442"; transcript_id "PB.442.90";
chr1	PacBio	transcript	172482194	172498877	.	+	.	gene_id "PB.442"; transcript_id "PB.442.91";
chr1	PacBio	exon	172482194	172482260	.	+	.	gene_id "PB.442"; transcript_id "PB.442.91";
chr1	PacBio	exon	172484281	172484546	.	+	.	gene_id "PB.442"; transcript_id "PB.442.91";
chr1	PacBio	exon	172484782	172484970	.	+	.	gene_id "PB.442"; transcript_id "PB.442.91";
chr1	PacBio	exon	172489513	172490443	.	+	.	gene_id "PB.442"; transcript_id "PB.442.91";
chr1	PacBio	exon	172490655	172491756	.	+	.	gene_id "PB.442"; transcript_id "PB.442.91";
chr1	PacBio	exon	172491865	172492010	.	+	.	gene_id "PB.442"; transcript_id "PB.442.91";
chr1	PacBio	exon	172492101	172492243	.	+	.	gene_id "PB.442"; transcript_id "PB.442.91";
chr1	PacBio	exon	172493487	172493627	.	+	.	gene_id "PB.442"; transcript_id "PB.442.91";
chr1	PacBio	exon	172494098	172494214	.	+	.	gene_id "PB.442"; transcript_id "PB.442.91";
chr1	PacBio	exon	172494406	172494556	.	+	.	gene_id "PB.442"; transcript_id "PB.442.91";
chr1	PacBio	exon	172494753	172494876	.	+	.	gene_id "PB.442"; transcript_id "PB.442.91";
chr1	PacBio	exon	172495108	172495283	.	+	.	gene_id "PB.442"; transcript_id "PB.442.91";
chr1	PacBio	exon	172495534	172495784	.	+	.	gene_id "PB.442"; transcript_id "PB.442.91";
chr1	PacBio	exon	172495983	172496067	.	+	.	gene_id "PB.442"; transcript_id "PB.442.91";
chr1	PacBio	exon	172496151	172496327	.	+	.	gene_id "PB.442"; transcript_id "PB.442.91";
chr1	PacBio	exon	172496598	172496640	.	+	.	gene_id "PB.442"; transcript_id "PB.442.91";
chr1	PacBio	exon	172496886	172497746	.	+	.	gene_id "PB.442"; transcript_id "PB.442.91";
chr1	PacBio	exon	172497997	172498124	.	+	.	gene_id "PB.442"; transcript_id "PB.442.91";
chr1	PacBio	exon	172498357	172498877	.	+	.	gene_id "PB.442"; transcript_id "PB.442.91";
chr1	PacBio	transcript	172482194	172498877	.	+	.	gene_id "PB.442"; transcript_id "PB.442.92";
chr1	PacBio	exon	172482194	172482260	.	+	.	gene_id "PB.442"; transcript_id "PB.442.92";
chr1	PacBio	exon	172484281	172484546	.	+	.	gene_id "PB.442"; transcript_id "PB.442.92";
chr1	PacBio	exon	172484782	172484970	.	+	.	gene_id "PB.442"; transcript_id "PB.442.92";
chr1	PacBio	exon	172489513	172489665	.	+	.	gene_id "PB.442"; transcript_id "PB.442.92";
chr1	PacBio	exon	172490289	172490443	.	+	.	gene_id "PB.442"; transcript_id "PB.442.92";
chr1	PacBio	exon	172490655	172491756	.	+	.	gene_id "PB.442"; transcript_id "PB.442.92";
chr1	PacBio	exon	172491865	172492010	.	+	.	gene_id "PB.442"; transcript_id "PB.442.92";
chr1	PacBio	exon	172492101	172492243	.	+	.	gene_id "PB.442"; transcript_id "PB.442.92";
chr1	PacBio	exon	172493487	172494556	.	+	.	gene_id "PB.442"; transcript_id "PB.442.92";
chr1	PacBio	exon	172494753	172494876	.	+	.	gene_id "PB.442"; transcript_id "PB.442.92";
chr1	PacBio	exon	172495108	172495283	.	+	.	gene_id "PB.442"; transcript_id "PB.442.92";
chr1	PacBio	exon	172495604	172495784	.	+	.	gene_id "PB.442"; transcript_id "PB.442.92";
chr1	PacBio	exon	172495983	172496327	.	+	.	gene_id "PB.442"; transcript_id "PB.442.92";
chr1	PacBio	exon	172496598	172496640	.	+	.	gene_id "PB.442"; transcript_id "PB.442.92";
chr1	PacBio	exon	172496886	172497746	.	+	.	gene_id "PB.442"; transcript_id "PB.442.92";
chr1	PacBio	exon	172497997	172498124	.	+	.	gene_id "PB.442"; transcript_id "PB.442.92";
chr1	PacBio	exon	172498357	172498877	.	+	.	gene_id "PB.442"; transcript_id "PB.442.92";
chr1	PacBio	transcript	172482194	172498877	.	+	.	gene_id "PB.442"; transcript_id "PB.442.93";
chr1	PacBio	exon	172482194	172482260	.	+	.	gene_id "PB.442"; transcript_id "PB.442.93";
chr1	PacBio	exon	172484281	172484546	.	+	.	gene_id "PB.442"; transcript_id "PB.442.93";
chr1	PacBio	exon	172484782	172484970	.	+	.	gene_id "PB.442"; transcript_id "PB.442.93";
chr1	PacBio	exon	172489513	172489665	.	+	.	gene_id "PB.442"; transcript_id "PB.442.93";
chr1	PacBio	exon	172490289	172490443	.	+	.	gene_id "PB.442"; transcript_id "PB.442.93";
chr1	PacBio	exon	172490655	172491756	.	+	.	gene_id "PB.442"; transcript_id "PB.442.93";
chr1	PacBio	exon	172491865	172492010	.	+	.	gene_id "PB.442"; transcript_id "PB.442.93";
chr1	PacBio	exon	172492101	172492243	.	+	.	gene_id "PB.442"; transcript_id "PB.442.93";
chr1	PacBio	exon	172493487	172493627	.	+	.	gene_id "PB.442"; transcript_id "PB.442.93";
chr1	PacBio	exon	172494085	172494214	.	+	.	gene_id "PB.442"; transcript_id "PB.442.93";
chr1	PacBio	exon	172494406	172494556	.	+	.	gene_id "PB.442"; transcript_id "PB.442.93";
chr1	PacBio	exon	172494753	172495283	.	+	.	gene_id "PB.442"; transcript_id "PB.442.93";
chr1	PacBio	exon	172495534	172495784	.	+	.	gene_id "PB.442"; transcript_id "PB.442.93";
chr1	PacBio	exon	172495983	172496067	.	+	.	gene_id "PB.442"; transcript_id "PB.442.93";
chr1	PacBio	exon	172496151	172496327	.	+	.	gene_id "PB.442"; transcript_id "PB.442.93";
chr1	PacBio	exon	172496598	172496640	.	+	.	gene_id "PB.442"; transcript_id "PB.442.93";
chr1	PacBio	exon	172496886	172497746	.	+	.	gene_id "PB.442"; transcript_id "PB.442.93";
chr1	PacBio	exon	172497997	172498124	.	+	.	gene_id "PB.442"; transcript_id "PB.442.93";
chr1	PacBio	exon	172498357	172498877	.	+	.	gene_id "PB.442"; transcript_id "PB.442.93";
chr1	PacBio	transcript	172482194	172498877	.	+	.	gene_id "PB.442"; transcript_id "PB.442.94";
chr1	PacBio	exon	172482194	172482260	.	+	.	gene_id "PB.442"; transcript_id "PB.442.94";
chr1	PacBio	exon	172484281	172484546	.	+	.	gene_id "PB.442"; transcript_id "PB.442.94";
chr1	PacBio	exon	172484782	172484970	.	+	.	gene_id "PB.442"; transcript_id "PB.442.94";
chr1	PacBio	exon	172489513	172490443	.	+	.	gene_id "PB.442"; transcript_id "PB.442.94";
chr1	PacBio	exon	172490655	172490772	.	+	.	gene_id "PB.442"; transcript_id "PB.442.94";
chr1	PacBio	exon	172491615	172491756	.	+	.	gene_id "PB.442"; transcript_id "PB.442.94";
chr1	PacBio	exon	172491865	172492010	.	+	.	gene_id "PB.442"; transcript_id "PB.442.94";
chr1	PacBio	exon	172492101	172492243	.	+	.	gene_id "PB.442"; transcript_id "PB.442.94";
chr1	PacBio	exon	172493487	172493627	.	+	.	gene_id "PB.442"; transcript_id "PB.442.94";
chr1	PacBio	exon	172494098	172494214	.	+	.	gene_id "PB.442"; transcript_id "PB.442.94";
chr1	PacBio	exon	172494406	172494556	.	+	.	gene_id "PB.442"; transcript_id "PB.442.94";
chr1	PacBio	exon	172494753	172495283	.	+	.	gene_id "PB.442"; transcript_id "PB.442.94";
chr1	PacBio	exon	172495534	172495784	.	+	.	gene_id "PB.442"; transcript_id "PB.442.94";
chr1	PacBio	exon	172495910	172496067	.	+	.	gene_id "PB.442"; transcript_id "PB.442.94";
chr1	PacBio	exon	172496151	172496327	.	+	.	gene_id "PB.442"; transcript_id "PB.442.94";
chr1	PacBio	exon	172496598	172496640	.	+	.	gene_id "PB.442"; transcript_id "PB.442.94";
chr1	PacBio	exon	172496886	172497746	.	+	.	gene_id "PB.442"; transcript_id "PB.442.94";
chr1	PacBio	exon	172497997	172498124	.	+	.	gene_id "PB.442"; transcript_id "PB.442.94";
chr1	PacBio	exon	172498357	172498877	.	+	.	gene_id "PB.442"; transcript_id "PB.442.94";
chr1	PacBio	transcript	172482194	172498877	.	+	.	gene_id "PB.442"; transcript_id "PB.442.95";
chr1	PacBio	exon	172482194	172482260	.	+	.	gene_id "PB.442"; transcript_id "PB.442.95";
chr1	PacBio	exon	172484281	172484546	.	+	.	gene_id "PB.442"; transcript_id "PB.442.95";
chr1	PacBio	exon	172484782	172484970	.	+	.	gene_id "PB.442"; transcript_id "PB.442.95";
chr1	PacBio	exon	172489513	172489904	.	+	.	gene_id "PB.442"; transcript_id "PB.442.95";
chr1	PacBio	exon	172490289	172490443	.	+	.	gene_id "PB.442"; transcript_id "PB.442.95";
chr1	PacBio	exon	172490655	172491756	.	+	.	gene_id "PB.442"; transcript_id "PB.442.95";
chr1	PacBio	exon	172491865	172492010	.	+	.	gene_id "PB.442"; transcript_id "PB.442.95";
chr1	PacBio	exon	172492101	172492243	.	+	.	gene_id "PB.442"; transcript_id "PB.442.95";
chr1	PacBio	exon	172493487	172493627	.	+	.	gene_id "PB.442"; transcript_id "PB.442.95";
chr1	PacBio	exon	172494098	172494214	.	+	.	gene_id "PB.442"; transcript_id "PB.442.95";
chr1	PacBio	exon	172494406	172494556	.	+	.	gene_id "PB.442"; transcript_id "PB.442.95";
chr1	PacBio	exon	172494753	172494876	.	+	.	gene_id "PB.442"; transcript_id "PB.442.95";
chr1	PacBio	exon	172495108	172495283	.	+	.	gene_id "PB.442"; transcript_id "PB.442.95";
chr1	PacBio	exon	172495534	172495784	.	+	.	gene_id "PB.442"; transcript_id "PB.442.95";
chr1	PacBio	exon	172495983	172496067	.	+	.	gene_id "PB.442"; transcript_id "PB.442.95";
chr1	PacBio	exon	172496151	172496327	.	+	.	gene_id "PB.442"; transcript_id "PB.442.95";
chr1	PacBio	exon	172496598	172496640	.	+	.	gene_id "PB.442"; transcript_id "PB.442.95";
chr1	PacBio	exon	172496886	172497746	.	+	.	gene_id "PB.442"; transcript_id "PB.442.95";
chr1	PacBio	exon	172497997	172498124	.	+	.	gene_id "PB.442"; transcript_id "PB.442.95";
chr1	PacBio	exon	172498357	172498877	.	+	.	gene_id "PB.442"; transcript_id "PB.442.95";
chr1	PacBio	transcript	172482194	172498877	.	+	.	gene_id "PB.442"; transcript_id "PB.442.98";
chr1	PacBio	exon	172482194	172482260	.	+	.	gene_id "PB.442"; transcript_id "PB.442.98";
chr1	PacBio	exon	172484281	172484546	.	+	.	gene_id "PB.442"; transcript_id "PB.442.98";
chr1	PacBio	exon	172484782	172484970	.	+	.	gene_id "PB.442"; transcript_id "PB.442.98";
chr1	PacBio	exon	172489513	172489665	.	+	.	gene_id "PB.442"; transcript_id "PB.442.98";
chr1	PacBio	exon	172490289	172490443	.	+	.	gene_id "PB.442"; transcript_id "PB.442.98";
chr1	PacBio	exon	172490655	172490772	.	+	.	gene_id "PB.442"; transcript_id "PB.442.98";
chr1	PacBio	exon	172491615	172491756	.	+	.	gene_id "PB.442"; transcript_id "PB.442.98";
chr1	PacBio	exon	172491865	172492010	.	+	.	gene_id "PB.442"; transcript_id "PB.442.98";
chr1	PacBio	exon	172492101	172492243	.	+	.	gene_id "PB.442"; transcript_id "PB.442.98";
chr1	PacBio	exon	172493487	172493627	.	+	.	gene_id "PB.442"; transcript_id "PB.442.98";
chr1	PacBio	exon	172494098	172494556	.	+	.	gene_id "PB.442"; transcript_id "PB.442.98";
chr1	PacBio	exon	172494753	172494876	.	+	.	gene_id "PB.442"; transcript_id "PB.442.98";
chr1	PacBio	exon	172495108	172495283	.	+	.	gene_id "PB.442"; transcript_id "PB.442.98";
chr1	PacBio	exon	172495534	172495784	.	+	.	gene_id "PB.442"; transcript_id "PB.442.98";
chr1	PacBio	exon	172495910	172496067	.	+	.	gene_id "PB.442"; transcript_id "PB.442.98";
chr1	PacBio	exon	172496151	172496327	.	+	.	gene_id "PB.442"; transcript_id "PB.442.98";
chr1	PacBio	exon	172496598	172496640	.	+	.	gene_id "PB.442"; transcript_id "PB.442.98";
chr1	PacBio	exon	172496886	172497746	.	+	.	gene_id "PB.442"; transcript_id "PB.442.98";
chr1	PacBio	exon	172497997	172498124	.	+	.	gene_id "PB.442"; transcript_id "PB.442.98";
chr1	PacBio	exon	172498357	172498877	.	+	.	gene_id "PB.442"; transcript_id "PB.442.98";
chr1	PacBio	transcript	172482194	172498877	.	+	.	gene_id "PB.442"; transcript_id "PB.442.100";
chr1	PacBio	exon	172482194	172482260	.	+	.	gene_id "PB.442"; transcript_id "PB.442.100";
chr1	PacBio	exon	172489513	172489665	.	+	.	gene_id "PB.442"; transcript_id "PB.442.100";
chr1	PacBio	exon	172490289	172490443	.	+	.	gene_id "PB.442"; transcript_id "PB.442.100";
chr1	PacBio	exon	172490655	172490772	.	+	.	gene_id "PB.442"; transcript_id "PB.442.100";
chr1	PacBio	exon	172491615	172491756	.	+	.	gene_id "PB.442"; transcript_id "PB.442.100";
chr1	PacBio	exon	172491865	172492010	.	+	.	gene_id "PB.442"; transcript_id "PB.442.100";
chr1	PacBio	exon	172492101	172492243	.	+	.	gene_id "PB.442"; transcript_id "PB.442.100";
chr1	PacBio	exon	172493487	172493627	.	+	.	gene_id "PB.442"; transcript_id "PB.442.100";
chr1	PacBio	exon	172494098	172494214	.	+	.	gene_id "PB.442"; transcript_id "PB.442.100";
chr1	PacBio	exon	172494406	172494556	.	+	.	gene_id "PB.442"; transcript_id "PB.442.100";
chr1	PacBio	exon	172494753	172494876	.	+	.	gene_id "PB.442"; transcript_id "PB.442.100";
chr1	PacBio	exon	172495108	172495283	.	+	.	gene_id "PB.442"; transcript_id "PB.442.100";
chr1	PacBio	exon	172495534	172495784	.	+	.	gene_id "PB.442"; transcript_id "PB.442.100";
chr1	PacBio	exon	172495983	172496067	.	+	.	gene_id "PB.442"; transcript_id "PB.442.100";
chr1	PacBio	exon	172496151	172496327	.	+	.	gene_id "PB.442"; transcript_id "PB.442.100";
chr1	PacBio	exon	172496598	172496640	.	+	.	gene_id "PB.442"; transcript_id "PB.442.100";
chr1	PacBio	exon	172496886	172497746	.	+	.	gene_id "PB.442"; transcript_id "PB.442.100";
chr1	PacBio	exon	172497997	172498124	.	+	.	gene_id "PB.442"; transcript_id "PB.442.100";
chr1	PacBio	exon	172498357	172498877	.	+	.	gene_id "PB.442"; transcript_id "PB.442.100";
chr1	PacBio	transcript	172482195	172498877	.	+	.	gene_id "PB.442"; transcript_id "PB.442.101";
chr1	PacBio	exon	172482195	172482260	.	+	.	gene_id "PB.442"; transcript_id "PB.442.101";
chr1	PacBio	exon	172484281	172484546	.	+	.	gene_id "PB.442"; transcript_id "PB.442.101";
chr1	PacBio	exon	172484782	172484970	.	+	.	gene_id "PB.442"; transcript_id "PB.442.101";
chr1	PacBio	exon	172489513	172489665	.	+	.	gene_id "PB.442"; transcript_id "PB.442.101";
chr1	PacBio	exon	172490289	172490443	.	+	.	gene_id "PB.442"; transcript_id "PB.442.101";
chr1	PacBio	exon	172490655	172490772	.	+	.	gene_id "PB.442"; transcript_id "PB.442.101";
chr1	PacBio	exon	172491615	172491756	.	+	.	gene_id "PB.442"; transcript_id "PB.442.101";
chr1	PacBio	exon	172491865	172492010	.	+	.	gene_id "PB.442"; transcript_id "PB.442.101";
chr1	PacBio	exon	172492101	172492243	.	+	.	gene_id "PB.442"; transcript_id "PB.442.101";
chr1	PacBio	exon	172493487	172494556	.	+	.	gene_id "PB.442"; transcript_id "PB.442.101";
chr1	PacBio	exon	172494753	172494876	.	+	.	gene_id "PB.442"; transcript_id "PB.442.101";
chr1	PacBio	exon	172495108	172495283	.	+	.	gene_id "PB.442"; transcript_id "PB.442.101";
chr1	PacBio	exon	172495534	172495784	.	+	.	gene_id "PB.442"; transcript_id "PB.442.101";
chr1	PacBio	exon	172495910	172496067	.	+	.	gene_id "PB.442"; transcript_id "PB.442.101";
chr1	PacBio	exon	172496151	172496327	.	+	.	gene_id "PB.442"; transcript_id "PB.442.101";
chr1	PacBio	exon	172496598	172496640	.	+	.	gene_id "PB.442"; transcript_id "PB.442.101";
chr1	PacBio	exon	172496886	172497746	.	+	.	gene_id "PB.442"; transcript_id "PB.442.101";
chr1	PacBio	exon	172497997	172498124	.	+	.	gene_id "PB.442"; transcript_id "PB.442.101";
chr1	PacBio	exon	172498357	172498877	.	+	.	gene_id "PB.442"; transcript_id "PB.442.101";
chr1	PacBio	transcript	172482195	172498876	.	+	.	gene_id "PB.442"; transcript_id "PB.442.102";
chr1	PacBio	exon	172482195	172482260	.	+	.	gene_id "PB.442"; transcript_id "PB.442.102";
chr1	PacBio	exon	172484281	172484546	.	+	.	gene_id "PB.442"; transcript_id "PB.442.102";
chr1	PacBio	exon	172484782	172484970	.	+	.	gene_id "PB.442"; transcript_id "PB.442.102";
chr1	PacBio	exon	172489513	172489665	.	+	.	gene_id "PB.442"; transcript_id "PB.442.102";
chr1	PacBio	exon	172490289	172490443	.	+	.	gene_id "PB.442"; transcript_id "PB.442.102";
chr1	PacBio	exon	172490655	172490772	.	+	.	gene_id "PB.442"; transcript_id "PB.442.102";
chr1	PacBio	exon	172491615	172491756	.	+	.	gene_id "PB.442"; transcript_id "PB.442.102";
chr1	PacBio	exon	172491865	172492010	.	+	.	gene_id "PB.442"; transcript_id "PB.442.102";
chr1	PacBio	exon	172492101	172492243	.	+	.	gene_id "PB.442"; transcript_id "PB.442.102";
chr1	PacBio	exon	172493487	172494556	.	+	.	gene_id "PB.442"; transcript_id "PB.442.102";
chr1	PacBio	exon	172495108	172495283	.	+	.	gene_id "PB.442"; transcript_id "PB.442.102";
chr1	PacBio	exon	172495534	172495784	.	+	.	gene_id "PB.442"; transcript_id "PB.442.102";
chr1	PacBio	exon	172495983	172496067	.	+	.	gene_id "PB.442"; transcript_id "PB.442.102";
chr1	PacBio	exon	172496151	172496327	.	+	.	gene_id "PB.442"; transcript_id "PB.442.102";
chr1	PacBio	exon	172496598	172496640	.	+	.	gene_id "PB.442"; transcript_id "PB.442.102";
chr1	PacBio	exon	172496886	172497746	.	+	.	gene_id "PB.442"; transcript_id "PB.442.102";
chr1	PacBio	exon	172497997	172498124	.	+	.	gene_id "PB.442"; transcript_id "PB.442.102";
chr1	PacBio	exon	172498357	172498876	.	+	.	gene_id "PB.442"; transcript_id "PB.442.102";
chr1	PacBio	transcript	172482196	172498875	.	+	.	gene_id "PB.442"; transcript_id "PB.442.104";
chr1	PacBio	exon	172482196	172482260	.	+	.	gene_id "PB.442"; transcript_id "PB.442.104";
chr1	PacBio	exon	172484281	172484546	.	+	.	gene_id "PB.442"; transcript_id "PB.442.104";
chr1	PacBio	exon	172484782	172484970	.	+	.	gene_id "PB.442"; transcript_id "PB.442.104";
chr1	PacBio	exon	172489513	172489665	.	+	.	gene_id "PB.442"; transcript_id "PB.442.104";
chr1	PacBio	exon	172490289	172490443	.	+	.	gene_id "PB.442"; transcript_id "PB.442.104";
chr1	PacBio	exon	172490655	172491756	.	+	.	gene_id "PB.442"; transcript_id "PB.442.104";
chr1	PacBio	exon	172491865	172492010	.	+	.	gene_id "PB.442"; transcript_id "PB.442.104";
chr1	PacBio	exon	172492101	172492243	.	+	.	gene_id "PB.442"; transcript_id "PB.442.104";
chr1	PacBio	exon	172493487	172493627	.	+	.	gene_id "PB.442"; transcript_id "PB.442.104";
chr1	PacBio	exon	172494385	172494556	.	+	.	gene_id "PB.442"; transcript_id "PB.442.104";
chr1	PacBio	exon	172495108	172495283	.	+	.	gene_id "PB.442"; transcript_id "PB.442.104";
chr1	PacBio	exon	172495534	172495784	.	+	.	gene_id "PB.442"; transcript_id "PB.442.104";
chr1	PacBio	exon	172495983	172496067	.	+	.	gene_id "PB.442"; transcript_id "PB.442.104";
chr1	PacBio	exon	172496151	172496327	.	+	.	gene_id "PB.442"; transcript_id "PB.442.104";
chr1	PacBio	exon	172496598	172496640	.	+	.	gene_id "PB.442"; transcript_id "PB.442.104";
chr1	PacBio	exon	172496886	172497746	.	+	.	gene_id "PB.442"; transcript_id "PB.442.104";
chr1	PacBio	exon	172497997	172498124	.	+	.	gene_id "PB.442"; transcript_id "PB.442.104";
chr1	PacBio	exon	172498357	172498875	.	+	.	gene_id "PB.442"; transcript_id "PB.442.104";
chr1	PacBio	transcript	172482199	172498876	.	+	.	gene_id "PB.442"; transcript_id "PB.442.108";
chr1	PacBio	exon	172482199	172482260	.	+	.	gene_id "PB.442"; transcript_id "PB.442.108";
chr1	PacBio	exon	172484281	172484546	.	+	.	gene_id "PB.442"; transcript_id "PB.442.108";
chr1	PacBio	exon	172484782	172484970	.	+	.	gene_id "PB.442"; transcript_id "PB.442.108";
chr1	PacBio	exon	172489513	172490443	.	+	.	gene_id "PB.442"; transcript_id "PB.442.108";
chr1	PacBio	exon	172490655	172490772	.	+	.	gene_id "PB.442"; transcript_id "PB.442.108";
chr1	PacBio	exon	172491615	172491756	.	+	.	gene_id "PB.442"; transcript_id "PB.442.108";
chr1	PacBio	exon	172491865	172492010	.	+	.	gene_id "PB.442"; transcript_id "PB.442.108";
chr1	PacBio	exon	172492101	172492243	.	+	.	gene_id "PB.442"; transcript_id "PB.442.108";
chr1	PacBio	exon	172493487	172493627	.	+	.	gene_id "PB.442"; transcript_id "PB.442.108";
chr1	PacBio	exon	172494098	172494556	.	+	.	gene_id "PB.442"; transcript_id "PB.442.108";
chr1	PacBio	exon	172494753	172494876	.	+	.	gene_id "PB.442"; transcript_id "PB.442.108";
chr1	PacBio	exon	172495108	172495283	.	+	.	gene_id "PB.442"; transcript_id "PB.442.108";
chr1	PacBio	exon	172495534	172495784	.	+	.	gene_id "PB.442"; transcript_id "PB.442.108";
chr1	PacBio	exon	172495983	172496067	.	+	.	gene_id "PB.442"; transcript_id "PB.442.108";
chr1	PacBio	exon	172496151	172496327	.	+	.	gene_id "PB.442"; transcript_id "PB.442.108";
chr1	PacBio	exon	172496598	172496640	.	+	.	gene_id "PB.442"; transcript_id "PB.442.108";
chr1	PacBio	exon	172496886	172498124	.	+	.	gene_id "PB.442"; transcript_id "PB.442.108";
chr1	PacBio	exon	172498357	172498876	.	+	.	gene_id "PB.442"; transcript_id "PB.442.108";
chr1	PacBio	transcript	172482199	172498877	.	+	.	gene_id "PB.442"; transcript_id "PB.442.109";
chr1	PacBio	exon	172482199	172482260	.	+	.	gene_id "PB.442"; transcript_id "PB.442.109";
chr1	PacBio	exon	172484281	172484546	.	+	.	gene_id "PB.442"; transcript_id "PB.442.109";
chr1	PacBio	exon	172484782	172484970	.	+	.	gene_id "PB.442"; transcript_id "PB.442.109";
chr1	PacBio	exon	172489513	172490443	.	+	.	gene_id "PB.442"; transcript_id "PB.442.109";
chr1	PacBio	exon	172490655	172490772	.	+	.	gene_id "PB.442"; transcript_id "PB.442.109";
chr1	PacBio	exon	172491615	172491756	.	+	.	gene_id "PB.442"; transcript_id "PB.442.109";
chr1	PacBio	exon	172491865	172492010	.	+	.	gene_id "PB.442"; transcript_id "PB.442.109";
chr1	PacBio	exon	172492101	172492243	.	+	.	gene_id "PB.442"; transcript_id "PB.442.109";
chr1	PacBio	exon	172493487	172493627	.	+	.	gene_id "PB.442"; transcript_id "PB.442.109";
chr1	PacBio	exon	172494098	172494214	.	+	.	gene_id "PB.442"; transcript_id "PB.442.109";
chr1	PacBio	exon	172494406	172494556	.	+	.	gene_id "PB.442"; transcript_id "PB.442.109";
chr1	PacBio	exon	172494753	172494876	.	+	.	gene_id "PB.442"; transcript_id "PB.442.109";
chr1	PacBio	exon	172495108	172495283	.	+	.	gene_id "PB.442"; transcript_id "PB.442.109";
chr1	PacBio	exon	172495534	172495784	.	+	.	gene_id "PB.442"; transcript_id "PB.442.109";
chr1	PacBio	exon	172495910	172496067	.	+	.	gene_id "PB.442"; transcript_id "PB.442.109";
chr1	PacBio	exon	172496151	172496327	.	+	.	gene_id "PB.442"; transcript_id "PB.442.109";
chr1	PacBio	exon	172496598	172496640	.	+	.	gene_id "PB.442"; transcript_id "PB.442.109";
chr1	PacBio	exon	172496886	172498124	.	+	.	gene_id "PB.442"; transcript_id "PB.442.109";
chr1	PacBio	exon	172498357	172498877	.	+	.	gene_id "PB.442"; transcript_id "PB.442.109";
chr1	PacBio	transcript	172482199	172498875	.	+	.	gene_id "PB.442"; transcript_id "PB.442.110";
chr1	PacBio	exon	172482199	172482260	.	+	.	gene_id "PB.442"; transcript_id "PB.442.110";
chr1	PacBio	exon	172484281	172484546	.	+	.	gene_id "PB.442"; transcript_id "PB.442.110";
chr1	PacBio	exon	172484782	172484970	.	+	.	gene_id "PB.442"; transcript_id "PB.442.110";
chr1	PacBio	exon	172489513	172489684	.	+	.	gene_id "PB.442"; transcript_id "PB.442.110";
chr1	PacBio	exon	172490289	172490443	.	+	.	gene_id "PB.442"; transcript_id "PB.442.110";
chr1	PacBio	exon	172490655	172491756	.	+	.	gene_id "PB.442"; transcript_id "PB.442.110";
chr1	PacBio	exon	172491865	172492010	.	+	.	gene_id "PB.442"; transcript_id "PB.442.110";
chr1	PacBio	exon	172492101	172492243	.	+	.	gene_id "PB.442"; transcript_id "PB.442.110";
chr1	PacBio	exon	172493487	172493627	.	+	.	gene_id "PB.442"; transcript_id "PB.442.110";
chr1	PacBio	exon	172494098	172494214	.	+	.	gene_id "PB.442"; transcript_id "PB.442.110";
chr1	PacBio	exon	172494406	172494556	.	+	.	gene_id "PB.442"; transcript_id "PB.442.110";
chr1	PacBio	exon	172494753	172494876	.	+	.	gene_id "PB.442"; transcript_id "PB.442.110";
chr1	PacBio	exon	172495108	172495283	.	+	.	gene_id "PB.442"; transcript_id "PB.442.110";
chr1	PacBio	exon	172495534	172495784	.	+	.	gene_id "PB.442"; transcript_id "PB.442.110";
chr1	PacBio	exon	172495983	172496067	.	+	.	gene_id "PB.442"; transcript_id "PB.442.110";
chr1	PacBio	exon	172496151	172496327	.	+	.	gene_id "PB.442"; transcript_id "PB.442.110";
chr1	PacBio	exon	172496598	172496640	.	+	.	gene_id "PB.442"; transcript_id "PB.442.110";
chr1	PacBio	exon	172496886	172497746	.	+	.	gene_id "PB.442"; transcript_id "PB.442.110";
chr1	PacBio	exon	172497997	172498124	.	+	.	gene_id "PB.442"; transcript_id "PB.442.110";
chr1	PacBio	exon	172498357	172498875	.	+	.	gene_id "PB.442"; transcript_id "PB.442.110";
chr1	PacBio	transcript	172482199	172498877	.	+	.	gene_id "PB.442"; transcript_id "PB.442.111";
chr1	PacBio	exon	172482199	172482260	.	+	.	gene_id "PB.442"; transcript_id "PB.442.111";
chr1	PacBio	exon	172484281	172484546	.	+	.	gene_id "PB.442"; transcript_id "PB.442.111";
chr1	PacBio	exon	172484782	172484970	.	+	.	gene_id "PB.442"; transcript_id "PB.442.111";
chr1	PacBio	exon	172489513	172489665	.	+	.	gene_id "PB.442"; transcript_id "PB.442.111";
chr1	PacBio	exon	172490289	172490443	.	+	.	gene_id "PB.442"; transcript_id "PB.442.111";
chr1	PacBio	exon	172490655	172491756	.	+	.	gene_id "PB.442"; transcript_id "PB.442.111";
chr1	PacBio	exon	172491865	172492010	.	+	.	gene_id "PB.442"; transcript_id "PB.442.111";
chr1	PacBio	exon	172492101	172492243	.	+	.	gene_id "PB.442"; transcript_id "PB.442.111";
chr1	PacBio	exon	172493487	172493627	.	+	.	gene_id "PB.442"; transcript_id "PB.442.111";
chr1	PacBio	exon	172494098	172494214	.	+	.	gene_id "PB.442"; transcript_id "PB.442.111";
chr1	PacBio	exon	172494406	172494556	.	+	.	gene_id "PB.442"; transcript_id "PB.442.111";
chr1	PacBio	exon	172494753	172494876	.	+	.	gene_id "PB.442"; transcript_id "PB.442.111";
chr1	PacBio	exon	172495108	172495283	.	+	.	gene_id "PB.442"; transcript_id "PB.442.111";
chr1	PacBio	exon	172495604	172495784	.	+	.	gene_id "PB.442"; transcript_id "PB.442.111";
chr1	PacBio	exon	172495983	172496067	.	+	.	gene_id "PB.442"; transcript_id "PB.442.111";
chr1	PacBio	exon	172496151	172496327	.	+	.	gene_id "PB.442"; transcript_id "PB.442.111";
chr1	PacBio	exon	172496598	172496640	.	+	.	gene_id "PB.442"; transcript_id "PB.442.111";
chr1	PacBio	exon	172496886	172497746	.	+	.	gene_id "PB.442"; transcript_id "PB.442.111";
chr1	PacBio	exon	172497997	172498124	.	+	.	gene_id "PB.442"; transcript_id "PB.442.111";
chr1	PacBio	exon	172498357	172498877	.	+	.	gene_id "PB.442"; transcript_id "PB.442.111";
chr1	PacBio	transcript	172482199	172498877	.	+	.	gene_id "PB.442"; transcript_id "PB.442.112";
chr1	PacBio	exon	172482199	172482260	.	+	.	gene_id "PB.442"; transcript_id "PB.442.112";
chr1	PacBio	exon	172484281	172484546	.	+	.	gene_id "PB.442"; transcript_id "PB.442.112";
chr1	PacBio	exon	172484782	172484970	.	+	.	gene_id "PB.442"; transcript_id "PB.442.112";
chr1	PacBio	exon	172489513	172490443	.	+	.	gene_id "PB.442"; transcript_id "PB.442.112";
chr1	PacBio	exon	172490655	172490772	.	+	.	gene_id "PB.442"; transcript_id "PB.442.112";
chr1	PacBio	exon	172491615	172491756	.	+	.	gene_id "PB.442"; transcript_id "PB.442.112";
chr1	PacBio	exon	172491865	172492010	.	+	.	gene_id "PB.442"; transcript_id "PB.442.112";
chr1	PacBio	exon	172492101	172492243	.	+	.	gene_id "PB.442"; transcript_id "PB.442.112";
chr1	PacBio	exon	172493487	172493627	.	+	.	gene_id "PB.442"; transcript_id "PB.442.112";
chr1	PacBio	exon	172494098	172494214	.	+	.	gene_id "PB.442"; transcript_id "PB.442.112";
chr1	PacBio	exon	172494406	172494556	.	+	.	gene_id "PB.442"; transcript_id "PB.442.112";
chr1	PacBio	exon	172495108	172495283	.	+	.	gene_id "PB.442"; transcript_id "PB.442.112";
chr1	PacBio	exon	172495534	172495784	.	+	.	gene_id "PB.442"; transcript_id "PB.442.112";
chr1	PacBio	exon	172495983	172496067	.	+	.	gene_id "PB.442"; transcript_id "PB.442.112";
chr1	PacBio	exon	172496151	172496327	.	+	.	gene_id "PB.442"; transcript_id "PB.442.112";
chr1	PacBio	exon	172496598	172496640	.	+	.	gene_id "PB.442"; transcript_id "PB.442.112";
chr1	PacBio	exon	172496886	172498124	.	+	.	gene_id "PB.442"; transcript_id "PB.442.112";
chr1	PacBio	exon	172498357	172498877	.	+	.	gene_id "PB.442"; transcript_id "PB.442.112";
chr1	PacBio	transcript	172482199	172498876	.	+	.	gene_id "PB.442"; transcript_id "PB.442.113";
chr1	PacBio	exon	172482199	172482260	.	+	.	gene_id "PB.442"; transcript_id "PB.442.113";
chr1	PacBio	exon	172484281	172484546	.	+	.	gene_id "PB.442"; transcript_id "PB.442.113";
chr1	PacBio	exon	172484782	172484970	.	+	.	gene_id "PB.442"; transcript_id "PB.442.113";
chr1	PacBio	exon	172489513	172489665	.	+	.	gene_id "PB.442"; transcript_id "PB.442.113";
chr1	PacBio	exon	172490289	172490443	.	+	.	gene_id "PB.442"; transcript_id "PB.442.113";
chr1	PacBio	exon	172490655	172490772	.	+	.	gene_id "PB.442"; transcript_id "PB.442.113";
chr1	PacBio	exon	172491615	172491756	.	+	.	gene_id "PB.442"; transcript_id "PB.442.113";
chr1	PacBio	exon	172491865	172492010	.	+	.	gene_id "PB.442"; transcript_id "PB.442.113";
chr1	PacBio	exon	172492101	172492243	.	+	.	gene_id "PB.442"; transcript_id "PB.442.113";
chr1	PacBio	exon	172493487	172493627	.	+	.	gene_id "PB.442"; transcript_id "PB.442.113";
chr1	PacBio	exon	172494098	172495283	.	+	.	gene_id "PB.442"; transcript_id "PB.442.113";
chr1	PacBio	exon	172495534	172495784	.	+	.	gene_id "PB.442"; transcript_id "PB.442.113";
chr1	PacBio	exon	172495910	172496067	.	+	.	gene_id "PB.442"; transcript_id "PB.442.113";
chr1	PacBio	exon	172496151	172496327	.	+	.	gene_id "PB.442"; transcript_id "PB.442.113";
chr1	PacBio	exon	172496598	172496640	.	+	.	gene_id "PB.442"; transcript_id "PB.442.113";
chr1	PacBio	exon	172496886	172497746	.	+	.	gene_id "PB.442"; transcript_id "PB.442.113";
chr1	PacBio	exon	172497997	172498124	.	+	.	gene_id "PB.442"; transcript_id "PB.442.113";
chr1	PacBio	exon	172498357	172498876	.	+	.	gene_id "PB.442"; transcript_id "PB.442.113";
chr1	PacBio	transcript	172482199	172498875	.	+	.	gene_id "PB.442"; transcript_id "PB.442.114";
chr1	PacBio	exon	172482199	172482260	.	+	.	gene_id "PB.442"; transcript_id "PB.442.114";
chr1	PacBio	exon	172484281	172484546	.	+	.	gene_id "PB.442"; transcript_id "PB.442.114";
chr1	PacBio	exon	172489513	172490443	.	+	.	gene_id "PB.442"; transcript_id "PB.442.114";
chr1	PacBio	exon	172490655	172490772	.	+	.	gene_id "PB.442"; transcript_id "PB.442.114";
chr1	PacBio	exon	172491615	172491756	.	+	.	gene_id "PB.442"; transcript_id "PB.442.114";
chr1	PacBio	exon	172491865	172492010	.	+	.	gene_id "PB.442"; transcript_id "PB.442.114";
chr1	PacBio	exon	172492101	172492243	.	+	.	gene_id "PB.442"; transcript_id "PB.442.114";
chr1	PacBio	exon	172493487	172493627	.	+	.	gene_id "PB.442"; transcript_id "PB.442.114";
chr1	PacBio	exon	172494098	172494214	.	+	.	gene_id "PB.442"; transcript_id "PB.442.114";
chr1	PacBio	exon	172494406	172494556	.	+	.	gene_id "PB.442"; transcript_id "PB.442.114";
chr1	PacBio	exon	172494753	172494876	.	+	.	gene_id "PB.442"; transcript_id "PB.442.114";
chr1	PacBio	exon	172495108	172495283	.	+	.	gene_id "PB.442"; transcript_id "PB.442.114";
chr1	PacBio	exon	172495534	172495784	.	+	.	gene_id "PB.442"; transcript_id "PB.442.114";
chr1	PacBio	exon	172495983	172496067	.	+	.	gene_id "PB.442"; transcript_id "PB.442.114";
chr1	PacBio	exon	172496151	172496327	.	+	.	gene_id "PB.442"; transcript_id "PB.442.114";
chr1	PacBio	exon	172496598	172496640	.	+	.	gene_id "PB.442"; transcript_id "PB.442.114";
chr1	PacBio	exon	172496886	172497746	.	+	.	gene_id "PB.442"; transcript_id "PB.442.114";
chr1	PacBio	exon	172497997	172498124	.	+	.	gene_id "PB.442"; transcript_id "PB.442.114";
chr1	PacBio	exon	172498357	172498875	.	+	.	gene_id "PB.442"; transcript_id "PB.442.114";
chr1	PacBio	transcript	172482199	172498877	.	+	.	gene_id "PB.442"; transcript_id "PB.442.116";
chr1	PacBio	exon	172482199	172482260	.	+	.	gene_id "PB.442"; transcript_id "PB.442.116";
chr1	PacBio	exon	172484281	172484546	.	+	.	gene_id "PB.442"; transcript_id "PB.442.116";
chr1	PacBio	exon	172484782	172484970	.	+	.	gene_id "PB.442"; transcript_id "PB.442.116";
chr1	PacBio	exon	172489513	172489665	.	+	.	gene_id "PB.442"; transcript_id "PB.442.116";
chr1	PacBio	exon	172490289	172490443	.	+	.	gene_id "PB.442"; transcript_id "PB.442.116";
chr1	PacBio	exon	172490655	172490772	.	+	.	gene_id "PB.442"; transcript_id "PB.442.116";
chr1	PacBio	exon	172491615	172491756	.	+	.	gene_id "PB.442"; transcript_id "PB.442.116";
chr1	PacBio	exon	172491865	172492010	.	+	.	gene_id "PB.442"; transcript_id "PB.442.116";
chr1	PacBio	exon	172492101	172492243	.	+	.	gene_id "PB.442"; transcript_id "PB.442.116";
chr1	PacBio	exon	172493487	172493627	.	+	.	gene_id "PB.442"; transcript_id "PB.442.116";
chr1	PacBio	exon	172493852	172494214	.	+	.	gene_id "PB.442"; transcript_id "PB.442.116";
chr1	PacBio	exon	172494406	172494556	.	+	.	gene_id "PB.442"; transcript_id "PB.442.116";
chr1	PacBio	exon	172494753	172494876	.	+	.	gene_id "PB.442"; transcript_id "PB.442.116";
chr1	PacBio	exon	172495108	172495283	.	+	.	gene_id "PB.442"; transcript_id "PB.442.116";
chr1	PacBio	exon	172495534	172495784	.	+	.	gene_id "PB.442"; transcript_id "PB.442.116";
chr1	PacBio	exon	172495983	172496067	.	+	.	gene_id "PB.442"; transcript_id "PB.442.116";
chr1	PacBio	exon	172496151	172496327	.	+	.	gene_id "PB.442"; transcript_id "PB.442.116";
chr1	PacBio	exon	172496598	172496640	.	+	.	gene_id "PB.442"; transcript_id "PB.442.116";
chr1	PacBio	exon	172496886	172497746	.	+	.	gene_id "PB.442"; transcript_id "PB.442.116";
chr1	PacBio	exon	172497997	172498124	.	+	.	gene_id "PB.442"; transcript_id "PB.442.116";
chr1	PacBio	exon	172498357	172498877	.	+	.	gene_id "PB.442"; transcript_id "PB.442.116";
chr1	PacBio	transcript	172482199	172498877	.	+	.	gene_id "PB.442"; transcript_id "PB.442.117";
chr1	PacBio	exon	172482199	172482260	.	+	.	gene_id "PB.442"; transcript_id "PB.442.117";
chr1	PacBio	exon	172484281	172484546	.	+	.	gene_id "PB.442"; transcript_id "PB.442.117";
chr1	PacBio	exon	172484782	172484970	.	+	.	gene_id "PB.442"; transcript_id "PB.442.117";
chr1	PacBio	exon	172489513	172489665	.	+	.	gene_id "PB.442"; transcript_id "PB.442.117";
chr1	PacBio	exon	172490289	172490443	.	+	.	gene_id "PB.442"; transcript_id "PB.442.117";
chr1	PacBio	exon	172490655	172490772	.	+	.	gene_id "PB.442"; transcript_id "PB.442.117";
chr1	PacBio	exon	172491615	172491756	.	+	.	gene_id "PB.442"; transcript_id "PB.442.117";
chr1	PacBio	exon	172491865	172492010	.	+	.	gene_id "PB.442"; transcript_id "PB.442.117";
chr1	PacBio	exon	172492101	172492243	.	+	.	gene_id "PB.442"; transcript_id "PB.442.117";
chr1	PacBio	exon	172493487	172493627	.	+	.	gene_id "PB.442"; transcript_id "PB.442.117";
chr1	PacBio	exon	172494098	172494556	.	+	.	gene_id "PB.442"; transcript_id "PB.442.117";
chr1	PacBio	exon	172495108	172495283	.	+	.	gene_id "PB.442"; transcript_id "PB.442.117";
chr1	PacBio	exon	172495534	172495784	.	+	.	gene_id "PB.442"; transcript_id "PB.442.117";
chr1	PacBio	exon	172495983	172496067	.	+	.	gene_id "PB.442"; transcript_id "PB.442.117";
chr1	PacBio	exon	172496151	172496327	.	+	.	gene_id "PB.442"; transcript_id "PB.442.117";
chr1	PacBio	exon	172496598	172496640	.	+	.	gene_id "PB.442"; transcript_id "PB.442.117";
chr1	PacBio	exon	172496886	172497746	.	+	.	gene_id "PB.442"; transcript_id "PB.442.117";
chr1	PacBio	exon	172497997	172498124	.	+	.	gene_id "PB.442"; transcript_id "PB.442.117";
chr1	PacBio	exon	172498357	172498877	.	+	.	gene_id "PB.442"; transcript_id "PB.442.117";
chr1	PacBio	transcript	172482199	172498877	.	+	.	gene_id "PB.442"; transcript_id "PB.442.119";
chr1	PacBio	exon	172482199	172482260	.	+	.	gene_id "PB.442"; transcript_id "PB.442.119";
chr1	PacBio	exon	172484281	172484546	.	+	.	gene_id "PB.442"; transcript_id "PB.442.119";
chr1	PacBio	exon	172484782	172484970	.	+	.	gene_id "PB.442"; transcript_id "PB.442.119";
chr1	PacBio	exon	172489513	172489665	.	+	.	gene_id "PB.442"; transcript_id "PB.442.119";
chr1	PacBio	exon	172490289	172490443	.	+	.	gene_id "PB.442"; transcript_id "PB.442.119";
chr1	PacBio	exon	172490655	172490772	.	+	.	gene_id "PB.442"; transcript_id "PB.442.119";
chr1	PacBio	exon	172491721	172491756	.	+	.	gene_id "PB.442"; transcript_id "PB.442.119";
chr1	PacBio	exon	172491865	172492010	.	+	.	gene_id "PB.442"; transcript_id "PB.442.119";
chr1	PacBio	exon	172492101	172492243	.	+	.	gene_id "PB.442"; transcript_id "PB.442.119";
chr1	PacBio	exon	172493487	172493627	.	+	.	gene_id "PB.442"; transcript_id "PB.442.119";
chr1	PacBio	exon	172494098	172494214	.	+	.	gene_id "PB.442"; transcript_id "PB.442.119";
chr1	PacBio	exon	172494406	172494556	.	+	.	gene_id "PB.442"; transcript_id "PB.442.119";
chr1	PacBio	exon	172494753	172494876	.	+	.	gene_id "PB.442"; transcript_id "PB.442.119";
chr1	PacBio	exon	172495108	172495283	.	+	.	gene_id "PB.442"; transcript_id "PB.442.119";
chr1	PacBio	exon	172495534	172495784	.	+	.	gene_id "PB.442"; transcript_id "PB.442.119";
chr1	PacBio	exon	172495910	172496067	.	+	.	gene_id "PB.442"; transcript_id "PB.442.119";
chr1	PacBio	exon	172496151	172496327	.	+	.	gene_id "PB.442"; transcript_id "PB.442.119";
chr1	PacBio	exon	172496598	172496640	.	+	.	gene_id "PB.442"; transcript_id "PB.442.119";
chr1	PacBio	exon	172496886	172497746	.	+	.	gene_id "PB.442"; transcript_id "PB.442.119";
chr1	PacBio	exon	172497997	172498124	.	+	.	gene_id "PB.442"; transcript_id "PB.442.119";
chr1	PacBio	exon	172498357	172498877	.	+	.	gene_id "PB.442"; transcript_id "PB.442.119";
chr1	PacBio	transcript	172482199	172498875	.	+	.	gene_id "PB.442"; transcript_id "PB.442.121";
chr1	PacBio	exon	172482199	172482260	.	+	.	gene_id "PB.442"; transcript_id "PB.442.121";
chr1	PacBio	exon	172484281	172484546	.	+	.	gene_id "PB.442"; transcript_id "PB.442.121";
chr1	PacBio	exon	172484782	172484970	.	+	.	gene_id "PB.442"; transcript_id "PB.442.121";
chr1	PacBio	exon	172489513	172491756	.	+	.	gene_id "PB.442"; transcript_id "PB.442.121";
chr1	PacBio	exon	172491865	172492010	.	+	.	gene_id "PB.442"; transcript_id "PB.442.121";
chr1	PacBio	exon	172492101	172492243	.	+	.	gene_id "PB.442"; transcript_id "PB.442.121";
chr1	PacBio	exon	172493487	172493627	.	+	.	gene_id "PB.442"; transcript_id "PB.442.121";
chr1	PacBio	exon	172494098	172494214	.	+	.	gene_id "PB.442"; transcript_id "PB.442.121";
chr1	PacBio	exon	172494406	172494556	.	+	.	gene_id "PB.442"; transcript_id "PB.442.121";
chr1	PacBio	exon	172495108	172495283	.	+	.	gene_id "PB.442"; transcript_id "PB.442.121";
chr1	PacBio	exon	172495534	172495784	.	+	.	gene_id "PB.442"; transcript_id "PB.442.121";
chr1	PacBio	exon	172495983	172496067	.	+	.	gene_id "PB.442"; transcript_id "PB.442.121";
chr1	PacBio	exon	172496151	172496327	.	+	.	gene_id "PB.442"; transcript_id "PB.442.121";
chr1	PacBio	exon	172496598	172496640	.	+	.	gene_id "PB.442"; transcript_id "PB.442.121";
chr1	PacBio	exon	172496886	172498124	.	+	.	gene_id "PB.442"; transcript_id "PB.442.121";
chr1	PacBio	exon	172498357	172498875	.	+	.	gene_id "PB.442"; transcript_id "PB.442.121";
chr1	PacBio	transcript	172482200	172498875	.	+	.	gene_id "PB.442"; transcript_id "PB.442.123";
chr1	PacBio	exon	172482200	172482260	.	+	.	gene_id "PB.442"; transcript_id "PB.442.123";
chr1	PacBio	exon	172484281	172484546	.	+	.	gene_id "PB.442"; transcript_id "PB.442.123";
chr1	PacBio	exon	172484782	172484970	.	+	.	gene_id "PB.442"; transcript_id "PB.442.123";
chr1	PacBio	exon	172489513	172490443	.	+	.	gene_id "PB.442"; transcript_id "PB.442.123";
chr1	PacBio	exon	172490655	172490772	.	+	.	gene_id "PB.442"; transcript_id "PB.442.123";
chr1	PacBio	exon	172491615	172491756	.	+	.	gene_id "PB.442"; transcript_id "PB.442.123";
chr1	PacBio	exon	172491865	172492010	.	+	.	gene_id "PB.442"; transcript_id "PB.442.123";
chr1	PacBio	exon	172492101	172492243	.	+	.	gene_id "PB.442"; transcript_id "PB.442.123";
chr1	PacBio	exon	172493487	172493627	.	+	.	gene_id "PB.442"; transcript_id "PB.442.123";
chr1	PacBio	exon	172494098	172494556	.	+	.	gene_id "PB.442"; transcript_id "PB.442.123";
chr1	PacBio	exon	172494753	172494876	.	+	.	gene_id "PB.442"; transcript_id "PB.442.123";
chr1	PacBio	exon	172495108	172495283	.	+	.	gene_id "PB.442"; transcript_id "PB.442.123";
chr1	PacBio	exon	172495534	172495784	.	+	.	gene_id "PB.442"; transcript_id "PB.442.123";
chr1	PacBio	exon	172495983	172496327	.	+	.	gene_id "PB.442"; transcript_id "PB.442.123";
chr1	PacBio	exon	172496598	172496640	.	+	.	gene_id "PB.442"; transcript_id "PB.442.123";
chr1	PacBio	exon	172496886	172498124	.	+	.	gene_id "PB.442"; transcript_id "PB.442.123";
chr1	PacBio	exon	172498357	172498875	.	+	.	gene_id "PB.442"; transcript_id "PB.442.123";
chr1	PacBio	transcript	172482200	172498877	.	+	.	gene_id "PB.442"; transcript_id "PB.442.124";
chr1	PacBio	exon	172482200	172482260	.	+	.	gene_id "PB.442"; transcript_id "PB.442.124";
chr1	PacBio	exon	172484281	172484546	.	+	.	gene_id "PB.442"; transcript_id "PB.442.124";
chr1	PacBio	exon	172484782	172484970	.	+	.	gene_id "PB.442"; transcript_id "PB.442.124";
chr1	PacBio	exon	172489513	172489904	.	+	.	gene_id "PB.442"; transcript_id "PB.442.124";
chr1	PacBio	exon	172490289	172490443	.	+	.	gene_id "PB.442"; transcript_id "PB.442.124";
chr1	PacBio	exon	172490655	172490772	.	+	.	gene_id "PB.442"; transcript_id "PB.442.124";
chr1	PacBio	exon	172491615	172491756	.	+	.	gene_id "PB.442"; transcript_id "PB.442.124";
chr1	PacBio	exon	172491865	172492010	.	+	.	gene_id "PB.442"; transcript_id "PB.442.124";
chr1	PacBio	exon	172492101	172492243	.	+	.	gene_id "PB.442"; transcript_id "PB.442.124";
chr1	PacBio	exon	172493487	172493627	.	+	.	gene_id "PB.442"; transcript_id "PB.442.124";
chr1	PacBio	exon	172494098	172494214	.	+	.	gene_id "PB.442"; transcript_id "PB.442.124";
chr1	PacBio	exon	172494406	172494556	.	+	.	gene_id "PB.442"; transcript_id "PB.442.124";
chr1	PacBio	exon	172494753	172494876	.	+	.	gene_id "PB.442"; transcript_id "PB.442.124";
chr1	PacBio	exon	172495108	172495283	.	+	.	gene_id "PB.442"; transcript_id "PB.442.124";
chr1	PacBio	exon	172495534	172495784	.	+	.	gene_id "PB.442"; transcript_id "PB.442.124";
chr1	PacBio	exon	172495983	172496067	.	+	.	gene_id "PB.442"; transcript_id "PB.442.124";
chr1	PacBio	exon	172496151	172496327	.	+	.	gene_id "PB.442"; transcript_id "PB.442.124";
chr1	PacBio	exon	172496598	172496640	.	+	.	gene_id "PB.442"; transcript_id "PB.442.124";
chr1	PacBio	exon	172496886	172497746	.	+	.	gene_id "PB.442"; transcript_id "PB.442.124";
chr1	PacBio	exon	172497997	172498124	.	+	.	gene_id "PB.442"; transcript_id "PB.442.124";
chr1	PacBio	exon	172498357	172498877	.	+	.	gene_id "PB.442"; transcript_id "PB.442.124";
chr1	PacBio	transcript	172482200	172498875	.	+	.	gene_id "PB.442"; transcript_id "PB.442.125";
chr1	PacBio	exon	172482200	172482260	.	+	.	gene_id "PB.442"; transcript_id "PB.442.125";
chr1	PacBio	exon	172484281	172484546	.	+	.	gene_id "PB.442"; transcript_id "PB.442.125";
chr1	PacBio	exon	172484782	172484970	.	+	.	gene_id "PB.442"; transcript_id "PB.442.125";
chr1	PacBio	exon	172489513	172489665	.	+	.	gene_id "PB.442"; transcript_id "PB.442.125";
chr1	PacBio	exon	172490289	172490443	.	+	.	gene_id "PB.442"; transcript_id "PB.442.125";
chr1	PacBio	exon	172490655	172490772	.	+	.	gene_id "PB.442"; transcript_id "PB.442.125";
chr1	PacBio	exon	172491615	172491756	.	+	.	gene_id "PB.442"; transcript_id "PB.442.125";
chr1	PacBio	exon	172491865	172492010	.	+	.	gene_id "PB.442"; transcript_id "PB.442.125";
chr1	PacBio	exon	172492101	172492243	.	+	.	gene_id "PB.442"; transcript_id "PB.442.125";
chr1	PacBio	exon	172493487	172493627	.	+	.	gene_id "PB.442"; transcript_id "PB.442.125";
chr1	PacBio	exon	172494085	172494214	.	+	.	gene_id "PB.442"; transcript_id "PB.442.125";
chr1	PacBio	exon	172494385	172494547	.	+	.	gene_id "PB.442"; transcript_id "PB.442.125";
chr1	PacBio	exon	172494865	172494876	.	+	.	gene_id "PB.442"; transcript_id "PB.442.125";
chr1	PacBio	exon	172495108	172495283	.	+	.	gene_id "PB.442"; transcript_id "PB.442.125";
chr1	PacBio	exon	172495534	172495784	.	+	.	gene_id "PB.442"; transcript_id "PB.442.125";
chr1	PacBio	exon	172495983	172496067	.	+	.	gene_id "PB.442"; transcript_id "PB.442.125";
chr1	PacBio	exon	172496151	172496327	.	+	.	gene_id "PB.442"; transcript_id "PB.442.125";
chr1	PacBio	exon	172496598	172496640	.	+	.	gene_id "PB.442"; transcript_id "PB.442.125";
chr1	PacBio	exon	172496886	172497746	.	+	.	gene_id "PB.442"; transcript_id "PB.442.125";
chr1	PacBio	exon	172497997	172498124	.	+	.	gene_id "PB.442"; transcript_id "PB.442.125";
chr1	PacBio	exon	172498357	172498875	.	+	.	gene_id "PB.442"; transcript_id "PB.442.125";
chr1	PacBio	transcript	172482200	172498877	.	+	.	gene_id "PB.442"; transcript_id "PB.442.127";
chr1	PacBio	exon	172482200	172482260	.	+	.	gene_id "PB.442"; transcript_id "PB.442.127";
chr1	PacBio	exon	172484281	172484546	.	+	.	gene_id "PB.442"; transcript_id "PB.442.127";
chr1	PacBio	exon	172484782	172484970	.	+	.	gene_id "PB.442"; transcript_id "PB.442.127";
chr1	PacBio	exon	172489513	172490443	.	+	.	gene_id "PB.442"; transcript_id "PB.442.127";
chr1	PacBio	exon	172490655	172491756	.	+	.	gene_id "PB.442"; transcript_id "PB.442.127";
chr1	PacBio	exon	172491865	172492010	.	+	.	gene_id "PB.442"; transcript_id "PB.442.127";
chr1	PacBio	exon	172492101	172492243	.	+	.	gene_id "PB.442"; transcript_id "PB.442.127";
chr1	PacBio	exon	172493487	172493627	.	+	.	gene_id "PB.442"; transcript_id "PB.442.127";
chr1	PacBio	exon	172494098	172494214	.	+	.	gene_id "PB.442"; transcript_id "PB.442.127";
chr1	PacBio	exon	172494406	172494556	.	+	.	gene_id "PB.442"; transcript_id "PB.442.127";
chr1	PacBio	exon	172494753	172494876	.	+	.	gene_id "PB.442"; transcript_id "PB.442.127";
chr1	PacBio	exon	172495108	172495283	.	+	.	gene_id "PB.442"; transcript_id "PB.442.127";
chr1	PacBio	exon	172495534	172495784	.	+	.	gene_id "PB.442"; transcript_id "PB.442.127";
chr1	PacBio	exon	172495983	172496067	.	+	.	gene_id "PB.442"; transcript_id "PB.442.127";
chr1	PacBio	exon	172496151	172496327	.	+	.	gene_id "PB.442"; transcript_id "PB.442.127";
chr1	PacBio	exon	172496598	172496640	.	+	.	gene_id "PB.442"; transcript_id "PB.442.127";
chr1	PacBio	exon	172496886	172498124	.	+	.	gene_id "PB.442"; transcript_id "PB.442.127";
chr1	PacBio	exon	172498357	172498877	.	+	.	gene_id "PB.442"; transcript_id "PB.442.127";
chr1	PacBio	transcript	172482201	172498876	.	+	.	gene_id "PB.442"; transcript_id "PB.442.129";
chr1	PacBio	exon	172482201	172482260	.	+	.	gene_id "PB.442"; transcript_id "PB.442.129";
chr1	PacBio	exon	172484281	172484546	.	+	.	gene_id "PB.442"; transcript_id "PB.442.129";
chr1	PacBio	exon	172484782	172484970	.	+	.	gene_id "PB.442"; transcript_id "PB.442.129";
chr1	PacBio	exon	172489513	172490443	.	+	.	gene_id "PB.442"; transcript_id "PB.442.129";
chr1	PacBio	exon	172490655	172490772	.	+	.	gene_id "PB.442"; transcript_id "PB.442.129";
chr1	PacBio	exon	172491615	172491756	.	+	.	gene_id "PB.442"; transcript_id "PB.442.129";
chr1	PacBio	exon	172491865	172492010	.	+	.	gene_id "PB.442"; transcript_id "PB.442.129";
chr1	PacBio	exon	172492101	172492243	.	+	.	gene_id "PB.442"; transcript_id "PB.442.129";
chr1	PacBio	exon	172493487	172493627	.	+	.	gene_id "PB.442"; transcript_id "PB.442.129";
chr1	PacBio	exon	172494098	172494214	.	+	.	gene_id "PB.442"; transcript_id "PB.442.129";
chr1	PacBio	exon	172494385	172494556	.	+	.	gene_id "PB.442"; transcript_id "PB.442.129";
chr1	PacBio	exon	172494753	172494876	.	+	.	gene_id "PB.442"; transcript_id "PB.442.129";
chr1	PacBio	exon	172495108	172495283	.	+	.	gene_id "PB.442"; transcript_id "PB.442.129";
chr1	PacBio	exon	172495534	172495784	.	+	.	gene_id "PB.442"; transcript_id "PB.442.129";
chr1	PacBio	exon	172495910	172496067	.	+	.	gene_id "PB.442"; transcript_id "PB.442.129";
chr1	PacBio	exon	172496151	172496327	.	+	.	gene_id "PB.442"; transcript_id "PB.442.129";
chr1	PacBio	exon	172496598	172496640	.	+	.	gene_id "PB.442"; transcript_id "PB.442.129";
chr1	PacBio	exon	172496886	172497746	.	+	.	gene_id "PB.442"; transcript_id "PB.442.129";
chr1	PacBio	exon	172497997	172498124	.	+	.	gene_id "PB.442"; transcript_id "PB.442.129";
chr1	PacBio	exon	172498357	172498876	.	+	.	gene_id "PB.442"; transcript_id "PB.442.129";
chr1	PacBio	transcript	172482220	172498875	.	+	.	gene_id "PB.442"; transcript_id "PB.442.273";
chr1	PacBio	exon	172482220	172482260	.	+	.	gene_id "PB.442"; transcript_id "PB.442.273";
chr1	PacBio	exon	172484281	172484546	.	+	.	gene_id "PB.442"; transcript_id "PB.442.273";
chr1	PacBio	exon	172484782	172484970	.	+	.	gene_id "PB.442"; transcript_id "PB.442.273";
chr1	PacBio	exon	172489513	172489665	.	+	.	gene_id "PB.442"; transcript_id "PB.442.273";
chr1	PacBio	exon	172490289	172490443	.	+	.	gene_id "PB.442"; transcript_id "PB.442.273";
chr1	PacBio	exon	172490655	172490772	.	+	.	gene_id "PB.442"; transcript_id "PB.442.273";
chr1	PacBio	exon	172491615	172491756	.	+	.	gene_id "PB.442"; transcript_id "PB.442.273";
chr1	PacBio	exon	172491865	172492010	.	+	.	gene_id "PB.442"; transcript_id "PB.442.273";
chr1	PacBio	exon	172492101	172492243	.	+	.	gene_id "PB.442"; transcript_id "PB.442.273";
chr1	PacBio	exon	172493487	172493627	.	+	.	gene_id "PB.442"; transcript_id "PB.442.273";
chr1	PacBio	exon	172494098	172494214	.	+	.	gene_id "PB.442"; transcript_id "PB.442.273";
chr1	PacBio	exon	172494406	172494556	.	+	.	gene_id "PB.442"; transcript_id "PB.442.273";
chr1	PacBio	exon	172494753	172494876	.	+	.	gene_id "PB.442"; transcript_id "PB.442.273";
chr1	PacBio	exon	172495110	172495283	.	+	.	gene_id "PB.442"; transcript_id "PB.442.273";
chr1	PacBio	exon	172495534	172495784	.	+	.	gene_id "PB.442"; transcript_id "PB.442.273";
chr1	PacBio	exon	172495910	172496067	.	+	.	gene_id "PB.442"; transcript_id "PB.442.273";
chr1	PacBio	exon	172496151	172496327	.	+	.	gene_id "PB.442"; transcript_id "PB.442.273";
chr1	PacBio	exon	172496598	172496640	.	+	.	gene_id "PB.442"; transcript_id "PB.442.273";
chr1	PacBio	exon	172496886	172497746	.	+	.	gene_id "PB.442"; transcript_id "PB.442.273";
chr1	PacBio	exon	172497997	172498124	.	+	.	gene_id "PB.442"; transcript_id "PB.442.273";
chr1	PacBio	exon	172498357	172498875	.	+	.	gene_id "PB.442"; transcript_id "PB.442.273";
chr1	PacBio	transcript	172482202	172498876	.	+	.	gene_id "PB.442"; transcript_id "PB.442.137";
chr1	PacBio	exon	172482202	172482260	.	+	.	gene_id "PB.442"; transcript_id "PB.442.137";
chr1	PacBio	exon	172484281	172484546	.	+	.	gene_id "PB.442"; transcript_id "PB.442.137";
chr1	PacBio	exon	172484782	172484970	.	+	.	gene_id "PB.442"; transcript_id "PB.442.137";
chr1	PacBio	exon	172489513	172489684	.	+	.	gene_id "PB.442"; transcript_id "PB.442.137";
chr1	PacBio	exon	172490289	172490443	.	+	.	gene_id "PB.442"; transcript_id "PB.442.137";
chr1	PacBio	exon	172490655	172490772	.	+	.	gene_id "PB.442"; transcript_id "PB.442.137";
chr1	PacBio	exon	172491615	172491756	.	+	.	gene_id "PB.442"; transcript_id "PB.442.137";
chr1	PacBio	exon	172491865	172492010	.	+	.	gene_id "PB.442"; transcript_id "PB.442.137";
chr1	PacBio	exon	172492101	172492243	.	+	.	gene_id "PB.442"; transcript_id "PB.442.137";
chr1	PacBio	exon	172493487	172493627	.	+	.	gene_id "PB.442"; transcript_id "PB.442.137";
chr1	PacBio	exon	172494098	172494214	.	+	.	gene_id "PB.442"; transcript_id "PB.442.137";
chr1	PacBio	exon	172494406	172494556	.	+	.	gene_id "PB.442"; transcript_id "PB.442.137";
chr1	PacBio	exon	172494753	172494876	.	+	.	gene_id "PB.442"; transcript_id "PB.442.137";
chr1	PacBio	exon	172495108	172495283	.	+	.	gene_id "PB.442"; transcript_id "PB.442.137";
chr1	PacBio	exon	172495534	172495784	.	+	.	gene_id "PB.442"; transcript_id "PB.442.137";
chr1	PacBio	exon	172495910	172496067	.	+	.	gene_id "PB.442"; transcript_id "PB.442.137";
chr1	PacBio	exon	172496151	172496327	.	+	.	gene_id "PB.442"; transcript_id "PB.442.137";
chr1	PacBio	exon	172496598	172496640	.	+	.	gene_id "PB.442"; transcript_id "PB.442.137";
chr1	PacBio	exon	172496886	172497746	.	+	.	gene_id "PB.442"; transcript_id "PB.442.137";
chr1	PacBio	exon	172497997	172498124	.	+	.	gene_id "PB.442"; transcript_id "PB.442.137";
chr1	PacBio	exon	172498357	172498876	.	+	.	gene_id "PB.442"; transcript_id "PB.442.137";
chr1	PacBio	transcript	172482202	172498873	.	+	.	gene_id "PB.442"; transcript_id "PB.442.138";
chr1	PacBio	exon	172482202	172482260	.	+	.	gene_id "PB.442"; transcript_id "PB.442.138";
chr1	PacBio	exon	172484281	172484546	.	+	.	gene_id "PB.442"; transcript_id "PB.442.138";
chr1	PacBio	exon	172484782	172484970	.	+	.	gene_id "PB.442"; transcript_id "PB.442.138";
chr1	PacBio	exon	172489513	172490443	.	+	.	gene_id "PB.442"; transcript_id "PB.442.138";
chr1	PacBio	exon	172490655	172491756	.	+	.	gene_id "PB.442"; transcript_id "PB.442.138";
chr1	PacBio	exon	172491865	172492010	.	+	.	gene_id "PB.442"; transcript_id "PB.442.138";
chr1	PacBio	exon	172492101	172492243	.	+	.	gene_id "PB.442"; transcript_id "PB.442.138";
chr1	PacBio	exon	172493487	172493627	.	+	.	gene_id "PB.442"; transcript_id "PB.442.138";
chr1	PacBio	exon	172494098	172495283	.	+	.	gene_id "PB.442"; transcript_id "PB.442.138";
chr1	PacBio	exon	172495534	172495784	.	+	.	gene_id "PB.442"; transcript_id "PB.442.138";
chr1	PacBio	exon	172495983	172496067	.	+	.	gene_id "PB.442"; transcript_id "PB.442.138";
chr1	PacBio	exon	172496151	172496327	.	+	.	gene_id "PB.442"; transcript_id "PB.442.138";
chr1	PacBio	exon	172496598	172496640	.	+	.	gene_id "PB.442"; transcript_id "PB.442.138";
chr1	PacBio	exon	172496886	172497746	.	+	.	gene_id "PB.442"; transcript_id "PB.442.138";
chr1	PacBio	exon	172497997	172498124	.	+	.	gene_id "PB.442"; transcript_id "PB.442.138";
chr1	PacBio	exon	172498357	172498873	.	+	.	gene_id "PB.442"; transcript_id "PB.442.138";
chr1	PacBio	transcript	172482204	172498875	.	+	.	gene_id "PB.442"; transcript_id "PB.442.139";
chr1	PacBio	exon	172482204	172482260	.	+	.	gene_id "PB.442"; transcript_id "PB.442.139";
chr1	PacBio	exon	172484281	172484546	.	+	.	gene_id "PB.442"; transcript_id "PB.442.139";
chr1	PacBio	exon	172484782	172484970	.	+	.	gene_id "PB.442"; transcript_id "PB.442.139";
chr1	PacBio	exon	172489513	172490443	.	+	.	gene_id "PB.442"; transcript_id "PB.442.139";
chr1	PacBio	exon	172490655	172490772	.	+	.	gene_id "PB.442"; transcript_id "PB.442.139";
chr1	PacBio	exon	172491615	172491756	.	+	.	gene_id "PB.442"; transcript_id "PB.442.139";
chr1	PacBio	exon	172491865	172492010	.	+	.	gene_id "PB.442"; transcript_id "PB.442.139";
chr1	PacBio	exon	172492101	172492243	.	+	.	gene_id "PB.442"; transcript_id "PB.442.139";
chr1	PacBio	exon	172493487	172493627	.	+	.	gene_id "PB.442"; transcript_id "PB.442.139";
chr1	PacBio	exon	172494098	172494556	.	+	.	gene_id "PB.442"; transcript_id "PB.442.139";
chr1	PacBio	exon	172495108	172495283	.	+	.	gene_id "PB.442"; transcript_id "PB.442.139";
chr1	PacBio	exon	172495534	172495784	.	+	.	gene_id "PB.442"; transcript_id "PB.442.139";
chr1	PacBio	exon	172495983	172496067	.	+	.	gene_id "PB.442"; transcript_id "PB.442.139";
chr1	PacBio	exon	172496151	172496327	.	+	.	gene_id "PB.442"; transcript_id "PB.442.139";
chr1	PacBio	exon	172496598	172496640	.	+	.	gene_id "PB.442"; transcript_id "PB.442.139";
chr1	PacBio	exon	172496886	172497746	.	+	.	gene_id "PB.442"; transcript_id "PB.442.139";
chr1	PacBio	exon	172497997	172498124	.	+	.	gene_id "PB.442"; transcript_id "PB.442.139";
chr1	PacBio	exon	172498357	172498875	.	+	.	gene_id "PB.442"; transcript_id "PB.442.139";
chr1	PacBio	transcript	172482205	172498876	.	+	.	gene_id "PB.442"; transcript_id "PB.442.142";
chr1	PacBio	exon	172482205	172482260	.	+	.	gene_id "PB.442"; transcript_id "PB.442.142";
chr1	PacBio	exon	172484281	172484546	.	+	.	gene_id "PB.442"; transcript_id "PB.442.142";
chr1	PacBio	exon	172484782	172484970	.	+	.	gene_id "PB.442"; transcript_id "PB.442.142";
chr1	PacBio	exon	172489513	172489665	.	+	.	gene_id "PB.442"; transcript_id "PB.442.142";
chr1	PacBio	exon	172490289	172490443	.	+	.	gene_id "PB.442"; transcript_id "PB.442.142";
chr1	PacBio	exon	172490655	172490772	.	+	.	gene_id "PB.442"; transcript_id "PB.442.142";
chr1	PacBio	exon	172491615	172491756	.	+	.	gene_id "PB.442"; transcript_id "PB.442.142";
chr1	PacBio	exon	172491865	172492010	.	+	.	gene_id "PB.442"; transcript_id "PB.442.142";
chr1	PacBio	exon	172492101	172492243	.	+	.	gene_id "PB.442"; transcript_id "PB.442.142";
chr1	PacBio	exon	172493487	172493627	.	+	.	gene_id "PB.442"; transcript_id "PB.442.142";
chr1	PacBio	exon	172494098	172494214	.	+	.	gene_id "PB.442"; transcript_id "PB.442.142";
chr1	PacBio	exon	172494406	172494556	.	+	.	gene_id "PB.442"; transcript_id "PB.442.142";
chr1	PacBio	exon	172494753	172494876	.	+	.	gene_id "PB.442"; transcript_id "PB.442.142";
chr1	PacBio	exon	172495108	172495283	.	+	.	gene_id "PB.442"; transcript_id "PB.442.142";
chr1	PacBio	exon	172495604	172495784	.	+	.	gene_id "PB.442"; transcript_id "PB.442.142";
chr1	PacBio	exon	172495983	172496067	.	+	.	gene_id "PB.442"; transcript_id "PB.442.142";
chr1	PacBio	exon	172496151	172496327	.	+	.	gene_id "PB.442"; transcript_id "PB.442.142";
chr1	PacBio	exon	172496598	172496640	.	+	.	gene_id "PB.442"; transcript_id "PB.442.142";
chr1	PacBio	exon	172496886	172497746	.	+	.	gene_id "PB.442"; transcript_id "PB.442.142";
chr1	PacBio	exon	172497997	172498124	.	+	.	gene_id "PB.442"; transcript_id "PB.442.142";
chr1	PacBio	exon	172498357	172498876	.	+	.	gene_id "PB.442"; transcript_id "PB.442.142";
chr1	PacBio	transcript	172482205	172498877	.	+	.	gene_id "PB.442"; transcript_id "PB.442.143";
chr1	PacBio	exon	172482205	172482260	.	+	.	gene_id "PB.442"; transcript_id "PB.442.143";
chr1	PacBio	exon	172489513	172489665	.	+	.	gene_id "PB.442"; transcript_id "PB.442.143";
chr1	PacBio	exon	172490289	172490443	.	+	.	gene_id "PB.442"; transcript_id "PB.442.143";
chr1	PacBio	exon	172490655	172490772	.	+	.	gene_id "PB.442"; transcript_id "PB.442.143";
chr1	PacBio	exon	172491615	172491756	.	+	.	gene_id "PB.442"; transcript_id "PB.442.143";
chr1	PacBio	exon	172491865	172492010	.	+	.	gene_id "PB.442"; transcript_id "PB.442.143";
chr1	PacBio	exon	172492101	172492243	.	+	.	gene_id "PB.442"; transcript_id "PB.442.143";
chr1	PacBio	exon	172493487	172493627	.	+	.	gene_id "PB.442"; transcript_id "PB.442.143";
chr1	PacBio	exon	172494085	172494214	.	+	.	gene_id "PB.442"; transcript_id "PB.442.143";
chr1	PacBio	exon	172494406	172494556	.	+	.	gene_id "PB.442"; transcript_id "PB.442.143";
chr1	PacBio	exon	172495108	172495283	.	+	.	gene_id "PB.442"; transcript_id "PB.442.143";
chr1	PacBio	exon	172495534	172495784	.	+	.	gene_id "PB.442"; transcript_id "PB.442.143";
chr1	PacBio	exon	172495983	172496067	.	+	.	gene_id "PB.442"; transcript_id "PB.442.143";
chr1	PacBio	exon	172496151	172496327	.	+	.	gene_id "PB.442"; transcript_id "PB.442.143";
chr1	PacBio	exon	172496598	172496640	.	+	.	gene_id "PB.442"; transcript_id "PB.442.143";
chr1	PacBio	exon	172496886	172497746	.	+	.	gene_id "PB.442"; transcript_id "PB.442.143";
chr1	PacBio	exon	172497997	172498124	.	+	.	gene_id "PB.442"; transcript_id "PB.442.143";
chr1	PacBio	exon	172498357	172498877	.	+	.	gene_id "PB.442"; transcript_id "PB.442.143";
chr1	PacBio	transcript	172482207	172498876	.	+	.	gene_id "PB.442"; transcript_id "PB.442.145";
chr1	PacBio	exon	172482207	172482260	.	+	.	gene_id "PB.442"; transcript_id "PB.442.145";
chr1	PacBio	exon	172484281	172484546	.	+	.	gene_id "PB.442"; transcript_id "PB.442.145";
chr1	PacBio	exon	172484782	172484970	.	+	.	gene_id "PB.442"; transcript_id "PB.442.145";
chr1	PacBio	exon	172489513	172489665	.	+	.	gene_id "PB.442"; transcript_id "PB.442.145";
chr1	PacBio	exon	172490289	172490443	.	+	.	gene_id "PB.442"; transcript_id "PB.442.145";
chr1	PacBio	exon	172490655	172490772	.	+	.	gene_id "PB.442"; transcript_id "PB.442.145";
chr1	PacBio	exon	172491615	172491756	.	+	.	gene_id "PB.442"; transcript_id "PB.442.145";
chr1	PacBio	exon	172491865	172492010	.	+	.	gene_id "PB.442"; transcript_id "PB.442.145";
chr1	PacBio	exon	172492101	172492243	.	+	.	gene_id "PB.442"; transcript_id "PB.442.145";
[truncated: 86,822 more rows]
