# Supplementary material for: Comprehensive identification of mRNA isoforms reveals the diversity of neural cell-surface molecules with roles in retinal development and disease
Source: Nat Commun. 2020 Jul 3;11:3328. doi: 10.1038/s41467-020-17009-7 (PMC7335077; doi:10.1038/s41467-020-17009-7)
Supplement: Supplementary file 7 — Supplementary Data 3 [file 41467_2020_17009_MOESM7_ESM.xlsx]

## Sheet: Legend
Supplementary Data 3: Unannotated peptides identified in proteomics experiment.
Legend
Gene	Gene ID
PBID	Iso-Seq identifier
Method	Specifies whether the data came from biotin pull-down experiment or cell-surface trypsinization experiment
Database	Protein database, if any, where peptide can currently be detected. XP database lists predicted proteins without experimental data confirming their existence.
Peptide	Sequence detected by mass spectrometer
Sequence	Full sequence of ORF predicted within LR-CaptureSeq database

## Sheet: Supplementary Data 3
Peptide table
Gene	PBID	Method	Database	Peptide	Sequence
Crb1	PB.338.339	Biotin	NA	GERSGVPQSAVPLSR	MKLKRTAYLLFLYLSSSLLICIKNSFCNKNNTRCLSGPCQNNSTCKHFPQDNNCCLDTANNLDKDCEDLKDPCFSSPCQGIATCVKIPGEGNFLCQCPPGYSGLNCETATNSCGGNLCQHGGTCRKDPEHPVCICPPGYAGRFCETDHNECASSPCHNGAMCQDGINGYSCFCVPGYQGRHCDLEVDECVSDPCKNEAVCLNEIGRYTCVCPQEFSGVNCELEIDECRSQPCLHGATCQDAPGGYSCDCAPGFLGEHCELSVNECESQPCLHGGLCVDGRNSYHCDCTGSGFTGMHCESLIPLCWSKPCHNDATCEDTVDSYICHCRPGYTGALCETDINECSSNPCQFWGECVELSSEGLYGNTAGLPSSFSYVGASGYVCICQPGFTGIHCEEDVDE…
Crb1	PB.338.287	Biotin	XP_006529284.1	SALMNVKVSR	MNADPSLVSTVPHVRTLQGATPVTVHLDSLESTVNSALMNVKVSRVSMEVYVWMEETGIHCEEDVDECLLHPCLNGGTCENLPGNYACHCPFDDTSRTFYGGENCSEILLGCTHHQCLNNGKCIPHFQNGQHGFTCQCLSGYAGPLCETVTTLSFGSNGFLWVTSGSHTGIGPECNISLRFHTVQPNALLLIRGNKDVSMKLELLNGCVHLSIEVWNQLKVLLSISHNTSDGEWHFVEVTIAETLTLALVGGSCKEKCTTKSSVPVENHQSICALQDSFLGGLPMGTANNSVSVLNIYNVPSTPSFVGCLQDIRFDLNHITLENVSSGLSSNVKAGCLGKDWCESQPCQNRGRCINLWQGYQCECDRPYTGSNCLKEYVAGRFGQDDSTGYAAFSVNDN…
Igsf9	PB.442.200	Biotin	NA	LPGPDSALPGSVPTLS	MIWCLRLTVLSLIISQGADGRRKPEVVSVVGRAGESAVLGCDLLPPAGHPPLHVIEWLRFGFLLPIFIQFGLYSPRIDPDYVGRVRLQTGASLQIEGLRVEDQGWYECRVLFLDQHSPEQDFANGSWVHLTVNSPPQFQETPPLVLEVKELEAVTLRCVARGSPQPYVTWKFRGQDLGKGQGQVQVQNGTLWIRRVERGSAGDYTCQASSSEGSITHATQLLVLGPPVIVVPPSNSTVNSSQDVSLACRAEAYPANLTYSWFQDGVNVFHISRLQSRVRILVDGSLWLQATQPDDAGHYTCVPSNGFLHPPSASAYLTVLYPAQVTVMPPETPLPTGMRGVIRCPVRANPPLLFVTWTKDGQALQLDKFPGWSLGPEGSLIIALGNENALGEYSCTPYN…
Igsf9	PB.442.200	Biotin	NA	IVSWAKVR	MIWCLRLTVLSLIISQGADGRRKPEVVSVVGRAGESAVLGCDLLPPAGHPPLHVIEWLRFGFLLPIFIQFGLYSPRIDPDYVGRVRLQTGASLQIEGLRVEDQGWYECRVLFLDQHSPEQDFANGSWVHLTVNSPPQFQETPPLVLEVKELEAVTLRCVARGSPQPYVTWKFRGQDLGKGQGQVQVQNGTLWIRRVERGSAGDYTCQASSSEGSITHATQLLVLGPPVIVVPPSNSTVNSSQDVSLACRAEAYPANLTYSWFQDGVNVFHISRLQSRVRILVDGSLWLQATQPDDAGHYTCVPSNGFLHPPSASAYLTVLYPAQVTVMPPETPLPTGMRGVIRCPVRANPPLLFVTWTKDGQALQLDKFPGWSLGPEGSLIIALGNENALGEYSCTPYN…
Igsf9	PB.442.75	Biotin	NA	KVAGGPMGILR	MKVAGGPMGILRPLILSPRPGLEVYPSRTQLPGLLPQPVLAGVVGGVCFLGVAVLVSILAACLMNRRRAARRHRKRLRQDPPLIFSPRGKSGSHSAPGSGSPDSVTKFKLQGSPVPSLRQSLLWGEPARPPSPHPDSPLGRGPLPLEPICRGPDGRFVMGPTVAPSQEKLCLERSEPRTSAKRLAQSFDCSSSSPSGVPQPLCITDISPVGQPLAAVPSPLPGPGPLLQYLSLPFFREMNVDGDWPPLEEPTPAPPPDFMDSQPCPTSSFLPPPDSPPANLRAVLPGTLMGVGVSSEPPYTALADWTLRERVLPGLLSAAPRGSLTSQSSGRGSASFLRPPSTAPSAGGSYLSPAPGDTSSWASGPERWPRREHVVTVSKRRNTSVDENYEWDSEFPGD…
Igsf9	PB.442.265	Biotin	NA	AGGNIAR	MIWCLRLTVLSLIISQGADGRRKPEVVSVVGRAGESAVLGCDLLPPAGHPPLHVIEWLRFGFLLPIFIQFGLYSPRIDPDYVGRVRLQTGASLQIEGLRVEDQGWYECRVLFLDQHSPEQDFANGSWVHLTVNSPPQFQETPPLVLEVKELEAVTLRCVARGSPQPYVTWKFRGQDLGKGQGQVQVQNGTLWIRRVERGSAGDYTCQASSSEGSITHATQLLVLGPPVIVVPPSNSTVNSSQDVSLACRAEAYPANLTYSWFQDGVNVFHISRLQSRVRILVDGSLWLQATQPDDAGHYTCVPSNGFLHPPSASAYLTVLYPAQVTVMPPETPLPTGMRGVIRCPVRANPPLLFVTWTKDGQALQLDKFPGWSLGPEGSLIIALGNENALGEYSCTPYN…
Lphn1	PB.7444.109	Biotin	XP_011246712.1	LQSVSLGAR	MPPLHPEPPETLPAGAALDSSLGAASLRPFLSYLLRLPAERSPDSIRDPRRRIDSPKPPCQRTLQKVLEPTSTHESEHQSGAWCKDPLQAGDRIYVMPWIPYRTDTLTEYASWEDYVAARHTTTYRLPNRVDGTGFVVYDGAVFYNKERTRNIVKYDLRTRIKSGETVINTANYHDTSPYRWGGKTDIDLAVDENGLWVIYATEGNNGRLVVSQLNPYTLRFEGTWETGYDKRSASNAFMVCGVLYVLRSVYVDDDSEAAGNRVDYAFNTNANREEPVSLAFPNPYQFVSSVDYNPRDNQLYVWNNYFVVRYSLEFGPPDPSAGPATSPPLSTTTTARPTPLTSTASPAATTPLRRAPLTTHPVGAINQLGPDLPPATAPAPSTRRPPAPNLHVSPELF…
Lphn1	PB.7444.109	Biotin	XP_011246712.1	AGAALDSSLGAASLRPFLSYLLR	MPPLHPEPPETLPAGAALDSSLGAASLRPFLSYLLRLPAERSPDSIRDPRRRIDSPKPPCQRTLQKVLEPTSTHESEHQSGAWCKDPLQAGDRIYVMPWIPYRTDTLTEYASWEDYVAARHTTTYRLPNRVDGTGFVVYDGAVFYNKERTRNIVKYDLRTRIKSGETVINTANYHDTSPYRWGGKTDIDLAVDENGLWVIYATEGNNGRLVVSQLNPYTLRFEGTWETGYDKRSASNAFMVCGVLYVLRSVYVDDDSEAAGNRVDYAFNTNANREEPVSLAFPNPYQFVSSVDYNPRDNQLYVWNNYFVVRYSLEFGPPDPSAGPATSPPLSTTTTARPTPLTSTASPAATTPLRRAPLTTHPVGAINQLGPDLPPATAPAPSTRRPPAPNLHVSPELF…
Lphn2	PB.5078.815	Biotin	NA	STSTLNQGQLTGEPR	MIESANYGRTDDKICDADPFQMENTDCYLPDAFKIMTQRCNNRTQCIVVTGSDVFPDPCPGTYKYLEVQYECVPYIFVCPGTLKAIVDSPCIYEAEQKSGAWCKDPLQAADKIYFMPWTPYRTDTLIEYASLEDFQNSRQTTTYKLPNRVDGTGFVVYDGAVFFNKERTRNIVKFDLRTRIKSGEAIINYANYHDTSPYRWGGKTDIDLAVDENGLWVIYATEQNNGMIVISQLNPYTLRFEATWETAYDKRAASNAFMICGVLYVVRSVYQDNESEAGKNTIDYIYNTRLSRGEYVDVPFPNQYQYIAAVDYNPRDNQLYVWNNNFILRYSLEFGPPDPAQVPTTAVTITSSAELFKTTISTTSSASQRGPVSSTAAGPQDGSRGTKPPPAVSTTKIP…
Lphn2	PB.5078.324	Biotin	XP_006502486.1	VSMPTENIVLEVAVLS	MIESANYGRTDDKICDADPFQMENTDCYLPDAFKIMTQRCNNRTQCIVVTGSDVFPDPCPGTYKYLEVQYECVPYIFVCPGTLKAIVDSPCIYEAEQKSGAWCKDPLQAADKIYFMPWTPYRTDTLIEYASLEDFQNSRQTTTYKLPNRVDGTGFVVYDGAVFFNKERTRNIVKFDLRTRIKSGEAIINYANYHDTSPYRWGGKTDIDLAVDENGLWVIYATEQNNGMIVISQLNPYTLRFEATWETAYDKRAASNAFMICGVLYVVRSVYQDNESEAGKNTIDYIYNTRLSRGEYVDVPFPNQYQYIAAVDYNPRDNQLYVWNNNFILRYSLEFGPPDPAQVPTTAVTITSSAELFKTTISTTSSASQRGPVSSTAAGPQDGSRGTKPPPAVSTTKIP…
Lphn2	PB.5078.426	Biotin	NA	VAASRPR	MLKIEVEQKVFVCPGTLKAIVDSPCIYEAEQKSGAWCKDPLQAADKIYFMPWTPYRTDTLIEYASLEDFQNSRQTTTYKLPNRVDGTGFVVYDGAVFFNKERTRNIVKFDLRTRIKSGEAIINYANYHDTSPYRWGGKTDIDLAVDENGLWVIYATEQNNGMIVISQLNPYTLRFEATWETAYDKRAASNAFMICGVLYVVRSVYQDNESEAGKNTIDYIYNTRLSRGEYVDVPFPNQYQYIAAVDYNPRDNQLYVWNNNFILRYSLEFGPPDPAQVPTTAVTITSSAELFKTTISTTSSASQRGPVSSTAAGPQDGSRGTKPPPAVSTTKIPPVTNIFPLPERFCEALDWKGIKWPQTQRGMMVERPCPKGTRGTASYLCMASTGTWNPKGPDLSNCT…
Lphn3	PB.5890.546	Biotin	NA	QMPIRLCLK	MTRSVTRTLLRWRTFGVICQMPIRLCLKVFLCPGLLKGVYQSEHLFESDHQSGAWCKDPLQASDKIYYMPWTPYRTDTLTEYSSKDDFIAGRPTTTYKLPHRVDGTGFVVYDGALFFNKERTRNIVKFDLRTRIKSGEAIIANANYHDTSPYRWGGKSDIDLAVDENGLWVIYATEQNNGKIVISQLNPYTLRIEGTWDTAYDKRSASNAFMICGILYVVKSVYEDDDNEATGNKIDYIYNTDQSKDSLVDVPFPNSYQYIAAVDYNPRDNLLYVWNNYHVVKYSLDFGPLDSRSGPVHHGQVSYISPPIHLDSELERPPVRGISTTGSLGMGSTTTSTTLRTTTWNIGRSTTASLPGRRNRSTSTPSPAVEVLDDVTTHLPSAASQIPAMEESCEAVE…
Nrcam	PB.1599.323	Biotin	NA	ITNTGEFKR	MQLKIMPKKKHLSAGGVPLILFLCQMISALDVPLDPKLLHDLVQPPTITQQSPKDYIIDPRENIVIQCEAKGKPPPSFSWTRNGTHFDIDKDPLVTMKPGSGTLVINIMSEGKAETYEGVYQCTARNERGAAVSNNIVVRPSRSPLWTKERLEPIVLQNGQSLVLPCRPPIGLPPAIIFWMDNSFQRLPQSERVSQGLNGDLYFSNVLPEDTREDYICYARFNHTQTIQQKQPISLKVISVDELNDTIAANLSDTEFYGAKSSKERPPTFLTPEGNESHKEELRGNVLSLECIAEGLPTPIIYWIKEDGMLPANRTFYRNFKKTLQITHVSEADSGNYQCIAKNALGAVHHTISVTVKAAPYWIVAPQNLVLSPGENGTLICRANGNPKPRISWLTNGV…
Nrcam	PB.1599.678	Biotin	NA	NSPITRLWR	MQLKIMPKKKHLSAGGVPLILFLCQMISALDVPLDPKLLHDLVQPPTITQQSPKDYIIDPRENIVIQCEAKGKPPPSFSWTRNGTHFDIDKDPLVTMKPGSGTLVINIMSEGKAETYEGVYQCTARNERGAAVSNNIVVRPSRSPLWTKERLEPIVLQNGQSLVLPCRPPIGLPPAIIFWMDNSFQRLPQSERVSQGLNGDLYFSNVLPEDTREDYICYARFNHTQTIQQKQPISLKVISVDELNDTIAANLSDTEFYGAKSSKERPPTFLTPEGNESHKEELRGNVLSLECIAEGLPTPIIYWIKEDGMLPANRTFYRNFKKTLQITHVSEADSGNYQCIAKNALGAVHHTISVTVKAAPYWIVAPQNLVLSPGENGTLICRANGNPKPRISWLTNGV…
Nrcam	PB.1599.72	Biotin	XP_006516017.1	VVDVPNPPFDLELTNQLDK	MQLKIMPKKKHLSAGGVPLILFLCQMISALDVPLDLVQPPTITQQSPKDYIIDPRENIVIQCEAKGKPPPSFSWTRNGTHFDIDKDPLVTMKPGSGTLVINIMSEGKAETYEGVYQCTARNERGAAVSNNIVVRPSRSPLWTKERLEPIVLQNGQSLVLPCRPPIGLPPAIIFWMDNSFQRLPQSERVSQGLNGDLYFSNVLPEDTREDYICYARFNHTQTIQQKQPISLKVISVDELNDTIAANLSDTEFYGAKSSKERPPTFLTPEGNESHKEELRGNVLSLECIAEGLPTPIIYWIKEDGMLPANRTFYRNFKKTLQITHVSEADSGNYQCIAKNALGAVHHTISVTVKAAPYWIVAPQNLVLSPGENGTLICRANGNPKPRISWLTNGVPIEIAL…
Nrxn3	PB.1759.1574	Biotin	NA	KLVELQPP	MGCLKEVVYKNNDIRLELSRLARIGDTKMKIYGEVVFKCENVATLDPINFETPEAYISLPKWNTKRMGSISFDFRTTEPNGLILFTHGKPQERKDVRSQKNTKVDFFAVELLDGNLYLLLDMGSGTIKVKATQKKANDGEWYHVDIQRDGRSGTISVNSRRTPFTASGESEILDLEGDMYLGGLPENRAGLILPTELWTAMLNYGYVGCIRDLFIDGRSKNIRQLAEMQNAAGVKSSCSRMSAKQCDSYPCKNNAVCKDGWNRFICDCTGTGYWGRTCEREASILSYDGSMYMKVIMPMVMHTEAEDVSFRFMSQRAYGLLVATTSRDSADTLRLELDGGRVKLMVNLDCIRINCNSSKGPETLYAGQKLNDNEWHTVRVVRRGKSLKLTVDDDVAEGT…
Nrxn3	PB.1759.226	Biotin	NA	QVMVTIS	MSFTLHSVFFTLKVSIFLGSLVGLCLGLEFMGLPNQWARYLRWDASTRSDLSFQFKTNVSTGLLLYLDDGGVCDFLCLSLVDGRVQLRFSMDCAETTVLSNKQVNDSSWHFLMVSRDRVRTGLVIDGEGQSGELRPQRPYMDVVSDLFLGGVPADIRPSALTLDGVQSMPGFKGLMLDLKYGNSEPRLLGSQSVQLEAEGPCGERPCENGGICFLLDGHPTCDCSTTGYGGTLCSEDVSQGPGLSHLMMSEQAREENVATFRGSEYLCYDLSQNPIQSSSDEITLSFKTWQRNGLILHTGKSADYVNLALKDGAVSLVINLGSGAFEAIVEPVNGKFNDNAWHDVKVTRNLRQVMVTISVDGILTTTGYTQEDYTMLGSDDFFYVGGSPSTADLPGSPV…
Ptprf	PB.5397.83	Biotin		LASRALR	MPGGSVNLTCVAVGAPMPYVKWMMGAEELTKEDEMPVGRNVLELSNVMRSANYTCVAISSLGMIEATAQVTVKALPKPPIDLVVTETTATSVTLTWDSGNTEPVSFYGIQYRAAGTDGPFQEVDGVASTRYSIGGLSPFSEYAFRVLAVNSIGRGPPSEAVRARTGEQAPSSPPRRVQARMLSASTMLVQWEPPEEPNGLVRGYRVYYTPDSRRPLSAWHKHNTDAGLLTTVGSLLPGITYSLRVLAFTAVGDGPPSPTIQVKTQQGVPAQPADFQANAESDTRIQLSWLLPPQERIVKYELVYWAAEDEGQQHKVTFDPTSSYTLEDLKPDTLYHFQLAARSDLGVGVFTPTVEARTAQSTPSAPPQKVTCVSTGSTTVRVSWVPPPADSRNGIITQY…
Ptprs	PB.3380.8	Biotin	NA	AVSAAAAAG	MRLGGHAHCYAPPAFLRSRAVSAAAAAGTGDRAGRAGPGRKAEGTADHRDNRGRPTRPLASARFLLGHLSLSPCLPPPSVSPKNFKVKMIMKTSVLLSWEFPDNYNSPTPYKIQYNGLTLDVDGRTTKKLITHLKPHTFYNFVLTNRGSSLGGLQQTVTARTAFNMLSGKPSVAPKPDNDGFIVVYLPDGQSPVTVQNYFIVMVPLRKSRGGQFPVLLGSPEDMDLEELIQDISRLQRRSLRHSRQLEVPRPYIAARFSILPAVFHPGNQKQYGGFDNRGLEPGHRYVLFVLAVLQKNEPTFAASPFSDPFQLDNPDPQPIVDGEEGLIWVIGPVLAVVFIICIVIAILLYKNKPDSKRKDSEPRTKCLLNNADLAPHHPKDPVEMRRINFQTPGMLSH…
Ptprd	PB.5282.355	Trypsin EC	XP_017175552.1	TMQSIPSGPPRK	MVPVARPLSLLLTFFLCACAETPPRFTRTPVDQTGVSGGVASFICQATGDPRPKIVWNKKGKKVSNQRFEVIEFDDGSGSVLRIQPLRTPRDEAIYECVASNNVGEISVSTRLTVLREDQIPRGFPTIDMGPQLKVVERTRTATMLCAASGNPDPEITWFKDFLPVDTSNNNGRIKQLRSESIGGTPIRGALQIEQSEESDQGKYECVATNSAGTRYSAPANLYVRELREVRRVPPRFSIPPTNHEIMPGGSVNITCVAVGSPMPYVKWMLGAEDLTPEDDMPIGRNVLELNDVRQSANYTCVAMSTLGVIEAIAQITVKALPKPPGTPVVTESTATSITLTWDSGNPEPVSYYIIQHKPKNSEEPYKEIDGIATTRYSVAGLSPYSDYEFRVVAVNNI…
Nrxn3	PB.1759.148	Trypsin EC	NA	NQTGSGGLRGDPGVQQYNR	MSFTLHSVFFTLKVSIFLGSLVGLCLGLEFMGLPNQWARYLRWDASTRSDLSFQFKTNVSTGLLLYLDDGGVCDFLCLSLVDGRVQLRFSMDCAETTVLSNKQVNDSSWHFLMVSRDRVRTGLVIDGEGQSGELRPQRPYMDVVSDLFLGGVPADIRPSALTLDGVQSMPGFKGLMLDLKYGNSEPRLLGSQSVQLEAEGPCGERPCENGGICFLLDGHPTCDCSTTGYGGTLCSEDVSQGPGLSHLMMSEQAREENVATFRGSEYLCYDLSQNPIQSSSDEITLSFKTWQRNGLILHTGKSADYVNLALKDGAVSLVINLGSGAFEAIVEPVNGKFNDNAWHDVKVTRNLRQHSGIGHAMVTISVDGILTTTGYTQEDYTMLGSDDFFYVGGSPSTAD…
Nrxn3	PB.1759.148	Trypsin EC	NA	GDPGVQQYNRDGR	MSFTLHSVFFTLKVSIFLGSLVGLCLGLEFMGLPNQWARYLRWDASTRSDLSFQFKTNVSTGLLLYLDDGGVCDFLCLSLVDGRVQLRFSMDCAETTVLSNKQVNDSSWHFLMVSRDRVRTGLVIDGEGQSGELRPQRPYMDVVSDLFLGGVPADIRPSALTLDGVQSMPGFKGLMLDLKYGNSEPRLLGSQSVQLEAEGPCGERPCENGGICFLLDGHPTCDCSTTGYGGTLCSEDVSQGPGLSHLMMSEQAREENVATFRGSEYLCYDLSQNPIQSSSDEITLSFKTWQRNGLILHTGKSADYVNLALKDGAVSLVINLGSGAFEAIVEPVNGKFNDNAWHDVKVTRNLRQHSGIGHAMVTISVDGILTTTGYTQEDYTMLGSDDFFYVGGSPSTAD…
Nrxn3	PB.1759.148	Trypsin EC	NA	HAHEGEASQLQERP	MSFTLHSVFFTLKVSIFLGSLVGLCLGLEFMGLPNQWARYLRWDASTRSDLSFQFKTNVSTGLLLYLDDGGVCDFLCLSLVDGRVQLRFSMDCAETTVLSNKQVNDSSWHFLMVSRDRVRTGLVIDGEGQSGELRPQRPYMDVVSDLFLGGVPADIRPSALTLDGVQSMPGFKGLMLDLKYGNSEPRLLGSQSVQLEAEGPCGERPCENGGICFLLDGHPTCDCSTTGYGGTLCSEDVSQGPGLSHLMMSEQAREENVATFRGSEYLCYDLSQNPIQSSSDEITLSFKTWQRNGLILHTGKSADYVNLALKDGAVSLVINLGSGAFEAIVEPVNGKFNDNAWHDVKVTRNLRQHSGIGHAMVTISVDGILTTTGYTQEDYTMLGSDDFFYVGGSPSTAD…
Nrxn3	PB.1759.299	Trypsin EC	NA	WLQSTCAQVGIQGL	MSFTLHSVFFTLKVSIFLGSLVGLCLGLEFMGLPNQWARYLRWDASTRSDLSFQFKTNVSTGLLLYLDDGGVCDFLCLSLVDGRVQLRFSMDCAETTVLSNKQVNDSSWHFLMVSRDRVRTGLVIDGEGQSGELRPQRPYMDVVSDLFLGGVPADIRPSALTLDGVQSMPGFKGLMLDLKYGNSEPRLLGSQSVQLEAEGPCGERPCENGGICFLLDGHPTCDCSTTGYGGTLCSEDVSQGPGLSHLMMSEQGRPTAREENVATFRGSEYLCYDLSQNPIQSSSDEITLSFKTWQRNGLILHTGKSADYVNLALKDGAVSLVINLGSGAFEAIVEPVNGKFNDNAWHDVKVTRNLRQVTISVDGILTTTGYTQEDYTMLGSDDFFYVGGSPSTADLPGS…
Lph2	PB.5078.567	Trypsin EC	NA	VGGAIVDTVDNLLR	MLKIEVEQKVFVCPGTLKAIVDSPCIYEAEQKSGAWCKDPLQAADKIYFMPWTPYRTDTLIEYASLEDFQNSRQTTTYKLPNRVDGTGFVVYDGAVFFNKERTRNIVKFDLRTRIKSGEAIINYANYHDTSPYRWGGKTDIDLAVDENGLWVIYATEQNNGMIVISQLNPYTLRFEATWETAYDKRAASNAFMICGVLYVVRSVYQDNESEAGKNTIDYIYNTRLSRGEYVDVPFPNQYQYIAAVDYNPRDNQLYVWNNNFILRYSLEFGPPDPAQVPTTAVTITSSAELFKTTISTTSSASQRGPVSSTAAGPQDGSRGTKPPPAVSTTKIPPVTNIFPLPERFCEALDWKGIKWPQTQRGMMVERPCPKGTRGTASYLCMASTGTWNPKGPDLSNCT…
Nrcam	PB.1599.405	Trypsin EC	NA	QHSAMKPLLQLLYSK	MQLKIMPKKKHLSAGGVPLILFLCQMISALDVPLDPKLLHDLVQPPTITQQSPKDYIIDPRENIVIQCEAKGKPPPSFSWTRNGTHFDIDKDPLVTMKPGSGTLVINIMSEGKAETYEGVYQCTARNERGAAVSNNIVVRPSRSPLWTKERLEPIVLQNGQSLVLPCRPPIGLPPAIIFWMDNSFQRLPQSERVSQGLNGDLYFSNVLPEDTREDYICYARFNHTQTIQQKQPISLKVISVDELNDTIAANLSDTEFYGARDEAQGLTNTKQHSAMKPLLQLLYSKSSKERPPTFLTPEGNESHKEELRGNVLSLECIAEGLPTPIIYWIKEDGMLPANRTFYRNFKKTLQITHVSEADSGNYQCIAKNALGAVHHTISVTVKAAPYWIVAPQNLVLSP…
Lphn2	PB.5078.300	Trypsin EC	NA	FNMNVSLTVIFVCPGTLK	MYFLIHVPELTNTLKFNMNVSLTVIFVCPGTLKAIVDSPCIYEAEQKSGAWCKDPLQAADKIYFMPWTPYRTDTLIEYASLEDFQNSRQTTTYKLPNRVDGTGFVVYDGAVFFNKERTRNIVKFDLRTRIKSGEAIINYANYHDTSPYRWGGKTDIDLAVDENGLWVIYATEQNNGMIVISQLNPYTLRFEATWETAYDKRAASNAFMICGVLYVVRSVYQDNESEAGKNTIDYIYNTRLSRGEYVDVPFPNQYQYIAAVDYNPRDNQLYVWNNNFILRYSLEFGPPDPAQVPTTAVTITSSAELFKTTISTTSSASQRGPVSSTAAGPQDGSRGTKPPPAVSTTKIPPVTNIFPLPERFCEALDWKGIKWPQTQRGMMVERPCPKGTRGTASYLCMAS…
Ncam	PB.1599.910	Trypsin EC	NA	GGPSQHGQRLPYTGGSP	MQLKIMPKKKHLSAGGVPLILFLCQMISALDVPLDLVQPPTITQQSPKDYIIDPRENIVIQCEAKGKPPPSFSWTRNGTHFDIDKDPLVTMKPGSGTLVINIMSEGKAETYEGVYQCTARNERGAAVSNNIVVRPSRSPLWTKERLEPIVLQNGQSLVLPCRPPIGLPPAIIFWMDNSFQRLPQSERVSQGLNGDLYFSNVLPEDTREDYICYARFNHTQTIQQKQPISLKVISVDELNDTIAANLSDTEFYGAKSSKERPPTFLTPEGNESHKEELRGNVLSLECIAEGLPTPIIYWIKEDGMLPANRTFYRNFKKTLQITHVSEADSGNYQCIAKNALGAVHHTISVTVKAAPYWIVAPQNLVLSPGENGTLICRANGNPKPRISWLTNGVPIEIAL…
Ncam	PB.1599.910	Trypsin EC	NA	VQALNDVGFAPEPAAVMGHSGEDLPGHQDSRHAAR	MQLKIMPKKKHLSAGGVPLILFLCQMISALDVPLDLVQPPTITQQSPKDYIIDPRENIVIQCEAKGKPPPSFSWTRNGTHFDIDKDPLVTMKPGSGTLVINIMSEGKAETYEGVYQCTARNERGAAVSNNIVVRPSRSPLWTKERLEPIVLQNGQSLVLPCRPPIGLPPAIIFWMDNSFQRLPQSERVSQGLNGDLYFSNVLPEDTREDYICYARFNHTQTIQQKQPISLKVISVDELNDTIAANLSDTEFYGAKSSKERPPTFLTPEGNESHKEELRGNVLSLECIAEGLPTPIIYWIKEDGMLPANRTFYRNFKKTLQITHVSEADSGNYQCIAKNALGAVHHTISVTVKAAPYWIVAPQNLVLSPGENGTLICRANGNPKPRISWLTNGVPIEIAL…
Nrxn3	PB.1759.240	Trypsin EC	NA	QSSEADQSENKTR	MSFTLHSVFFTLKVSIFLGSLVGLCLGLEFMGLPNQWARYLRWDASTRSDLSFQFKTNVSTGLLLYLDDGGVCDFLCLSLVDGRVQLRFSMDCAETTVLSNKQVNDSSWHFLMVSRDRVRTGLVIDGEGQSGELRPQRPYMDVVSDLFLGGVPADIRPSALTLDGVQSMPGFKGLMLDLKYGNSEPRLLGSQSVQLEAEGPCGERPCENGGICFLLDGHPTCDCSTTGYGGTLCSEDVSQGPGLSHLMMSEQAREENVATFRGSEYLCYDLSQNPIQSSSDEITLSFKTWQRNGLILHTGKSADYVNLALKDGAVSLVINLGSGAFEAIVEPVNGKFNDNAWHDVKVTRNLRQHSGIGHAMVTISVDGILTTTGYTQEDYTMLGSDDFFYVGGSPSTAD…
Nrxn3	PB.1759.38	Trypsin EC	NA	INCNSTGATYIFGK	MSFTLHSVFFTLKVSIFLGSLVGLCLGLEFMGLPNQWARYLRWDASTRSDLSFQFKTNVSTGLLLYLDDGGVCDFLCLSLVDGRVQLRFSMDCAETTVLSNKQVNDSSWHFLMVSRDRVRTGLVIDGEGQSGELRPQRPYMDVVSDLFLGGVPADIRPSALTLDGVQSMPGFKGLMLDLKYGNSEPRLLGSQSVQLEAEGPCGERPCENGGICFLLDGHPTCDCSTTGYGGTLCSEDVSQGPGLSHLMMSEQAREENVATFRGSEYLCYDLSQNPIQSSSDEITLSFKTWQRNGLILHTGKSADYVNLALKDGAVSLVINLGSGAFEAIVEPVNGKFNDNAWHDVKVTRNLRQHSGIGHAMVTISVDGILTTTGYTQEDYTMLGSDDFFYVGGSPSTAD…
Cdon	PB.7735.97	Trypsin EC	NA	MWWMLVLNSGLCAR	MWWMLVLNSGLCARQDSPSRIASPGPDYILLPSPGNYIILPSGNLQVLNVSSKDKGSYKCAAYNPVTSELKVEPTGRKLLVSRPSSNGFHILHPALSQALAVLPHSPVTLECVVSGVPASQVYWLKDGQDAVAGSNWRRLYSHLATASIDPADSGNYSCVVGNKSGDVKHVTYMVNVLEHASISKGLHDQKVSLGATVHFTCDVHGNPAPNRTWFHNAQPIHPSSRHLTEGNVLKITRVVMEDSGLYQCVADNGIGFMQSTGRLQIEQDSGWKPVIVTAPANIEVMDGDFVTLSCNATGVPVPVIHWYGRHGLITSHPSQVLRSKPRKSHLFRPGDLDLEPVYLIMSQAGSSSLSIQAVTLEHAGKYTCEATNKHGSTQSEAFLTVGESFSAFFSSVEQ…
Ptprs	PB.3380.8	Trypsin EC	NA	AVSAAAAAGTGDRAGR	MRLGGHAHCYAPPAFLRSRAVSAAAAAGTGDRAGRAGPGRKAEGTADHRDNRGRPTRPLASARFLLGHLSLSPCLPPPSVSPKNFKVKMIMKTSVLLSWEFPDNYNSPTPYKIQYNGLTLDVDGRTTKKLITHLKPHTFYNFVLTNRGSSLGGLQQTVTARTAFNMLSGKPSVAPKPDNDGFIVVYLPDGQSPVTVQNYFIVMVPLRKSRGGQFPVLLGSPEDMDLEELIQDISRLQRRSLRHSRQLEVPRPYIAARFSILPAVFHPGNQKQYGGFDNRGLEPGHRYVLFVLAVLQKNEPTFAASPFSDPFQLDNPDPQPIVDGEEGLIWVIGPVLAVVFIICIVIAILLYKNKPDSKRKDSEPRTKCLLNNADLAPHHPKDPVEMRRINFQTPGMLSH…
Dscam	PB.3104.171	Trypsin EC	NA	QANFATLNYDGSK	MWILALSLFQSFANVFSEEPHSSLYFVNASLQEVVFASTSGTLVPCPAAGIPPVTLRWYLATGEEIYDVPGIRHVHPNGTLQIFPFPPSSFSTLIHDNTYYCTAENPSGKIRSQDVHIKAVLREPYTVRVEDQKTMRGNVAVFKCIIPSSVEAYVTVVSWEKDTVSLVSGSRFLITSTGALYIKDVQNEDGLYNYRCITRHRYTGETRQSNSARLFVSDPANSAPSILDGFDHRKAMAGQRVELPCKALGHPEPDYRWLKDNMPLELSGRFQKTVTGLLIENSRPSDSGSYVCEVSNRYGTAKVIGRLYVKQPLKATISPRKVKSSVGSQVSLSCSVTGNEDQELSWYRNGEILNPGKNVRITGLNHANLIMDHMVKSDGGAYQCFVRKDKLSAQDYVQ…
Egflam	PB.2509.25	Trypsin EC	NA	RNWMPLELEYDHIR	MDSMVIKGLDPDTNYQFAVKAMNAHGFSPRSWPSNTVRTLGPGEAGSGHYGPGYITNPGVSEDDDGSEDELDLDVSFEEVKPLPATKVGNKKFSVESKKTSVSNSVMGSRLAQPTSASLHETTVAIPPTPAQRKGKNSVAMMSRLFDMSCDETLCSADSFCVNDYAWGGSRCHCNLGKGGEACSEDIFIQYPQFFGHSYVTFEPLKNSYQAFQVTLEFRAEAEDGLLLYCGESEHGRGDFMSLALIRRSLHFRFNCGTGIAIIISETKIKLGAWHTVTLYRDGLNGMLQLNNGTPVTGQSQGQYSKITFRTPLYLGGAPSAYWLVRATGTNRGFQGCVQSLSVNGKKIDMRPWPLGKALNGADVGECSSGICDEASCIHGGTCAAIKADSYICLCPLGF…
Cadm1	PB.7735.126	Trypsin EC	NA	HSGVENNISQR	MHPDLGPLWTLLYVLVILCSSVSSDLAPYFISEPLSAVQKLGRPVVLHCSAKPVTARISWLHNGKRLDRNTEQIKIHRGTLTILSLNPSLSGCYQCVANNSVGAVVSGPATVSAAALGDFDSSTMHVITAEEKNTGFIGCRVPESNPKAEVRYKIRGKWLKHSTGNYIILPSGNLQVLNVSSKDKGSYKCAAYNPVTSELKVEPTGRKLLVSRPSSNGFHILHPALSQALAVLPHSPVTLECVVSGVPASQVYWLKDGQDAVAGSNWRRLYSHLATASIDPADSGNYSCVVGNKSGDVKHVTYMVNVLEHASISKGLHDQKVSLGATVHFTCDVHGNPAPNRTWFHNAQPIHPSSRHLTEGNVLKITRVVMEDSGLYQCVADNGIGFMQSTGRLQIEQD…
