# Supplementary material for: Comprehensive identification of mRNA isoforms reveals the diversity of neural cell-surface molecules with roles in retinal development and disease
Source: Nat Commun. 2020 Jul 3;11:3328. doi: 10.1038/s41467-020-17009-7 (PMC7335077; doi:10.1038/s41467-020-17009-7)
Supplement: Supplementary file 8 — Source Data [file 41467_2020_17009_MOESM8_ESM.xlsx]

## Sheet: Fig. 6C
Quantification of Crb1 isoforms in mouse RNA-seq data
The table gives FPKM values as well as the 95% confidence interval range (conf_hi; conf_lo)
	Isoform
Value	Crb1-A	Crb1-A2	Crb1-B
E11_FPKM	0.385675	0.589032	0.249484
E11_conf_lo	0	0	0
E11_conf_hi	0.892756	1.352	0.524898
E12_FPKM	4.07498	3.27065	1.56836
E12_conf_lo	1.36814	0.95931	0.50932
E12_conf_hi	6.78182	5.58199	2.62739
E14_FPKM	3.09243	0.772527	0.787199
E14_conf_lo	1.45936	0	0.243896
E14_conf_hi	4.7255	2.24578	1.3305
E16_FPKM	12.0289	9.59339	4.27386
E16_conf_lo	7.78285	5.74779	1.74703
E16_conf_hi	16.275	13.439	6.80068
P0_FPKM	6.70487	5.89377	3.49034
P0_conf_lo	3.25349	2.73074	1.59656
P0_conf_hi	10.1562	9.0568	5.38412
P2_FPKM	11.3217	8.86493	5.68094
P2_conf_lo	7.16794	5.29556	2.45727
P2_conf_hi	15.4754	12.4343	8.90461
P4_FPKM	7.64038	7.52017	25.1901
P4_conf_lo	2.55513	2.99685	17.5583
P4_conf_hi	12.7256	12.0435	32.8219
P6_FPKM	4.51474	7.33434	48.9701
P6_conf_lo	0.284945	2.35828	35.985
P6_conf_hi	8.74453	12.3104	61.9553
P10_FPKM	2.15272	0.788849	36.1955
P10_conf_lo	0	0	27.4074
P10_conf_hi	4.38271	2.64428	44.9835
P14_FPKM	9.48973	6.78832	81.7462
P14_conf_lo	2.14116	0.0825786	59.996
P14_conf_hi	16.8383	13.4941	103.496
P21_FPKM	12.5359	3.25263	96.198
P21_conf_lo	3.6382	0	70.667
P21_conf_hi	21.4336	8.40917	121.729
P28_FPKM	10.1328	4.89684	122.902
P28_conf_lo	1.07731	0	90.2423
P28_conf_hi	19.1883	11.5391	155.561

## Sheet: Fig. 6D
Quantification of CRB1 isoforms in human RNA-seq data
FPKM - Macula samples
	Isoform
sample	Crb1_A	Crb1_B	Crb1_C
mac1	8.02816	21.4123	7.51328
mac2	2.54996	20.7461	9.42262
mac3	3.65446	23.2455	7.91753
mac4	5.487	23.5391	9.20641
mac5	3.79658	29.2012	9.37385
mac6	1.62311	16.9153	12.9535
mac7	3.62726	17.8212	5.76492
mac8	4.26642	12.157	5.93137
FPKM - peripheral retina samples
	Isoform
sample	Crb1_A	Crb1_B	Crb1_C
per1	4.31241	28.0195	9.08327
per2	6.86439	34.0668	15.4477
per3	1.60668	32.6093	11.5367
per4	5.91174	39.1759	11.7754
per5	18.0318	33.0996	12.4332
per6	2.72985	23.6631	12.3766
per7	8.31297	26.5911	14.5712
per8	10.4944	20.2984	20.3128

## Sheet: Fig. 7C,D; Suppl. 7B
Western blot gel related to Fig. 6C,D and Supplementary Fig. 7B
A single gel was run and then the transfer membrane was cut in two pieces before staining with the indicated antibodies

## Sheet: Fig. 8D
Western blot gels related to Fig. 6H

## Sheet: Fig. 9J
Number of OLM gaps per hemisection
Note that first two colums (wild-type and heterozygous controls) were pooled for plotting in the graph since the two control groups were equivalent.
	WT	null/+	Rd8	null/null	delB/delB	null/delB
	0	0	23	5	6	10
	0	0	8	13	0	7.5
	0	0	10	18	1	16
	0					5
	0					11
	0

## Sheet: Fig. 10C, Suppl. 7C
Spider plots: Number of photoreceptor nuclei across retinal sections
Each row represents a distinct retinal location where nuclei were sampled
I = Inferior retina
S = superior retina
ONH = optic nerve head
Each column represents one individual animal of the indicated genotype
The data from Crb1-delB mutants are plotted in Supplemental Fig. 7C. Other mutants are shown in Fig. 7C.
	Crb1 null								WT								Rd8								Crb1 delB
I4	141	88	117	128	126	117	122		134	126	149	140	142	135	153	149	126	145	158	129	142	156			146	159	138	123	162	147	146
I3	150	153	138	163	141	141	138		176	179	161	170	143	172	160	168	151	154	147	169	145	172			154	167	157	134	172	164	174
I2	148	89	159	49	123	112	147		167	159	187	188	169	161	181	183	162	180	175	152	180	177			186	166	162	156	181	164	178
I1	152	83	138	51	146	128	157		194	188	190	192	203	184	195	209	189	175	186	183	182	197			185	188	173	179	196	184	176
ON	0	0	0	0	0	0	0		0	0	0	0	0	0	0	0	0	0	0	0	0	0			0	0	0	0	0	0	0
S1	171	185	154	180	135	144	149		174	165	184	171	182	186	206	196	173	181	175	161	189	196			157	171	165	177	178	191	191
S2	155	183	165	165	144	136	150		178	173	188	180	176	171	190	197	171	166	175	170	170	171			167	151	179	150	180	171	184
S3	165	168	146	189	140	143	136		151	169	173	155	150	160	169	172	140	153	144	166	149	148			148	146	160	135	173	156	185
S4	133	124	120	136	130	113	121		131	144	131	123	136	149	145	151	125	122	135	121	129	134			127	130	139	120	151	130	155

## Sheet: Fig. 10D
Total number of photoreceptor nuclei counted
Each entry represents the counts from one animal
rd8	null	WT	delB
1237	1215	1305	1270
1276	1073	1303	1278
1295	1137	1363	1273
1251	1061	1319	1174
1286	1085	1301	1393
1351	1034	1318	1307
	1120	1399	1389
		1425

## Sheet: Suppl. 5A
Quantification of Crb1 isoforms in bovine, rat, and zebrafish RNA-seq data
Each row is an independent biological replicate
Bovine
Isoform	FPKM
Crb1_A	29.2102
Crb1_A	54.7789
Crb1_A	56.8354
Crb1_B	47.5605
Crb1_B	38.8525
Crb1_B	57.2453
Rat
Isoform	FPKM
Crb1_B	37.6377
Crb1_B	39.6062
Crb1_A	14.2545
Crb1_A	23.3692
Crb1_A2	10.0025
Crb1_A2	0
Zebrafish
Isoform	FPKM
zCrb1_A	2.79324
zCrb1_A	2.71752
zCrb1_B	33.5955
zCrb1_B	29.9398

## Sheet: Suppl. 5B
qRT PCR for Crb1 isoforms
Each column represents one biological replicate of the given genotype
Age	Pan Crb1			Crb1-A			Crb1-A and A2			Crb1-B
P1	1	1	1	0.412541	0.276987	0.234836	0.710235	0.49398	0.329071	0.191409	0.0680605	0.0809847
Adult Retina	1	1	1	0.0719613	0.120995	0.114179	0.0966968	0.164076	0.157667	0.838596	1.77698	1.53474

## Sheet: Suppl. 5C
DNA gel: RT-PCR for Crb1 isoforms

[truncated: 2 more sheets: Suppl. 6B, Suppl. 7F ]
